# Supplementary material for: Genome-wide CRISPR screen identifies host dependency factors for influenza A virus infection
Source: Nat Commun. 2020 Jan 9;11:164. doi: 10.1038/s41467-019-13965-x (PMC6952391; doi:10.1038/s41467-019-13965-x)
Supplement: Supplementary file 5 — Supplementary Data 2 [file 41467_2019_13965_MOESM5_ESM.xlsx]

## Sheet: MAIC output 
	CRISPR screen FDR	ANNOTATED	APMS	COEXPRESSSION	COIP	CRISPR SURVIVAL	CRISPR VIRAL EXPRESSION	EXPRESSION	GENETIC	HAPLOIDSCREEN	INCORPORATED	POSITIVE SELECTION	PROTEIN INTERACTION	PROTEOMICS	RNAI	RNAI CONFIRMED	RNAI DROSOPHILA	SHRNA	maic score	core host set
RPS7	0.42825	3.31422	0	4.92825	3.0814	0	2.75824	0	0	0	3.01123	0	3.10026	0	2.33651	3.53525	4.01046	0	30.0758	TRUE
RPS27A	0.0797359	3.31422	3.01048	4.91326	3.0814	0	3.03579	0	0	0	3.01123	0	3.12471	0	4.06238	0	0	0	27.5535	TRUE
MCM7	0.236703	3.31422	0	0	3.0814	0	3.02866	2.42798	0	0	3.01123	0	3.20319	0	2.3121	2.86797	3.18975	0	26.4365	TRUE
RPS9	0.146938	3.31422	0	4.18071	3.0814	0	2.9632	0	0	0	3.01123	0	3.1888	0	2.95635	0	3.64726	0	26.3432	TRUE
RPS20	0.359509	3.31422	0	4.56213	3.0814	0	2.7832	0	0	0	3.01123	0	3.12491	0	2.46808	0	3.76171	0	26.1069	TRUE
RPS14	0.413441	3.31422	0	4.22137	3.0814	0	2.76179	0	0	0	3.01123	0	3.12521	0	2.52782	0	3.99297	0	26.036	TRUE
RPL35A		3.31422	3.01048	4.91326	3.0814	0	2.51979	0	0	0	3.01123	0	3.19826	0	2.51062	0	0	0	25.5593	TRUE
RPS19	0.227835	3.31422	0	3.81919	3.0814	0	2.86464	0	0	0	3.01123	0	3.16277	0	2.54162	3.53575	0	0	25.3308	TRUE
RAB5A		3.31422	0	2.17965	3.0814	2.13673	2.50218	0	0	0	3.01123	0	3.15784	0	2.37905	3.53992	0	0	25.3022	TRUE
RPL23A	0.200461	3.31422	3.01048	0	4.0674	0	2.89542	0	0	0	3.01123	0	2.93942	0	2.49661	0	3.50801	0	25.2428	TRUE
RPS16	0.311644	3.31422	0	4.56213	3.0814	0	2.80291	0	0	0	0	0	3.12511	0	4.02811	0	4.01636	0	24.9302	TRUE
RPS12		3.31422	3.01048	4.56213	3.0814	2.11013	0	0	0	0	3.01123	0	3.12531	0	2.53632	0	0	0	24.7512	TRUE
RPS3A	0.414979	3.31422	3.01048	2.77266	3.0814	0	2.76072	0	0	0	0	0	3.65739	0	2.27792	0	3.78475	0	24.6595	TRUE
RPS5		3.31422	0	4.61831	3.0814	0	0	0	0	0	3.01123	0	3.2024	0	2.78331	0	3.97009	0	23.981	TRUE
RPL17		3.31422	0	4.92825	3.0814	0	0	0	0	0	3.01123	0	3.12621	0	0	3.38433	3.07937	0	23.925	TRUE
RPL6	0.022107	3.31422	0	4.80318	3.0814	0	3.09422	0	0	0	0	0	3.12591	0	2.95857	0	3.52103	0	23.8985	TRUE
RPL31	0.0676142	3.31422	3.01048	4.90916	3.0814	0	3.0511	0	0	0	3.01123	0	0	0	0	3.46455	0	0	23.8421	TRUE
NXF1	0.0430501	3.31422	0	2.27331	0	0	3.07454	0	0	0	0	0	2.93942	0	4.4295	3.69196	4.08333	0	23.8063	TRUE
COPG1	0.00744403	3.31422	0	0	3.0814	0	3.10965	0	0	0	3.01123	0	3.14463	0	4.15151	0	3.91498	0	23.7276	TRUE
COPB2	0.221211	3.31422	3.01048	0	3.0814	0	2.86902	0	0	0	0	0	3.21345	0	4.45108	0	3.75717	0	23.6968	TRUE
RPS8	0.119057	3.31422	0	4.92825	3.0814	0	2.99447	0	0	0	0	0	3.12451	0	2.23933	0	3.89375	0	23.5759	TRUE
RPL18A		3.31422	0	3.81919	3.0814	2.17243	2.55298	0	0	0	0	0	3.1182	0	2.49463	0	2.90253	0	23.4556	TRUE
RPS18		3.31422	0	4.22137	3.0814	0	0	0	0	0	3.01123	0	3.12501	0	2.4757	0	4.02824	0	23.2572	TRUE
RPS11	0.171642	3.31422	3.01048	4.56213	3.0814	0	2.94094	0	0	0	0	0	0	0	2.3687	0	3.96444	0	23.2423	TRUE
FASN		2.80259	3.01048	0	3.0814	0	0	2.42798	0	0	0	0	3.16296	3.08087	2.34624	3.28101	0	0	23.1935	TRUE
RPL11		3.31422	0	4.90916	3.0814	0	2.60498	0	0	0	0	0	2.70226	0	3.113	0	3.24694	0	22.972	TRUE
RPS25		3.31422	3.01048	4.56213	3.0814	0	0	0	0	0	3.01123	0	0	0	2.59023	3.40049	0	0	22.9702	TRUE
RPS24	0.188255	3.31422	0	0	3.0814	0	2.91314	0	0	0	3.01123	0	3.12481	0	3.86787	0	3.65122	0	22.9639	TRUE
NUP205	0.280333	3.31422	3.01048	0	3.0814	0	2.82129	0	0	0	0	0	3.10321	0	3.66389	0	3.66321	0	22.6577	TRUE
GNB2L1		3.31422	3.01048	4.55729	3.0814	0	2.69661	0	0	0	0	0	3.07324	0	0	0	2.89972	0	22.633	TRUE
RPL8	0.19632	3.31422	0	4.18071	3.0814	0	2.89911	0	0	0	3.01123	0	3.12571	0	2.60983	0	0	0	22.2222	TRUE
RPL35	0.276771	3.31422	0	4.61831	4.0674	0	2.82301	0	0	0	3.01123	0	0	0	4.32514	0	0	0	22.1593	TRUE
NUP85	0.00191086	3.31422	0	0	3.0814	0	3.12636	0	0	0	0	0	3.16316	0	2.39649	3.36828	3.56176	0	22.0117	TRUE
RPS17		3.31422	3.01048	0	3.0814	0	0	0	0	0	3.01123	0	3.18308	0	2.36071	0	4.03423	0	21.9953	TRUE
PSMD6		3.31422	3.01048	0	3.0814	0	0	0	0	0	3.01123	0	3.20694	0	2.28876	0	3.86274	0	21.7758	TRUE
PSMD14	0.440862	3.31422	0	0	3.0814	0	2.75439	0	0	0	0	0	3.16573	0	2.3088	3.51322	3.37328	0	21.511	TRUE
RPS15		3.31422	0	3.81919	3.0814	0	2.67098	0	0	0	3.01123	0	3.1326	0	2.43616	0	0	0	21.4658	TRUE
RPL30		3.31422	0	4.56213	3.0814	0	0	0	0	0	0	0	3.20595	0	4.11525	0	3.18481	0	21.4638	TRUE
FAU	0.083283	3.31422	0	4.56213	3.0814	0	3.03293	0	0	0	0	0	3.17874	0	4.07981	0	0	0	21.2492	TRUE
MAT2A	0.0898368	0	3.01048	0	3.0814	0	3.01954	0	0	0	3.01123	0	3.10006	0	2.19138	0	3.80363	0	21.2177	TRUE
RPS3		3.31422	0	4.56213	3.0814	0	0	0	0	0	0	0	3.12461	0	2.81236	0	3.97576	0	20.8705	TRUE
RPS4X	0.122679	3.31422	0	4.80318	3.0814	0	2.98987	0	0	0	0	0	0	0	2.73488	0	3.87812	0	20.8017	TRUE
COPA	0.00195062	3.31422	0	0	3.0814	0	3.12213	0	0	0	0	0	3.13713	0	4.40815	3.68167	0	0	20.7447	TRUE
NUP160	0.22732	3.31422	3.01048	0	3.0814	0	2.86512	0	0	0	0	0	3.10637	0	2.35629	0	2.93927	0	20.6731	TRUE
IPO4		0	3.01048	0	3.0814	0	0	2.42798	0	0	0	0	3.08448	0	2.42407	3.30578	3.30025	0	20.6344	TRUE
RPS21		3.31422	3.01048	3.81919	3.0814	0	0	0	0	0	0	0	0	0	4.13328	0	3.22267	0	20.5812	TRUE
PSMA5	0.206266	3.31422	0	0	3.0814	0	2.88968	0	0	0	3.01123	0	3.08527	0	2.34136	0	2.82141	0	20.5446	TRUE
PSMD3	0.488323	3.31422	0	0	3.0814	0	2.74046	0	0	0	3.01123	0	3.18071	0	2.25651	0	2.85928	0	20.4438	TRUE
RPL10A	0.440922	3.31422	0	2.77266	3.0814	0	2.753	0	0	0	3.01123	0	0	0	2.41089	0	3.04833	0	20.3917	TRUE
RPLP2		3.31422	0	4.56213	3.0814	0	0	0	0	0	0	0	3.12541	0	2.33751	0	3.95324	0	20.3739	TRUE
EIF4E		3.31422	0	2.29619	3.0814	0	0	0	0	0	3.01123	0	3.20102	0	2.20277	0	3.23369	0	20.3405	TRUE
PCNA	0.28537	0	3.01048	0	3.0814	0	2.8166	0	0	0	3.01123	0	2.70776	0	2.32422	3.30527	0	0	20.257	TRUE
RPL5	0.309795	3.31422	0	4.80318	3.0814	0	2.80536	0	0	0	0	0	0	0	2.33682	0	3.9043	0	20.2453	TRUE
RPL15		3.31422	0	4.56213	3.0814	0	2.55896	0	0	0	0	0	0	0	3.01329	0	3.70883	0	20.2388	TRUE
RPS6	0.196059	3.31422	0	4.56213	3.0814	0	2.90071	0	0	0	0	0	0	0	2.43567	0	3.94216	0	20.2363	TRUE
RPL7A	0.224828	3.31422	0	4.45753	3.0814	0	2.86658	0	0	0	0	0	3.12581	0	3.2611	0	0	0	20.1066	TRUE
ACTG1		3.31422	0	0	3.0814	0	2.67356	0	0	0	3.01123	0	4.45603	0	0	3.53595	0	0	20.0724	TRUE
COPB1	0.2388	3.31422	0	0	3.0814	0	2.85459	0	0	0	0	0	3.18584	0	4.04515	0	3.54448	0	20.0257	TRUE
ARCN1	0.15397	3.31422	0	0	3.0814	0	2.9589	0	0	0	3.01123	0	3.10952	0	4.36618	0	0	0	19.8415	TRUE
ACTB	0.0274315	3.31422	3.01048	0	3.0814	0	3.09102	0	0	0	0	0	4.85186	0	2.35687	0	0	0	19.7058	TRUE
RPL34	0.203065	3.31422	0	4.92825	3.0814	0	2.89228	0	0	0	0	0	0	0	2.67238	0	2.7849	0	19.6734	TRUE
RPS15A		3.31422	0	4.91326	3.0814	0	2.50299	0	0	0	0	0	3.16691	0	2.40301	0	0	0	19.3818	TRUE
DYNLL1		0	0	0	3.0814	0	2.53716	2.42798	0	0	3.01123	0	3.18604	0	2.27004	0	2.86597	0	19.3798	TRUE
RPS13		3.31422	0	4.56213	3.0814	0	0	0	0	0	3.01123	0	3.17933	0	2.21902	0	0	0	19.3673	TRUE
ARF1		3.31422	3.01048	0	3.0814	0	0	0	0	0	0	0	4.14919	0	2.43739	0	3.21196	0	19.2046	TRUE
RPL18		3.31422	0	4.18071	3.0814	0	0	0	0	0	3.01123	0	3.07423	0	2.46525	0	0	0	19.127	TRUE
RPSA	0.166841	3.31422	0	2.77266	3.0814	0	2.9433	0	0	0	0	0	2.93942	0	0	0	3.93667	0	18.9877	TRUE
SFPQ	0.0383469	3.31422	0	0	3.0814	0	3.07842	0	0	0	3.01123	0	3.65783	0	2.68532	0	0	0	18.8284	TRUE
PRPF8	0.21643	0	3.01048	0	3.0814	0	2.87446	2.42798	0	0	0	0	3.20753	0	4.16994	0	0	0	18.7718	TRUE
RPS29	0.370843	3.31422	0	0	3.0814	2.08863	2.7794	0	0	0	0	0	0	0	4.38705	0	3.04009	0	18.6908	TRUE
PABPN1	0.103596	3.31422	3.01048	0	3.0814	0	3.00718	0	0	0	0	0	2.93942	0	0	3.30619	0	0	18.6589	TRUE
PSMC2	0.449677	3.31422	0	0	3.0814	0	2.74956	0	0	0	0	0	3.11228	0	0	3.3112	3.08891	0	18.6576	TRUE
RPL13A		3.31422	0	0	3.0814	0	0	0	0	0	3.01123	0	2.93942	0	2.79719	3.43595	0	0	18.5794	TRUE
PSMD12	0.436292	3.31422	3.01048	0	3.0814	0	2.75579	0	0	0	0	0	3.16908	0	0	0	3.24502	0	18.576	TRUE
RPLP0	0.0207129	3.31422	0	0	3.0814	0	3.09662	0	0	0	0	0	3.12561	0	2.25701	0	3.60882	0	18.4837	TRUE
EEF1G		0	3.01048	3.81919	3.0814	0	0	0	0	0	3.01123	0	3.19353	0	2.3444	0	0	0	18.4602	TRUE
EIF4G1	0.117141	3.31422	0	0	3.0814	0	2.99845	0	0	0	0	0	3.16711	0	2.27727	0	3.61635	0	18.4548	TRUE
PSMC6		3.31422	3.01048	0	3.0814	0	0	0	0	0	0	0	3.21167	3.07897	2.74518	0	0	0	18.4419	TRUE
EIF3B	0.23034	0	0	0	3.0814	0	2.8627	0	0	0	3.01123	0	3.13003	0	2.36726	0	3.84761	0	18.3002	TRUE
EIF2S3	0.291831	3.31422	0	0	3.0814	0	2.81491	0	0	0	3.01123	0	0	0	2.28529	0	3.74817	0	18.2552	TRUE
VCP		0	3.01048	0	3.0814	0	2.66996	2.42798	0	0	0	0	3.19274	0	0	0	3.79887	0	18.1814	TRUE
PSMB6		3.31422	0	0	3.0814	0	2.58861	0	0	0	3.01123	0	0	0	2.17882	0	4.0046	0	18.1789	TRUE
KHSRP	0.63606	0	3.01048	0	4.0674	2.17313	2.71844	0	0	0	0	0	0	0	2.62928	3.53645	0	0	18.1352	TRUE
NUP107	0.246135	3.31422	0	0	3.0814	0	2.84944	0	0	0	0	0	3.12629	0	2.87563	0	2.86165	0	18.1086	TRUE
SRSF2	0.128713	0	3.01048	0	4.0674	0	2.98467	0	0	0	0	0	3.2101	0	2.47796	0	0	2.30867	18.0593	TRUE
RPS2	0.324191	3.31422	0	0	3.0814	2.17253	2.79607	0	0	0	0	0	0	0	2.67737	0	3.89901	0	17.9406	TRUE
RSL24D1		3.31422	0	0	3.0814	0	2.93224	0	0	0	0	0	2.93942	0	2.53386	0	3.11955	0	17.9207	TRUE
BUB3		0	0	0	3.0814	0	2.64327	0	0	0	3.01123	0	3.08192	0	2.50842	3.58608	0	0	17.9123	TRUE
RPS10		3.31422	0	4.61831	3.0814	0	0	0	0	0	0	0	0	0	3.06035	0	3.83765	0	17.9119	TRUE
DDX3Y		0	3.01048	2.21217	3.0814	0	0	0	0	0	3.01123	0	0	0	0	3.33307	3.25866	0	17.907	TRUE
EIF2S2	0.1272	3.31422	0	0	3.0814	0	2.98597	2.42798	0	0	0	0	0	0	2.58405	3.45007	0	0	17.8437	TRUE
KPNA2		3.31422	3.01048	0	3.0814	0	0	0	0	0	3.01123	0	3.1255	0	2.29084	0	0	0	17.8337	TRUE
RAN	0.1743	3.31422	3.01048	0	3.0814	0	2.93919	0	0	0	0	0	3.21581	0	2.20325	0	0	0	17.7644	TRUE
PSMD1		3.31422	3.01048	0	3.0814	0	2.54356	0	0	0	0	0	0	0	2.33131	0	3.4585	0	17.7395	TRUE
NCBP1	0.198879	3.31422	3.01048	0	3.0814	0	2.89595	0	0	0	0	0	3.22218	0	2.19075	0	0	0	17.715	TRUE
MCM3	0.249859	3.31422	0	0	3.0814	0	2.8398	0	0	0	3.01123	0	3.13082	0	2.2899	0	0	0	17.6674	TRUE
NCL	0.248474	0	0	0	3.0814	0	2.84344	0	0	0	3.01123	0	2.93942	0	2.47849	3.30467	0	0	17.6586	TRUE
RPLP1	0.385355	3.31422	0	0	3.0814	0	2.76974	0	0	0	0	0	3.12551	0	2.51567	0	2.84909	0	17.6556	TRUE
PSMD2	0.449677	3.31422	3.01048	0	3.0814	0	2.75093	0	0	0	0	0	3.17105	0	2.32584	0	0	0	17.6539	TRUE
RPL12		3.31422	0	0	3.0814	0	0	0	0	0	3.01123	0	3.12641	0	2.21652	0	2.83622	0	17.586	TRUE
RPL27A	0.206266	3.31422	0	2.77266	3.0814	0	2.88865	0	0	0	0	0	3.14541	0	2.37769	0	0	0	17.58	TRUE
NUP188	0.190936	3.31422	3.01048	0	3.0814	0	2.90823	0	0	0	0	0	3.08901	0	2.16682	0	0	0	17.5702	TRUE
PSMB9		3.31422	0	2.20385	0	2.20577	0	2.42798	0	0	0	0	0	0	0	3.40877	3.99877	0	17.5594	TRUE
RPL19	0.0815314	3.31422	0	0	3.0814	0	3.03364	0	0	0	3.01123	0	0	0	2.26885	0	2.82936	0	17.5387	TRUE
MARS	0.326897	0	3.01048	0	3.0814	0	2.7937	0	0	0	3.01123	0	3.16158	0	2.45616	0	0	0	17.5146	TRUE
RPL32	0.188255	3.31422	0	0	3.0814	0	2.92034	0	0	0	3.01123	0	0	0	2.16631	0	2.95298	0	17.4465	TRUE
S100A10		0	3.01048	0	3.0814	2.16698	0	0	0	0	0	0	3.19984	0	2.39837	3.53656	0	0	17.3936	TRUE
EIF3F	0.155304	0	0	0	3.0814	0	2.95647	0	0	0	0	0	3.1111	0	4.2653	0	3.88851	0	17.3028	TRUE
EIF4A1	0.363206	0	3.01048	0	3.0814	0	2.78092	0	0	0	3.01123	0	3.118	0	2.29861	0	0	0	17.3006	TRUE
NUP93		3.31422	3.01048	0	3.0814	0	2.54713	0	0	0	0	0	3.12352	0	2.21178	0	0	0	17.2885	TRUE
RTCB		0	3.01048	0	3.0814	0	0	0	0	0	3.01123	0	3.08054	0	2.14102	0	2.95943	0	17.2841	TRUE
RPL28		3.31422	0	4.18071	3.0814	0	0	0	0	0	3.01123	0	0	0	0	0	3.65919	0	17.2467	TRUE
FDPS		2.80259	3.01048	0	3.0814	0	0	0	0	0	3.01123	0	0	3.07987	2.261	0	0	0	17.2466	TRUE
IPO5		3.31422	0	0	3.0814	2.11533	2.55171	0	0	0	3.01123	0	3.16218	0	0	0	0	0	17.2361	TRUE
RPL23		3.31422	0	0	3.0814	0	2.53974	0	0	0	3.01123	0	3.12611	0	2.13741	0	0	0	17.2101	TRUE
CCT5	0.223467	0	3.01048	0	3.0814	0	2.86756	0	0	0	0	0	3.15389	0	2.24189	0	2.81123	0	17.1665	TRUE
ATP6V1H	4.57107e-10	0	0	2.29619	3.0814	3.1352	3.15412	0	0	0	0	0	3.13161	0	2.36098	0	0	0	17.1595	TRUE
BRAT1		0	3.01048	2.21217	3.0814	0	0	0	0	0	0	0	3.12333	0	2.41916	3.30277	0	0	17.1493	TRUE
MEPCE		0	3.01048	0	3.0814	0	2.63445	0	0	0	0	0	3.12866	0	2.39852	0	2.84016	0	17.0937	TRUE
STRAP	0.84232	0	3.01048	0	3.0814	0	2.70849	0	0	0	3.01123	0	3.0902	0	2.17949	0	0	0	17.0813	TRUE
EIF3I	0.137321	0	3.01048	0	3.0814	0	2.97004	0	0	0	0	0	0	0	3.91406	0	4.08962	0	17.0656	TRUE
EIF2AK2		3.31422	0	2.9631	3.0814	2.24026	0	0	0	0	0	0	2.93942	0	2.52334	0	0	0	17.0617	TRUE
PSMA1		3.31422	3.01048	2.29619	3.0814	0	0	0	0	0	3.01123	0	0	0	2.29917	0	0	0	17.0127	TRUE
TUBAL3		0	3.01048	0	3.0814	2.25871	0	0	0	0	0	0	3.12321	3.07837	2.42469	0	0	0	16.9769	TRUE
RHOG		0	0	2.29619	3.0814	0	0	0	0	0	3.01123	0	3.12471	0	2.51175	0	2.88303	0	16.9083	TRUE
PSME1		3.31422	0	2.3688	3.0814	0	2.65481	2.42798	0	0	3.01123	0	0	0	0	0	0	0	16.8584	TRUE
RPS27	0.246591	3.31422	0	4.56213	3.0814	0	2.84528	0	0	0	3.01123	0	0	0	0	0	0	0	16.8143	TRUE
SRSF6		0	0	0	3.0814	0	2.56409	2.42798	0	0	0	0	0	3.07857	0	3.30568	0	2.30777	16.7655	TRUE
LMNB1		0	3.01048	2.21217	3.0814	2.06233	0	0	0	0	3.01123	0	3.14936	0	0	0	0	0	16.527	TRUE
HNRNPA1		0	0	0	3.0814	2.19843	0	2.42798	0	0	3.01123	0	0	0	2.37793	3.30497	0	0	16.4019	TRUE
RPL27		3.31422	0	4.55729	3.0814	0	0	0	0	0	3.01123	0	0	0	2.39976	0	0	0	16.3639	TRUE
RPS28		3.31422	0	0	3.0814	0	2.66041	0	0	0	0	0	0	0	4.18859	0	3.10257	0	16.3472	TRUE
RRP1B		0	3.01048	0	0	0	2.90338	2.42798	0	0	0	0	0	0	2.33708	2.74106	2.90595	0	16.3259	TRUE
RPS23		3.31422	0	4.56213	3.0814	0	0	0	0	0	0	0	0	0	2.34958	0	2.92761	0	16.2349	TRUE
HSPA5	0.0792259	0	0	0	3.0814	0	3.03723	0	0	0	3.01123	0	3.13181	0	0	0	3.95883	0	16.2205	TRUE
SNRPD3	0.266014	0	3.01048	0	3.0814	0	2.83086	0	0	0	3.01123	0	0	0	4.22651	0	0	0	16.1605	TRUE
ATP6V0B	3.06966e-12	0	0	0	0	2.24542	3.16577	0	0	0	0	0	0	0	3.76595	3.83746	3.10899	0	16.1236	TRUE
EIF5A		0	3.01048	3.81919	3.0814	0	0	0	0	0	3.01123	0	3.19792	0	0	0	0	0	16.1202
ACIN1	0.0992566	0	3.01048	0	3.0814	0	3.01195	0	0	0	0	0	3.14088	0	0	0	3.81322	0	16.0579	TRUE
HSPA1B		2.80259	0	0	3.0814	2.15033	2.66339	0	0	0	0	0	3.12943	0	2.22059	0	0	0	16.0477	TRUE
NRAS		3.31422	3.01048	0	0	0	0	0	0	0	3.01123	0	3.17716	0	0	0	3.4047	0	15.9178	TRUE
EIF3H	0.0764616	0	0	0	3.0814	0	3.04229	0	0	0	0	0	3.08113	0	2.65845	0	4.04025	0	15.9035	TRUE
PSMD11		3.31422	0	0	3.0814	0	0	2.42798	0	0	0	0	3.13989	0	0	0	3.9312	0	15.8947	TRUE
NUP43	0.0620752	3.31422	0	0	0	0	3.05705	0	0	0	0	0	0	0	2.3028	3.35236	3.85262	0	15.8791	TRUE
XPO1		3.31422	3.01048	0	3.0814	0	0	0	0	0	0	0	2.93942	0	3.53155	0	0	0	15.8771	TRUE
RANBP6		0	3.01048	0	3.0814	0	0	0	0	0	0	0	3.12412	0	0	3.30267	3.35091	0	15.8696	TRUE
SRP9	0.00595475	0	3.01048	0	3.0814	0	3.11047	0	0	0	0	0	3.09907	0	0	3.47056	0	0	15.772	TRUE
TRAPPC5	0.00207803	0	3.01048	0	3.0814	0	3.12129	0	0	0	0	0	3.17736	0	0	3.30801	0	0	15.6985	TRUE
NCBP2	0.0473815	3.31422	3.01048	0	3.0814	0	3.06686	0	0	0	0	0	3.2095	0	0	0	0	0	15.6825	TRUE
SNRPD2	0.188255	0	3.01048	0	3.0814	0	2.92146	0	0	0	0	0	3.17677	0	3.42966	0	0	0	15.6198	TRUE
HSPA4		3.31422	3.01048	0	3.0814	0	0	0	0	0	3.01123	0	3.18426	0	0	0	0	0	15.6016
ACTA1		3.31422	3.01048	0	3.0814	0	0	0	0	0	3.01123	0	3.14875	0	0	0	0	0	15.5661
EIF4A3		0	3.01048	0	4.0674	0	0	0	0	0	3.01123	0	3.14601	0	2.31957	0	0	0	15.5547	TRUE
PPP2R1A	0.211979	0	3.01048	0	3.0814	0	2.87997	0	0	0	3.01123	0	0	0	0	3.5372	0	0	15.5203	TRUE
SLC39A7	0.0327241	0	3.01048	0	3.0814	0	3.08705	0	0	0	0	0	0	0	0	3.30337	3.00773	0	15.49	TRUE
ARF5		0	3.01048	0	3.0814	0	0	0	0	0	3.01123	0	3.14758	0	0	0	3.20845	0	15.4591	TRUE
TTI1		0	3.01048	0	3.0814	0	0	2.42798	0	0	0	0	3.17914	0	0	3.70239	0	0	15.4014	TRUE
EEF1D		0	0	4.18071	3.0814	0	0	0	0	0	3.01123	0	2.70996	0	2.36681	0	0	0	15.3501	TRUE
AHCY	0.27856	0	3.01048	0	4.0674	0	2.82215	0	0	0	3.01123	0	0	0	2.41258	0	0	0	15.3238	TRUE
EEF1A1	0.211979	0	0	2.29619	3.0814	0	2.87947	0	0	0	0	0	3.13311	0	3.86351	0	0	0	15.2537	TRUE
TRIM21		0	0	2.9631	3.0814	0	0	2.42798	0	0	0	0	0	0	3.31661	3.45808	0	0	15.2472	TRUE
NACA	0.211979	0	0	0	3.0814	0	2.87896	0	0	0	3.01123	0	0	0	2.50172	0	3.73927	0	15.2126	TRUE
SEC61B		0	3.01048	0	3.0814	0	2.61076	0	0	0	0	0	3.19688	0	0	3.30557	0	0	15.2051	TRUE
NSF	0.000210976	0	3.01048	0	3.0814	0	3.13748	0	0	0	0	0	0	0	2.41686	0	3.55827	0	15.2045	TRUE
DARS		0	3.01048	0	3.0814	0	0	0	0	0	3.01123	0	3.13496	0	0	0	2.93466	0	15.1727	TRUE
SRP14	1.06064e-10	0	3.01048	0	3.0814	0	3.1559	0	0	0	0	0	3.12932	0	0	0	2.78154	0	15.1586	TRUE
THOC2	0.362441	0	3.01048	0	3.0814	0	2.7813	0	0	0	0	0	3.19511	0	0	0	3.08172	0	15.15	TRUE
RUVBL2	0.256533	0	3.01048	0	3.0814	0	2.83575	0	0	0	3.01123	0	3.16592	0	0	0	0	0	15.1048	TRUE
RPS26	0.232045	3.31422	0	0	3.0814	0	2.86174	0	0	0	0	0	0	0	2.20036	0	3.58309	0	15.0408	TRUE
EPHA2		0	0	0	3.0814	0	0	2.42798	0	0	3.01123	0	3.20477	0	0	3.31381	0	0	15.0392	TRUE
RPL37	0.180104	3.31422	0	0	3.0814	0	2.93109	0	0	0	0	0	0	0	2.42054	0	3.24121	0	14.9885	TRUE
RPL38		3.31422	0	0	3.0814	0	0	0	0	0	3.01123	0	0	0	2.47922	0	3.1013	0	14.9874	TRUE
NXF3		2.80259	0	0	0	2.07303	0	0	0	0	0	0	0	0	2.75976	3.24431	4.07707	0	14.9568	TRUE
PSMC5		3.31422	0	0	3.0814	0	0	0	0	0	0	0	3.20832	0	2.25823	0	3.0877	0	14.9499	TRUE
PPM1G		0	3.01048	0	3.0814	0	0	0	0	0	0	0	3.17144	0	2.28351	3.39713	0	0	14.944	TRUE
MX1		3.31422	0	2.9631	0	0	0	0	0	0	3.01123	0	0	0	2.39257	3.25939	0	0	14.9405	TRUE
RUVBL1		0	3.01048	0	3.0814	0	2.66389	0	0	0	3.01123	0	3.1604	0	0	0	0	0	14.9274	TRUE
DNAAF5		0	3.01048	0	3.0814	0	0	2.42798	0	0	0	0	3.10164	0	0	3.30347	0	0	14.925	TRUE
RPL36		3.31422	0	4.18071	3.0814	0	0	0	0	0	0	0	0	0	4.34555	0	0	0	14.9219	TRUE
KPNB1	0.0607465	0	3.01048	0	3.0814	0	3.0593	0	0	0	0	0	3.17953	0	2.57475	0	0	0	14.9055	TRUE
RAB18		0	0	0	3.0814	0	0	0	0	0	3.01123	0	3.13772	0	2.13461	3.53615	0	0	14.9011	TRUE
EIF2S1	0.175182	3.31422	0	0	3.0814	0	2.93686	0	0	0	3.01123	0	0	0	2.55488	0	0	0	14.8986	TRUE
AFG3L2	0.0218275	0	3.01048	0	3.0814	0	3.09502	0	0	0	0	0	3.23625	0	2.46713	0	0	0	14.8903	TRUE
CCT3		0	3.01048	0	3.0814	0	2.56965	0	0	0	3.01123	0	3.21286	0	0	0	0	0	14.8856	TRUE
ATP6V1B2	3.06966e-12	0	0	2.29619	0	3.09057	3.16396	0	0	0	0	0	0	0	2.63545	3.69116	0	0	14.8773	TRUE
ATP5C1		0	3.01048	0	3.0814	0	0	0	0	0	0	0	3.11524	0	2.37183	0	3.28104	0	14.86	TRUE
SDHA	0.623043	0	3.01048	0	3.0814	0	2.72029	0	0	0	0	0	3.20931	0	0	0	2.83406	0	14.8555	TRUE
CANX		3.31422	3.01048	0	3.0814	0	0	0	0	0	0	0	3.21956	0	2.21052	0	0	0	14.8362	TRUE
HIST1H1A	0.196059	0	0	0	3.0814	0	2.89964	0	0	0	0	0	3.13251	0	2.40432	3.30257	0	0	14.8204	TRUE
ATP6V0D1	6.13076e-05	0	3.01048	0	0	2.06273	3.14094	0	0	0	0	0	0	0	2.68403	3.92079	0	0	14.819	TRUE
PGD	0.368593	0	0	0	0	0	2.77978	2.42798	0	0	0	0	0	0	2.79349	3.61341	3.20154	0	14.8162	TRUE
SUPT6H		0	0	0	0	0	2.65051	2.42798	0	0	0	0	3.1535	0	2.95136	3.62277	0	0	14.8061	TRUE
PSMD4		3.31422	3.01048	0	3.0814	0	2.51488	0	0	0	0	0	0	0	0	0	2.87236	0	14.7933	TRUE
LARS		0	3.01048	0	3.0814	0	2.50272	0	0	0	3.01123	0	3.15212	0	0	0	0	0	14.758	TRUE
PFKP		0	3.01048	0	3.0814	0	0	0	0	0	3.01123	0	3.1253	0	2.52517	0	0	0	14.7536	TRUE
PSMB2	0.570915	3.31422	0	0	3.0814	0	2.72749	0	0	0	0	0	3.21719	0	2.40096	0	0	0	14.7413	TRUE
RBM25	0.103596	0	3.01048	0	3.0814	0	3.00786	0	0	0	0	0	3.18505	0	2.45253	0	0	0	14.7373	TRUE
RPN2	0.0474821	0	3.01048	0	3.0814	0	3.0661	0	0	0	0	0	3.12964	0	2.43067	0	0	0	14.7183	TRUE
RPN1	0.0365141	0	3.01048	0	3.0814	0	3.0839	0	0	0	0	0	3.19649	0	2.3249	0	0	0	14.6972	TRUE
TNPO1		0	3.01048	0	3.0814	0	0	0	0	0	0	0	3.12905	0	2.45187	0	3.00243	0	14.6752	TRUE
PSMA2	0.188255	3.31422	0	0	0	0	2.92258	0	0	0	3.01123	0	3.08487	0	2.33775	0	0	0	14.6706	TRUE
PHC2		0	0	2.21217	3.0814	2.18603	0	0	0	0	0	0	0	0	3.88145	3.30387	0	0	14.6649	TRUE
SERPINH1		0	3.01048	0	3.0814	0	0	0	0	0	3.01123	0	3.18742	0	2.37048	0	0	0	14.661	TRUE
RPL3		0	0	0	3.0814	0	2.59953	0	0	0	0	0	3.12601	0	2.6589	0	3.16883	0	14.6347	TRUE
RPL22		3.31422	0	0	3.0814	2.06263	0	0	0	0	3.01123	0	3.15744	0	0	0	0	0	14.6269	TRUE
EZR		0	0	0	3.0814	0	0	0	0	0	3.01123	0	3.11544	0	2.1645	0	3.22086	0	14.5934	TRUE
DDX1		0	3.01048	0	3.0814	0	0	0	0	0	0	0	3.06969	0	2.33621	0	3.08291	0	14.5807	TRUE
EPRS		0	3.01048	0	3.0814	0	2.50072	0	0	0	3.01123	0	0	0	2.97649	0	0	0	14.5803	TRUE
TRIM25		3.31422	0	2.21217	3.0814	0	0	0	0	0	0	0	2.93942	0	0	3.02132	0	0	14.5685	TRUE
NUP214		3.31422	0	2.17965	0	0	0	0	0	0	0	0	2.93942	0	2.64225	3.4917	0	0	14.5672	TRUE
IRAK1	0.488323	3.31422	3.01048	0	0	0	2.74113	0	0	0	0	0	0	0	2.20684	3.29128	0	0	14.5639	TRUE
SNRPA		0	3.01048	0	3.0814	0	0	0	0	0	3.01123	0	3.19728	0	2.2631	0	0	0	14.5635	TRUE
EIF3E	0.194567	0	0	0	3.0814	0	2.90445	0	0	0	3.01123	0	3.08073	0	2.48229	0	0	0	14.5601	TRUE
VIM		0	3.01048	2.29619	3.0814	0	0	0	0	0	3.01123	0	3.12201	0	0	0	0	0	14.5213
PRKRA		3.31422	3.01048	0	3.0814	0	0	0	0	0	0	0	2.93942	0	2.15845	0	0	0	14.504	TRUE
MAP2K3		3.31422	0	2.21217	3.0814	0	0	0	0	0	0	0	0	0	2.30624	3.57721	0	0	14.4912	TRUE
XPO5		0	3.01048	0	3.0814	0	0	0	0	0	0	0	3.09473	0	2.21822	0	3.08054	0	14.4854	TRUE
HADHB		0	0	2.29619	3.0814	0	2.63312	0	0	0	0	0	3.15902	0	0	3.30517	0	0	14.4749	TRUE
DYNC1H1	0.538991	0	0	0	3.0814	0	2.73293	2.42798	0	0	0	0	3.18919	0	0	0	3.03907	0	14.4706	TRUE
HLA-B		0	3.01048	0	3.0814	0	0	2.42798	0	0	3.01123	0	2.93942	0	0	0	0	0	14.4705
IVNS1ABP		3.31422	0	2.3688	3.0814	0	0	0	0	0	0	0	0	0	2.16218	3.52638	0	0	14.453	TRUE
CFL1		0	0	2.21217	3.0814	0	0	0	0	0	3.01123	0	2.9125	0	0	3.2219	0	0	14.4392	TRUE
POLD3	0.0834398	0	3.01048	0	0	0	3.03221	2.42798	0	0	0	0	0	0	2.23825	3.71297	0	0	14.4219	TRUE
HNRNPAB		0	3.01048	0	3.0814	0	2.65337	0	0	0	0	0	0	0	2.33861	3.31834	0	0	14.4022	TRUE
PCID2	3.06966e-12	0	3.01048	2.29619	0	0	3.16216	0	0	0	0	0	0	0	2.21088	0	3.71311	0	14.3928	TRUE
PCBP2	0.413084	0	3.01048	0	3.0814	0	2.76215	0	0	0	0	0	3.20339	0	2.31043	0	0	0	14.3678	TRUE
PFN1	0.147845	0	3.01048	0	3.0814	0	2.96258	0	0	0	3.01123	0	0	0	2.27721	0	0	0	14.3429	TRUE
UBA1		0	3.01048	0	0	0	2.65433	0	0	0	3.01123	0	3.11919	0	2.53325	0	0	0	14.3285	TRUE
NUP62		3.31422	0	2.29619	3.0814	0	0	0	0	0	0	0	0	0	2.27095	0	3.3558	0	14.3186	TRUE
DYRK1A	0.0430501	0	0	2.3688	3.0814	0	3.07222	0	0	0	0	0	0	0	2.46247	3.31408	0	0	14.299	TRUE
S100A11		0	0	2.29619	3.0814	0	0	0	0	0	0	0	3.11879	0	2.44109	3.34831	0	0	14.2858	TRUE
TCF25	0.463168	0	3.01048	0	3.0814	0	2.74683	0	0	0	0	0	3.08586	0	2.34739	0	0	0	14.272	TRUE
PIK3R2		3.31422	0	0	0	2.13403	0	0	0	0	0	0	2.93942	0	2.4141	3.44297	0	0	14.2447	TRUE
HNRNPU		0	0	0	3.0814	0	2.50922	0	0	0	3.01123	0	3.13009	0	2.50992	0	0	0	14.2419	TRUE
ERLIN2		0	3.01048	2.21217	3.0814	0	0	0	0	0	0	0	0	0	2.37737	3.53898	0	0	14.2204	TRUE
EIF6		0	0	0	3.0814	0	0	0	0	0	0	0	3.10104	0	4.28502	0	3.75266	0	14.2201	TRUE
HNRNPUL1		2.80259	3.01048	0	3.0814	0	0	0	0	0	0	0	3.17302	0	2.1274	0	0	0	14.1949	TRUE
KARS		0	0	0	3.0814	0	2.64815	0	0	0	3.01123	0	3.20083	0	2.24166	0	0	0	14.1833	TRUE
CAPZB		0	3.01048	0	3.0814	0	2.62896	0	0	0	0	0	3.11445	0	2.33562	0	0	0	14.1709	TRUE
IRF7	0.209319	3.31422	0	2.9631	0	0	2.88301	0	2.75705	0	0	0	0	0	2.24723	0	0	0	14.1646	TRUE
USP11		3.31422	3.01048	2.27331	0	0	0	0	0	0	0	0	3.19747	0	2.32654	0	0	0	14.122	TRUE
DDB1		0	3.01048	0	3.0814	0	2.54527	0	0	0	0	0	3.19491	0	2.25341	0	0	0	14.0855	TRUE
SLC3A2		0	0	2.29619	3.0814	0	0	0	0	0	3.01123	0	3.18564	0	2.49589	0	0	0	14.0704	TRUE
PSME2		3.31422	0	0	3.0814	0	0	2.42798	0	0	3.01123	0	0	0	2.22992	0	0	0	14.0647	TRUE
NAPSA		0	0	0	0	0	2.99315	2.42798	0	0	3.01123	0	0	0	2.49138	0	3.13328	0	14.057	TRUE
IARS		0	3.01048	0	3.0814	0	2.64396	0	0	0	3.01123	0	0	0	0	0	0	2.30957	14.0566	TRUE
SRSF1		0	3.01048	0	3.0814	0	2.56728	0	0	0	0	0	0	0	2.3203	0	3.07128	0	14.0507	TRUE
HNRNPC		0	0	2.29619	3.0814	0	2.51293	0	0	0	3.01123	0	3.12976	0	0	0	0	0	14.0315	TRUE
CAPNS1		0	3.01048	0	3.0814	0	2.59326	0	0	0	3.01123	0	0	0	2.33008	0	0	0	14.0264	TRUE
CD81		0	3.01048	0	0	2.21229	0	0	0	0	3.01123	0	2.9125	0	2.87107	0	0	0	14.0176	TRUE
PHB2		0	3.01048	0	3.0814	0	2.65457	0	0	0	0	0	0	2.76483	2.47817	0	0	0	13.9894	TRUE
IGF2BP1		0	3.01048	0	0	2.16305	0	0	0	0	0	0	3.12965	0	2.24215	3.37629	0	0	13.9216	TRUE
ATP6V0A1	0.11715	0	3.01048	0	0	2.45423	2.99779	0	0	0	0	0	0	0	2.43009	0	3.01589	0	13.9085	TRUE
PRPF19		0	3.01048	0	3.0814	0	2.53686	0	0	0	3.01123	0	0	0	2.26685	0	0	0	13.9068	TRUE
SF1	0.122934	0	0	2.3688	3.0814	0	2.98792	0	0	0	0	0	3.19807	0	2.24313	0	0	0	13.8793	TRUE
TFRC		0	3.01048	0	3.0814	0	0	2.42798	0	0	0	0	3.12401	0	2.17612	0	0	0	13.82	TRUE
SQRDL		0	0	2.29619	3.0814	2.13522	0	0	0	0	0	0	3.19393	3.08151	0	0	0	0	13.7883	TRUE
CCT6B	0.119826	0	0	0	0	2.30216	2.9925	0	0	0	3.01123	0	0	0	2.15625	0	3.30684	0	13.769	TRUE
PFKM		0	3.01048	0	3.0814	0	0	2.42798	0	0	0	0	3.11169	0	2.1023	0	0	0	13.7339	TRUE
IFITM3		3.31422	0	0	0	0	2.68362	2.42798	2.75705	0	0	0	0	0	2.53237	0	0	0	13.7152	TRUE
EEF1B2		0	3.01048	4.56213	3.0814	0	0	0	0	0	3.01123	0	0	0	0	0	0	0	13.6652
ICAM1		2.80259	0	2.3688	0	0	0	0	0	0	3.01123	0	0	0	2.25677	3.21098	0	0	13.6504	TRUE
ATP6V1G1	4.16421e-10	0	0	2.29619	0	2.23664	3.15501	0	0	0	0	0	2.93942	0	3.00257	0	0	0	13.6298	TRUE
CCDC47		0	3.01048	0	3.0814	2.15853	0	0	0	0	0	0	3.06653	0	2.31017	0	0	0	13.6271	TRUE
CKAP4		0	3.01048	2.21217	3.0814	0	0	0	0	0	0	0	3.07935	0	2.23621	0	0	0	13.6196	TRUE
MAPKAPK2		3.31422	0	2.21217	3.0814	0	2.60205	0	0	0	0	0	0	0	2.39652	0	0	0	13.6064	TRUE
PRKCSH		0	0	2.29619	0	0	2.72685	0	0	0	0	0	3.07087	3.07977	2.37479	0	0	0	13.5485	TRUE
ATP6AP1	3.63507e-12	0	0	0	0	2.25398	3.16036	0	0	0	0	0	0	0	4.24579	3.8782	0	0	13.5383	TRUE
HNRNPDL		0	0	0	3.0814	2.14983	0	0	0	0	3.01123	0	3.14719	0	2.1109	0	0	0	13.5006	TRUE
ADAR		2.80259	3.01048	2.29619	0	0	0	0	0	0	0	0	3.13792	0	2.24518	0	0	0	13.4924	TRUE
TRIM32		0	3.01048	0	0	0	2.58028	2.42798	0	0	0	0	3.1746	0	2.23305	0	0	0	13.4264	TRUE
RAB10		0	0	2.17965	3.0814	0	2.57869	0	0	0	0	0	3.15981	0	2.42425	0	0	0	13.4238	TRUE
DNAJA1		0	0	2.29619	3.0814	0	0	2.42798	0	0	0	0	3.13341	0	2.48125	0	0	0	13.4202	TRUE
STX5		0	0	0	0	2.07103	2.6175	0	0	0	0	0	2.93942	0	2.43536	0	3.22998	0	13.2933	TRUE
RPS4Y1		3.31422	0	0	3.0814	0	0	0	0	0	3.01123	0	0	0	0	0	3.87297	0	13.2798	TRUE
RABGEF1	0.0626068	0	0	2.29619	0	0	3.05555	2.42798	0	0	0	0	2.29099	0	3.19864	0	0	0	13.2694	TRUE
HLA-G		0	0	0	0	2.09623	0	2.42798	0	0	3.01123	0	0	0	2.28445	3.42219	0	0	13.2421	TRUE
PSMC3		3.31422	0	0	3.0814	0	0	0	0	0	3.01123	0	0	0	0	0	3.79414	0	13.201	TRUE
KHDRBS1		0	3.01048	0	3.0814	2.20409	0	0	0	0	0	0	2.70346	0	2.14031	0	0	0	13.1397	TRUE
RPL29	0.188255	3.31422	0	3.81919	3.0814	0	2.9209	0	0	0	0	0	0	0	0	0	0	0	13.1357	TRUE
SMARCB1	0.0222024	0	0	0	0	2.14823	3.09341	0	0	0	0	0	2.70766	0	2.31484	0	2.79515	0	13.0593	TRUE
RBMS1		0	0	2.21217	3.0814	2.23808	0	0	0	0	0	0	3.14285	0	2.34212	0	0	0	13.0166	TRUE
LAP3		0	0	2.20385	3.0814	0	0	2.42798	0	0	3.01123	0	0	0	2.28969	0	0	0	13.0142	TRUE
SNW1		0	3.01048	0	4.0674	2.18303	0	0	0	0	0	0	0	0	3.75203	0	0	0	13.0129	TRUE
CCT7		0	0	3.81919	3.0814	0	0	0	0	0	3.01123	0	3.07699	0	0	0	0	0	12.9888
PTRF		0	0	0	3.0814	0	0	0	0	0	3.01123	0	3.14344	0	3.72733	0	0	0	12.9634	TRUE
NT5C2		0	0	2.17965	3.0814	2.10503	0	2.42798	0	0	0	0	3.15843	0	0	0	0	0	12.9525	TRUE
LARP1		0	3.01048	0	3.0814	0	0	0	0	0	0	0	3.14739	0	3.69524	0	0	0	12.9345	TRUE
EIF2B1		0	3.01048	0	3.0814	0	0	0	0	0	0	0	0	0	0	3.27458	3.52433	0	12.8908	TRUE
RNPS1	0.180104	0	3.01048	0	3.0814	0	2.93166	0	0	0	0	0	0	0	0	0	3.84262	0	12.8662	TRUE
RPL26		3.31422	0	0	3.0814	0	2.68013	0	0	0	0	0	0	0	3.78002	0	0	0	12.8558	TRUE
ATP6V0C	3.06966e-12	0	0	0	0	3.28446	3.16486	0	0	0	0	0	0	0	2.67697	3.72541	0	0	12.8517	TRUE
NHP2L1		0	3.01048	0	0	0	2.67539	0	0	0	0	0	3.16789	0	3.96184	0	0	0	12.8156	TRUE
ARFGAP3		0	3.01048	2.29619	0	2.09073	0	0	0	0	0	0	3.10065	0	2.29338	0	0	0	12.7914	TRUE
TPR	3.80552e-05	3.31422	0	0	0	0	3.14268	0	0	0	0	0	3.13338	0	3.17637	0	0	0	12.7667	TRUE
HRAS		3.31422	0	0	0	0	0	0	0	0	3.01123	0	0	0	2.57361	3.79848	0	0	12.6975	TRUE
EGFR		3.31422	0	0	3.0814	0	0	0	0	0	0	0	0	0	2.51608	3.76115	0	0	12.6729	TRUE
SAV1		0	0	2.29619	0	0	2.59647	2.42798	0	0	0	0	0	0	2.28126	3.04475	0	0	12.6467	TRUE
MTHFD2		0	0	2.20385	0	2.12933	0	2.42798	0	0	0	0	0	0	0	3.04207	2.821	0	12.6242	TRUE
HSPA8		3.31422	0	0	3.0814	0	0	0	0	0	0	0	3.13161	0	0	3.09282	0	0	12.62	TRUE
SLC25A6		3.31422	3.01048	0	3.0814	0	0	0	0	0	0	0	3.21148	0	0	0	0	0	12.6176
RPL14		3.31422	0	0	3.0814	0	0	0	0	0	0	0	3.12631	0	0	0	3.09504	0	12.617	TRUE
SEC61A1		0	0	0	3.0814	0	0	0	0	0	0	0	3.15705	0	2.3508	0	4.02228	0	12.6115	TRUE
KPNA1		3.31422	0	0	3.0814	0	0	0	0	0	3.01123	0	3.20438	0	0	0	0	0	12.6112
YBX1		3.31422	0	0	3.0814	0	0	0	0	0	0	0	3.1291	3.08192	0	0	0	0	12.6066
MRPS35		0	3.01048	0	3.0814	0	0	0	0	0	0	0	3.16336	0	0	0	3.34608	0	12.6013	TRUE
SRPRB	2.7384e-06	0	0	0	3.0814	0	3.14618	0	0	0	0	0	3.06752	0	0	3.30437	0	0	12.5995	TRUE
PSMC4		3.31422	0	0	3.0814	0	0	0	0	0	3.01123	0	3.18959	0	0	0	0	0	12.5964
PSMD7		3.31422	0	0	3.0814	0	0	0	0	0	0	0	3.09178	0	0	0	3.10512	0	12.5925	TRUE
KPNA3		3.31422	3.01048	0	3.0814	0	0	0	0	0	0	0	3.1813	0	0	0	0	0	12.5874
MYO1B		0	0	0	3.0814	0	0	0	0	0	3.01123	0	3.18209	0	0	3.30327	0	0	12.578	TRUE
YWHAH		0	3.01048	0	0	0	0	0	0	0	3.01123	0	3.11426	0	0	3.41633	0	0	12.5523	TRUE
PSMB4		3.31422	0	0	0	0	2.65626	0	0	0	3.01123	0	0	0	0	0	3.56527	0	12.547	TRUE
PSMD13		3.31422	0	0	3.0814	0	0	0	0	0	0	0	3.22135	0	0	0	2.92951	0	12.5465	TRUE
PSMC1		3.31422	0	0	3.0814	0	0	0	0	0	3.01123	0	3.13851	0	0	0	0	0	12.5454
RRBP1		0	3.01048	0	3.0814	0	0	0	0	0	0	0	3.1462	0	0	3.30357	0	0	12.5417	TRUE
CLTC		3.31422	3.01048	0	3.0814	0	0	0	0	0	0	0	3.13391	0	0	0	0	0	12.54
ZW10		0	3.01048	0	3.0814	0	0	0	0	0	0	0	3.09966	0	0	3.30287	0	0	12.4944	TRUE
PDIA3		3.31422	3.01048	0	3.0814	0	0	0	0	0	0	0	3.08803	0	0	0	0	0	12.4941
PSMD8		3.31422	0	0	3.0814	0	0	0	0	0	0	0	3.12451	0	2.97191	0	0	0	12.492	TRUE
EIF2B4	0.0342166	3.31422	3.01048	0	3.0814	0	3.08547	0	0	0	0	0	0	0	0	0	0	0	12.4916	TRUE
EHD2		0	0	0	3.0814	0	0	0	0	0	3.01123	0	0	3.07997	0	3.30367	0	0	12.4763	TRUE
ARHGEF2		0	0	2.29619	3.0814	2.13203	2.57137	0	0	0	0	0	0	0	2.36528	0	0	0	12.4463	TRUE
ARF4		0	3.01048	0	3.0814	0	0	0	0	0	0	0	3.13453	0	0	0	3.2102	0	12.4366	TRUE
EIF3G	0.159054	0	0	0	3.0814	0	2.95163	0	0	0	0	0	0	0	2.65607	0	3.74371	0	12.4328	TRUE
ACAP2		0	0	2.21217	3.0814	2.17493	0	2.42798	0	0	0	0	0	0	2.5225	0	0	0	12.419	TRUE
MAGOH		3.31422	3.01048	0	3.0814	0	0	0	0	0	3.01123	0	0	0	0	0	0	0	12.4173
PSMB7		3.31422	3.01048	0	3.0814	0	0	0	0	0	0	0	0	0	0	0	3.00952	0	12.4156	TRUE
BANF1	0.0959724	0	3.01048	0	3.0814	0	3.01608	0	0	0	0	0	0	0	0	3.30447	0	0	12.4124	TRUE
HECTD1		0	3.01048	0	3.0814	0	0	0	0	0	0	0	3.13516	0	3.14742	0	0	0	12.3745	TRUE
SRSF7		3.31422	0	0	3.0814	0	0	2.42798	0	0	0	0	0	0	0	3.53667	0	0	12.3603	TRUE
TMED10	0.0682205	0	0	0	3.0814	0	3.04815	0	0	0	3.01123	0	3.217	0	0	0	0	0	12.3578	TRUE
STAU2		3.31422	3.01048	0	3.0814	0	0	0	0	0	0	0	2.93942	0	0	0	0	0	12.3455
TUBB2A		0	0	0	3.0814	0	0	0	0	0	3.01123	0	3.65761	0	2.58674	0	0	0	12.337	TRUE
ITGB1		0	0	0	3.0814	0	0	0	0	0	3.01123	0	3.15646	3.08057	0	0	0	0	12.3297
KIF2A		0	0	2.29619	3.0814	0	0	2.42798	0	0	0	2.02099	0	0	2.48116	0	0	0	12.3077	TRUE
HNRNPD		0	3.01048	0	3.0814	0	0	0	0	0	3.01123	0	3.19531	0	0	0	0	0	12.2984
SYNCRIP		0	3.01048	0	3.0814	0	0	0	0	0	3.01123	0	3.18446	0	0	0	0	0	12.2876
CTPS1		0	3.01048	0	3.0814	0	0	0	0	0	3.01123	0	3.18012	0	0	0	0	0	12.2832
NFE2L3		0	0	0	0	2.20266	2.56914	2.42798	0	0	0	0	0	0	2.26565	0	2.80804	0	12.2735	TRUE
POLR2A		3.31422	0	0	0	0	2.5084	0	0	0	0	0	3.1531	0	3.29715	0	0	0	12.2729	TRUE
NUP98		3.31422	0	0	0	0	0	0	0	0	0	0	3.09118	0	3.55976	0	0	2.30737	12.2725	TRUE
VDAC1		3.31422	0	0	3.0814	0	0	0	0	0	0	0	3.08744	2.76494	0	0	0	0	12.248
ACSL4		0	3.01048	0	0	0	0	0	0	0	3.01123	0	3.13536	0	0	3.08784	0	0	12.2449	TRUE
HSP90AB1	0.068078	0	0	0	3.0814	0	3.04962	0	0	0	3.01123	0	3.09854	0	0	0	0	0	12.2408	TRUE
PRDX6		0	3.01048	0	3.0814	0	0	0	0	0	3.01123	0	3.13674	0	0	0	0	0	12.2398
TXN		0	3.01048	0	3.0814	0	0	0	0	0	3.01123	0	3.12221	0	0	0	0	0	12.2253
EIF5		0	0	0	3.0814	0	0	0	0	0	0	0	3.15882	0	2.1254	0	3.85767	0	12.2233	TRUE
SNRNP200	0.122243	0	3.01048	0	3.0814	0	2.99184	0	0	0	0	0	3.12885	0	0	0	0	0	12.2126	TRUE
ARHGEF10L		0	0	2.29619	3.0814	2.06983	2.49926	0	0	0	0	0	0	0	2.20195	0	0	0	12.1486	TRUE
LRPPRC	0.26033	0	3.01048	0	3.0814	0	2.83441	0	0	0	0	0	3.21443	0	0	0	0	0	12.1407	TRUE
ANXA1		0	0	0	3.0814	0	0	0	0	0	0	0	3.17322	0	2.44184	3.44099	0	0	12.1375	TRUE
MRPS18B		0	3.01048	0	3.0814	0	0	0	0	0	0	0	3.15133	0	0	0	2.88935	0	12.1326	TRUE
RPL37A		3.31422	0	0	3.0814	0	0	0	0	0	0	0	0	0	2.61461	0	3.1129	0	12.1231	TRUE
HNRNPH1		0	0	0	3.0814	0	0	0	0	0	3.01123	0	3.6575	0	2.3694	0	0	0	12.1195	TRUE
DLGAP3		0	0	0	3.0814	0	0	0	0	0	0	0	3.17006	0	2.3194	3.53625	0	0	12.1071	TRUE
TCP1	0.27644	0	3.01048	0	3.0814	0	2.82387	0	0	0	0	0	3.17775	0	0	0	0	0	12.0935	TRUE
GAPDH		0	0	0	3.0814	0	2.65602	0	0	0	0	0	3.14059	0	0	3.21449	0	0	12.0925	TRUE
POLR2D	0.582598	0	0	0	0	0	2.72622	0	0	0	0	0	3.2099	0	2.35935	0	3.78009	0	12.0756	TRUE
RARS2	0.00976769	0	0	0	3.0814	0	3.10883	0	0	0	0	0	3.07541	0	0	2.80952	0	0	12.0752	TRUE
ATAD3A	0.266014	0	3.01048	0	3.0814	0	2.83042	0	0	0	0	0	3.15054	0	0	0	0	0	12.0728	TRUE
SPTLC1	0.253206	0	3.01048	0	3.0814	0	2.8371	0	0	0	0	0	3.14246	0	0	0	0	0	12.0714	TRUE
MRPS22	0.410844	0	3.01048	0	3.0814	0	2.76286	0	0	0	0	0	3.21266	0	0	0	0	0	12.0674	TRUE
HERC6		0	0	2.29619	0	2.13701	0	2.42798	0	0	0	0	0	0	2.26622	0	2.93015	0	12.0575	TRUE
ACTN1		0	0	0	3.0814	0	0	0	0	0	0	0	3.17125	0	2.22893	3.57424	0	0	12.0558	TRUE
NAP1L1		0	3.01048	0	3.0814	0	0	2.42798	0	0	0	0	0	0	0	3.53515	0	0	12.055	TRUE
GDI1		0	0	0	3.0814	0	0	0	0	0	3.01123	0	0	0	2.42515	3.53505	0	0	12.0528	TRUE
MCM4		3.31422	0	0	3.0814	0	2.64304	0	0	0	3.01123	0	0	0	0	0	0	0	12.0499	TRUE
POLR2H	0.137321	0	0	0	3.0814	0	2.96754	0	0	0	0	0	3.21483	0	2.78001	0	0	0	12.0438	TRUE
KPNA6		0	3.01048	0	3.0814	0	0	0	0	0	3.01123	0	2.93942	0	0	0	0	0	12.0425
STUB1		0	3.01048	0	3.0814	0	0	0	0	0	0	0	0	0	2.4695	0	3.47354	0	12.0349	TRUE
UBR4		0	3.01048	0	4.0674	0	0	2.42798	0	0	0	0	0	0	2.50078	0	0	0	12.0066	TRUE
PRPS1		0	0	0	3.0814	0	0	0	0	0	3.01123	0	0	0	2.36236	3.54223	0	0	11.9972	TRUE
CCT4	0.0241911	0	3.01048	0	3.0814	0	3.09262	0	0	0	0	0	0	0	0	0	2.81164	0	11.9961	TRUE
TPM4	0.155304	0	0	0	3.0814	0	2.95707	0	0	0	3.01123	0	2.9125	0	0	0	0	0	11.9622	TRUE
QARS		0	3.01048	0	3.0814	0	0	0	0	0	0	0	3.12707	0	2.74073	0	0	0	11.9597	TRUE
TUBA1A		3.31422	0	0	3.0814	0	0	2.42798	0	0	0	0	3.12371	0	0	0	0	0	11.9473
CCT2		0	3.01048	0	3.0814	0	0	0	0	0	3.01123	0	0	0	0	0	2.82641	0	11.9295	TRUE
TIMM50		0	0	0	3.0814	0	0	0	0	0	0	0	3.20024	0	2.31896	3.32645	0	0	11.927	TRUE
NFE2L2		0	0	2.29619	0	2.11853	0	0	0	0	0	0	0	0	2.39748	0	2.80844	2.30477	11.9254	TRUE
PDS5A		0	3.01048	0	3.0814	0	2.65003	0	0	0	0	0	3.18288	0	0	0	0	0	11.9248	TRUE
HLA-A		0	3.01048	0	0	0	0	2.42798	0	0	3.01123	0	0	0	0	3.47194	0	0	11.9216	TRUE
PHB		0	3.01048	0	3.0814	0	2.6238	0	0	0	0	0	3.20418	0	0	0	0	0	11.9199	TRUE
TUBB3		0	0	0	3.0814	0	0	0	0	0	3.01123	0	3.20911	0	2.60858	0	0	0	11.9103	TRUE
PSMB1		3.31422	0	0	0	0	0	0	0	0	0	0	3.14029	0	2.18962	0	3.26465	0	11.9088	TRUE
RPL21		3.31422	0	0	3.0814	0	0	0	0	0	0	0	3.20221	0	2.30041	0	0	0	11.8982	TRUE
H3F3A		0	0	0	3.0814	0	0	0	0	0	3.01123	0	0	2.76615	0	0	3.03706	0	11.8958	TRUE
FNDC3B		0	0	2.29619	0	2.11023	0	2.42798	0	0	0	0	0	0	2.21976	0	2.83449	0	11.8887	TRUE
MRPS6		0	3.01048	0	3.0814	0	2.5724	0	0	0	0	0	3.2166	0	0	0	0	0	11.8809	TRUE
EIF3CL		0	0	0	0	0	2.6952	0	0	0	3.01123	0	0	0	2.3373	0	3.82292	0	11.8666	TRUE
HNRNPK	0.157212	0	0	0	3.0814	0	2.95223	0	0	0	3.01123	0	0	0	0	0	2.8033	0	11.8482	TRUE
CDC123		0	0	0	3.0814	0	0	0	0	0	0	0	3.14423	0	2.313	3.30457	0	0	11.8432	TRUE
UBA52		3.31422	0	0	0	0	2.60224	0	0	0	0	0	2.9125	0	3.00927	0	0	0	11.8382	TRUE
ACTN4		0	3.01048	0	3.0814	0	2.52436	0	0	0	0	0	3.21996	0	0	0	0	0	11.8362	TRUE
MRPL11		0	3.01048	0	3.0814	0	0	0	0	0	0	0	0	0	2.19174	0	3.55134	0	11.835	TRUE
SDF2L1		0	3.01048	0	3.0814	0	2.60935	0	0	0	0	0	3.12431	0	0	0	0	0	11.8256	TRUE
HEATR1		0	3.01048	0	0	0	0	2.42798	0	0	0	0	3.09237	0	0	3.28611	0	0	11.8169	TRUE
RBM8A		3.31422	3.01048	0	3.0814	0	0	0	0	0	0	0	0	0	2.40646	0	0	0	11.8126	TRUE
RNASEL		3.31422	0	2.20385	0	0	0	0	0	0	0	0	0	0	2.79268	3.48699	0	0	11.7977	TRUE
RAP2C		0	0	2.29619	0	0	0	0	0	0	3.01123	0	3.09848	0	0	0	3.38614	0	11.792	TRUE
GCN1L1		0	3.01048	0	3.0814	0	2.62	0	0	0	0	0	3.07068	0	0	0	0	0	11.7826	TRUE
PLOD1		0	3.01048	0	3.0814	0	0	0	0	0	0	0	3.16533	0	2.52182	0	0	0	11.779	TRUE
TUBA1C		0	0	0	3.0814	0	2.55864	0	0	0	3.01123	0	3.12351	0	0	0	0	0	11.7748	TRUE
LGALS3BP		0	0	0	3.0814	0	0	2.42798	0	0	0	0	0	0	2.59455	3.6615	0	0	11.7654	TRUE
CCAR2		0	3.01048	0	3.0814	0	0	0	0	0	0	0	3.1957	0	2.45417	0	0	0	11.7418	TRUE
PTGES3		0	0	0	3.0814	0	0	0	0	0	3.01123	0	0	0	2.31221	3.33522	0	0	11.7401	TRUE
TPM1		0	0	0	3.0814	0	0	2.42798	0	0	0	0	2.9125	0	0	3.31654	0	0	11.7384	TRUE
MMS19		0	3.01048	0	3.0814	0	0	2.42798	0	0	0	0	3.21562	0	0	0	0	0	11.7355
HSPA4L		0	3.01048	0	3.0814	0	0	2.42798	0	0	0	0	3.20043	0	0	0	0	0	11.7203
TRIP13		0	3.01048	0	3.0814	0	0	2.42798	0	0	0	0	3.19669	0	0	0	0	0	11.7165
RAB5C		0	3.01048	0	3.0814	0	0	0	0	0	0	0	3.12136	0	2.503	0	0	0	11.7162	TRUE
CDC23	0.0963982	0	0	0	0	0	3.01264	0	0	0	0	0	3.12076	0	2.33496	0	3.24311	0	11.7115	TRUE
HSPH1		0	3.01048	0	3.0814	0	0	2.42798	0	0	0	0	3.19077	0	0	0	0	0	11.7106
RAB3D		0	0	0	3.0814	0	0	0	0	0	3.01123	0	0	0	2.29214	3.31278	0	0	11.6975	TRUE
XPO7		0	3.01048	0	3.0814	0	0	2.42798	0	0	0	0	3.17618	0	0	0	0	0	11.696
ISG15		3.31422	0	0	0	0	0	2.42798	0	0	3.01123	0	2.93942	0	0	0	0	0	11.6928
CRYAB		0	0	0	3.0814	0	0	0	0	0	3.01123	0	2.29099	0	0	3.30697	0	0	11.6906	TRUE
PIK3C3	0.0797359	3.31422	0	0	0	0	3.03651	0	0	0	0	0	0	0	2.197	3.14194	0	0	11.6897	TRUE
CSE1L	0.010081	0	3.01048	0	3.0814	0	3.108	0	0	0	0	0	0	0	2.48484	0	0	0	11.6847	TRUE
MCM5		3.31422	0	0	3.0814	0	0	0	0	0	3.01123	0	0	0	2.27533	0	0	0	11.6822	TRUE
SNRNP70		0	3.01048	0	3.0814	0	0	0	0	0	0	0	3.19629	0	2.39333	0	0	0	11.6815	TRUE
KRAS		3.31422	0	0	0	2.16948	0	0	0	0	3.01123	0	0	0	0	3.18205	0	0	11.677	TRUE
BCL2L1	0.240127	3.31422	0	0	0	0	2.85318	0	0	0	0	0	2.93942	0	2.56893	0	0	0	11.6757	TRUE
MSH6		0	3.01048	0	0	0	0	0	0	0	0	0	3.1606	0	2.26318	3.22832	0	0	11.6626	TRUE
DNAJB1		3.31422	3.01048	0	0	0	0	0	0	0	0	0	3.06772	0	2.26994	0	0	0	11.6624	TRUE
LMNA		0	0	0	3.0814	0	0	0	0	0	3.01123	0	0	0	2.32536	3.24219	0	0	11.6602	TRUE
STAU1		3.31422	0	0	3.0814	2.16113	0	0	0	0	0	0	3.08941	0	0	0	0	0	11.6462	TRUE
COPS5	0.116357	0	0	0	3.0814	0	2.99978	0	0	0	0	0	2.71624	0	0	0	2.83666	0	11.6341	TRUE
DFFB		0	3.01048	0	3.0814	0	0	0	0	0	0	0	3.20122	0	2.33836	0	0	0	11.6315	TRUE
IKBKAP		0	3.01048	0	0	0	2.69605	0	0	0	0	0	3.11583	0	0	0	2.80764	0	11.63	TRUE
PKM		0	0	2.27331	3.0814	0	0	0	0	0	0	0	2.9125	0	0	3.3571	0	0	11.6243	TRUE
RAP1A		0	0	0	3.0814	0	0	0	0	0	3.01123	0	0	0	2.13501	0	3.39667	0	11.6243	TRUE
COPS6	0.275226	0	0	0	3.0814	0	2.82517	0	0	0	3.01123	0	0	0	2.70385	0	0	0	11.6217	TRUE
CCT8		0	3.01048	0	3.0814	0	2.50568	0	0	0	3.01123	0	0	0	0	0	0	0	11.6088	TRUE
NUP153	0.0299172	3.31422	0	0	3.0814	0	3.09022	0	0	0	0	0	0	0	2.115	0	0	0	11.6008	TRUE
IPO9		0	3.01048	0	3.0814	0	0	2.42798	0	0	0	0	3.07856	0	0	0	0	0	11.5984
COG3	2.72583e-07	0	3.01048	0	0	0	3.14881	0	0	0	0	0	0	0	2.26007	0	3.17513	0	11.5945	TRUE
LPCAT1		0	3.01048	2.29619	3.0814	0	0	0	0	0	0	0	3.203	0	0	0	0	0	11.5911
RBM10	0.159912	0	0	0	3.0814	0	2.95043	0	0	0	0	0	3.18229	0	2.36123	0	0	0	11.5754	TRUE
PABPC1		3.31422	0	0	3.0814	2.06793	0	0	0	0	0	0	3.10676	0	0	0	0	0	11.5703	TRUE
MAPK13		3.31422	0	2.21217	0	0	0	0	0	0	0	0	0	0	2.41361	3.62687	0	0	11.5669	TRUE
DAD1	0.0430501	0	0	0	0	0	3.07377	0	0	0	3.01123	0	0	0	2.24879	0	3.23183	0	11.5656	TRUE
DDX3X		0	3.01048	2.21217	3.0814	0	0	0	0	0	0	0	0	0	0	0	3.26065	0	11.5647	TRUE
GRB2	0.583303	0	3.01048	2.3688	0	0	2.72591	0	0	0	0	0	0	0	0	3.45727	0	0	11.5625	TRUE
TECR		0	3.01048	0	3.0814	0	0	0	0	0	0	0	3.21384	0	2.24753	0	0	0	11.5533	TRUE
ANKFY1	0.188255	0	0	0	3.0814	0	2.91204	0	0	0	0	0	3.1819	0	2.37626	0	0	0	11.5516	TRUE
PSMD5		3.31422	0	0	0	2.13943	0	0	0	0	3.01123	0	3.07876	0	0	0	0	0	11.5436	TRUE
SART3	0.0412133	0	0	0	3.0814	0	3.07686	0	0	0	0	0	3.11899	0	2.26635	0	0	0	11.5436	TRUE
QKI		0	3.01048	2.29619	3.0814	0	0	0	0	0	0	0	3.15409	0	0	0	0	0	11.5422
HSPB1		0	0	0	3.0814	0	0	0	0	0	3.01123	0	3.08369	0	2.35557	0	0	0	11.5319	TRUE
RBMX		0	3.01048	0	3.0814	0	0	0	0	0	0	0	3.18801	0	2.2452	0	0	0	11.5251	TRUE
VAC14		0	3.01048	0	0	0	0	0	0	0	0	0	2.93942	0	2.423	0	3.1361	0	11.509	TRUE
ESYT1		0	0	0	3.0814	0	0	0	0	0	3.01123	0	3.14581	0	2.26673	0	0	0	11.5052	TRUE
EIF3D		0	0	0	3.0814	0	2.59476	0	0	0	0	0	0	0	2.8636	0	2.95798	0	11.4977	TRUE
KPNA4		0	3.01048	2.29619	3.0814	0	0	0	0	0	0	0	3.10341	0	0	0	0	0	11.4915
PPP2R2A		0	0	0	3.0814	0	0	0	0	0	3.01123	0	3.09296	0	2.3028	0	0	0	11.4884	TRUE
LGALS9		0	0	0	0	0	2.5562	2.42798	0	0	3.01123	0	0	0	3.49045	0	0	0	11.4858	TRUE
GARS		0	3.01048	2.29619	3.0814	0	0	0	0	0	0	0	3.09217	0	0	0	0	0	11.4802
NUPL1		3.31422	0	2.29619	0	0	0	0	0	0	0	0	0	0	2.42601	3.44147	0	0	11.4779	TRUE
RPL9	0.350706	3.31422	0	0	3.0814	0	2.78551	0	0	0	0	0	0	0	2.29521	0	0	0	11.4763	TRUE
SQSTM1		0	3.01048	0	3.0814	0	0	0	0	0	0	0	3.07048	0	0	0	0	2.31225	11.4746
PRDX5		0	3.01048	0	3.0814	0	0	0	0	0	3.01123	0	0	0	2.3662	0	0	0	11.4693	TRUE
PREB	0.0015102	0	3.01048	0	0	0	3.12805	0	0	0	0	0	0	0	2.26023	0	3.06675	0	11.4655	TRUE
PSMA7		3.31422	0	0	0	0	0	0	0	0	3.01123	0	2.70676	0	2.42731	0	0	0	11.4595	TRUE
MRPS31		0	3.01048	0	3.0814	0	0	0	0	0	0	0	3.18407	0	2.17704	0	0	0	11.453	TRUE
MEN1	0.237059	0	0	0	3.0814	0	2.85743	2.42798	0	0	0	0	0	0	0	3.0859	0	0	11.4527	TRUE
PPP1CC		0	3.01048	0	0	0	0	0	0	0	3.01123	0	3.18683	0	2.24333	0	0	0	11.4519	TRUE
MYO1E		0	0	0	3.0814	2.12643	0	0	0	0	0	0	3.21305	0	3.02969	0	0	0	11.4506	TRUE
TRAPPC3	0.00162975	0	3.01048	0	3.0814	0	3.12721	0	0	0	0	0	0	0	2.23053	0	0	0	11.4496	TRUE
FUS		0	0	2.3688	3.0814	0	0	0	0	0	0	0	3.21463	0	2.78258	0	0	0	11.4474	TRUE
EIF3M		0	0	0	3.0814	0	2.50285	0	0	0	0	0	0	0	2.27857	0	3.57949	0	11.4423	TRUE
PTCD3		0	3.01048	0	3.0814	0	0	0	0	0	0	0	3.16632	0	2.18349	0	0	0	11.4417	TRUE
FLNA		0	0	2.21217	3.0814	0	0	0	0	0	3.01123	0	3.13291	0	0	0	0	0	11.4377
CUTC		0	0	0	0	0	0	2.42798	0	0	0	0	0	0	2.37416	3.03414	3.59768	0	11.434	TRUE
GBF1		0	3.01048	0	3.0814	0	0	0	0	0	0	0	3.12668	0	2.21189	0	0	0	11.4305	TRUE
YBX3		0	3.01048	0	3.0814	0	0	0	0	0	0	0	3.15232	0	2.18321	0	0	0	11.4274	TRUE
TRA2A		0	3.01048	0	3.0814	0	0	0	0	0	0	0	3.10045	0	2.2304	0	0	0	11.4227	TRUE
MDN1		0	3.01048	0	3.0814	0	0	0	0	0	0	0	3.09986	0	2.22973	0	0	0	11.4215	TRUE
MRPS15		0	3.01048	0	3.0814	0	0	0	0	0	0	0	3.13634	0	2.19299	0	0	0	11.4212	TRUE
AKAP8		0	3.01048	0	3.0814	0	0	0	0	0	0	0	3.14068	0	2.18585	0	0	0	11.4184	TRUE
DPYSL2		0	0	0	0	0	0	0	0	0	3.01123	0	3.12648	3.08245	2.19155	0	0	0	11.4117	TRUE
ALDH3A2		0	3.01048	0	3.0814	0	0	0	0	0	0	0	3.06811	0	2.24487	0	0	0	11.4049	TRUE
PCBP1		0	0	2.17965	3.0814	0	0	0	0	0	3.01123	0	3.12741	0	0	0	0	0	11.3997
ATP6V1A	9.16669e-12	0	3.01048	2.17965	0	0	3.15857	0	0	0	0	0	0	0	3.04963	0	0	0	11.3983	TRUE
SRSF9		0	3.01048	0	3.0814	0	0	0	0	0	0	0	0	0	2.23009	0	3.07014	0	11.3921	TRUE
NAP1L4		0	3.01048	0	3.0814	0	0	0	0	0	0	0	3.0827	0	2.20265	0	0	0	11.3772	TRUE
ARF6		0	0	2.17965	0	0	0	0	0	0	3.01123	0	3.91134	0	2.26775	0	0	0	11.37	TRUE
MRPL17		0	3.01048	0	0	2.14853	0	0	0	0	0	0	3.20852	0	0	0	2.99896	0	11.3665	TRUE
ATP6AP2	3.63507e-12	0	0	0	0	2.25917	3.15947	0	0	0	0	0	0	0	2.63993	0	3.30243	0	11.361	TRUE
TARDBP		0	3.01048	0	3.0814	0	0	0	0	0	0	0	3.1393	0	2.12841	0	0	0	11.3596	TRUE
GDNF		3.31422	0	0	0	2.23339	0	0	0	0	0	0	0	0	2.42165	3.38926	0	0	11.3585	TRUE
NCAPH		0	3.01048	0	3.0814	0	0	0	0	0	0	0	0	0	2.26412	0	2.99982	0	11.3558	TRUE
SSR1		0	3.01048	0	3.0814	0	0	0	0	0	0	0	3.076	0	2.18575	0	0	0	11.3536	TRUE
EP300		2.80259	0	2.3688	0	0	0	0	0	0	0	0	0	0	0	3.33489	2.83277	0	11.3391	TRUE
SLC25A11		0	3.01048	0	3.0814	0	0	0	0	0	0	0	3.09099	0	2.15555	0	0	0	11.3384	TRUE
TMEM33		0	3.01048	0	3.0814	0	0	0	0	0	3.01123	0	0	0	2.21799	0	0	0	11.3211	TRUE
S100A7		0	3.01048	0	3.0814	0	0	0	0	0	3.01123	0	0	0	2.21656	0	0	0	11.3197	TRUE
CKAP5		0	0	0	3.0814	0	2.6664	0	0	0	0	0	3.11268	0	2.45346	0	0	0	11.3139	TRUE
TMED9	0.151747	0	0	0	0	2.21444	2.95951	0	0	0	3.01123	0	3.11209	0	0	0	0	0	11.2973	TRUE
PTBP1		0	0	0	3.0814	0	2.63534	0	0	0	0	0	3.12888	0	2.44612	0	0	0	11.2917	TRUE
GNAS		0	3.01048	0	0	2.07273	0	0	0	0	3.01123	0	3.19057	0	0	0	0	0	11.285
TARBP1	0.133522	0	3.01048	0	3.0814	0	2.98017	0	0	0	0	0	0	0	2.21195	0	0	0	11.284
ABCF1		0	0	0	3.0814	0	2.64909	0	0	0	0	0	0	0	2.2313	3.32054	0	0	11.2823
FURIN		3.31422	0	0	0	2.2473	0	0	0	0	0	0	0	0	2.6915	0	3.02916	0	11.2822
ARF3		0	3.01048	0	0	0	0	0	0	0	3.01123	0	3.16395	0	2.0944	0	0	0	11.2801
FIP1L1	0.19301	0	3.01048	0	0	0	2.90499	0	0	0	0	0	3.16947	0	2.18722	0	0	0	11.2722
SNRPF		0	3.01048	0	3.0814	0	2.6619	0	0	0	0	0	0	0	2.51101	0	0	0	11.2648
CLIC4		0	0	0	3.0814	0	0	2.42798	0	0	0	0	0	0	2.23123	3.5183	0	0	11.2589
STK38		0	0	0	3.0814	0	0	2.42798	0	0	0	0	0	0	2.18432	3.55981	0	0	11.2535
EEF1A2	0.280333	0	0	0	3.0814	0	2.82172	0	0	0	0	0	3.13301	0	2.19001	0	0	0	11.2261
MRPS7		0	3.01048	0	0	0	0	0	0	0	0	0	3.16651	0	2.13321	0	2.91059	0	11.2208
SKP1		0	3.01048	0	3.0814	0	0	0	0	0	0	0	2.93942	0	2.18751	0	0	0	11.2188
SUPT16H		0	0	0	3.0814	0	2.53268	2.42798	0	0	0	0	3.1391	0	0	0	0	0	11.1812
HMGN2	0.0700225	0	0	0	3.0814	0	3.04668	0	0	0	0	0	0	2.76527	2.28469	0	0	0	11.178
CAPN2		0	3.01048	0	0	0	0	0	0	0	3.01123	0	2.70976	0	2.39455	0	0	0	11.126
CLTCL1		3.31422	0	0	0	0	2.58641	0	0	0	0	0	3.13381	0	2.0853	0	0	0	11.1197
DHX37	0.237059	0	0	0	3.0814	0	2.85696	0	0	0	0	0	0	0	2.35035	0	2.82809	0	11.1168
ALDH18A1		0	3.01048	0	0	2.09793	0	0	0	0	0	0	3.15922	0	0	0	2.83884	0	11.1065
TOP1		0	0	2.17965	3.0814	0	2.63691	0	0	0	0	0	3.20793	0	0	0	0	0	11.1059
STAT1		2.80259	3.01048	2.20385	3.0814	0	0	0	0	0	0	0	0	0	0	0	0	0	11.0983
HNRNPM		0	0	0	3.0814	0	2.64235	0	0	0	0	0	2.93942	0	2.43257	0	0	0	11.0957
PIK3C2A	0.663209	0	0	0	0	0	2.71538	0	0	0	0	0	0	0	2.33023	3.25157	2.79438	0	11.0916
SRRM2		0	0	2.3688	3.0814	0	0	0	0	0	0	0	3.20615	0	2.41787	0	0	0	11.0742
CIRBP		0	0	0	3.0814	0	0	2.42798	0	0	0	0	0	0	2.24518	3.30307	0	0	11.0576
SNRPE		0	0	0	3.0814	0	2.56375	0	0	0	3.01123	0	0	0	2.38732	0	0	0	11.0437
HSPA9		0	0	0	3.0814	0	2.53867	0	0	0	0	0	3.13151	0	2.28959	0	0	0	11.0412
RAB43		0	3.01048	0	0	0	2.54511	0	0	0	0	0	3.10755	0	2.37641	0	0	0	11.0396
DLG5	0.281949	0	0	0	0	0	2.81872	2.42798	0	0	0	0	0	0	2.63368	0	3.15505	0	11.0354
FMR1		0	0	2.3688	3.0814	0	0	2.42798	0	0	0	0	3.14324	0	0	0	0	0	11.0214
ALDOA		0	0	0	3.0814	0	2.63646	0	0	0	3.01123	0	0	0	2.292	0	0	0	11.0211
PIK3R1		3.31422	0	2.20385	0	0	0	0	0	0	0	0	2.93942	0	2.548	0	0	0	11.0055
NFKBIE	0.0787996	0	0	2.21217	0	0	3.03867	2.42798	0	0	0	0	0	0	0	3.32359	0	0	11.0024
PSMB10		3.31422	0	0	0	0	0	2.42798	0	0	0	0	0	0	2.23353	0	3.01042	0	10.9861
RAB7A		3.31422	0	2.3688	0	2.20567	0	0	0	0	0	0	0	0	0	3.09208	0	0	10.9808
GTPBP4	0.345564	0	3.01048	0	3.0814	0	2.78782	0	0	0	0	0	0	0	2.0946	0	0	0	10.9743
SNRPC		0	3.01048	0	3.0814	0	2.57675	0	0	0	0	0	0	0	2.30372	0	0	0	10.9723
SOCS3	0.0359339	3.31422	0	2.29619	0	2.27686	3.08468	0	0	0	0	0	0	0	0	0	0	0	10.972
FLNC		0	3.01048	0	3.0814	2.18473	0	0	0	0	0	0	0	0	2.68922	0	0	0	10.9658
MYH9	0.0307822	0	0	0	0	0	3.08943	2.42798	0	0	0	0	3.16987	0	2.24461	0	0	0	10.9319
PDIA6		0	0	0	3.0814	0	2.53387	0	0	0	0	0	3.08665	0	2.22893	0	0	0	10.9309
CNOT1		0	0	0	3.0814	0	0	2.42798	0	0	0	0	0	0	2.22977	0	3.18809	0	10.9272
TOB1		0	0	2.3688	0	0	0	2.42798	0	0	0	0	0	0	3.00364	0	3.11159	0	10.912
BST2		3.31422	3.01048	0	0	0	0	2.42798	0	0	0	0	0	0	2.15906	0	0	0	10.9117
PCF11		0	0	0	0	0	2.62063	2.42798	0	0	0	0	0	0	2.42715	3.42903	0	0	10.9048
TOP2A	0.0327241	0	0	0	3.0814	0	3.08626	2.42798	0	0	0	0	0	0	2.30649	0	0	0	10.9021
AHSA1		0	0	0	3.0814	2.17203	0	2.42798	0	0	0	0	3.21621	0	0	0	0	0	10.8976
TUBB4A		0	0	0	3.0814	0	2.63268	0	0	0	0	0	2.9125	0	2.27004	0	0	0	10.8966
ACACA		0	0	0	0	0	0	2.42798	0	0	0	0	2.93942	3.08067	2.4432	0	0	0	10.8913
USP32		0	0	2.21217	3.0814	2.09023	0	0	0	0	0	0	0	0	0	3.50678	0	0	10.8906
SRSF5		0	3.01048	2.3688	3.0814	0	0	2.42798	0	0	0	0	0	0	0	0	0	0	10.8887
SLC35A2		0	0	0	0	3.00821	2.50717	0	0	3.10299	0	0	0	0	2.26821	0	0	0	10.8866
ZC3HAV1		0	3.01048	2.29619	0	0	0	2.42798	0	0	0	0	3.13437	0	0	0	0	0	10.869
CYLD		3.31422	0	2.21217	0	0	0	2.42798	0	0	0	0	0	0	0	2.90836	0	0	10.8627
SRSF3		0	3.01048	0	3.0814	0	2.60656	0	0	0	0	0	0	0	2.16395	0	0	0	10.8624
EIF2B5		0	3.01048	0	3.0814	0	2.5099	0	0	0	0	0	0	0	2.23493	0	0	0	10.8367
DNAJC3		3.31422	0	2.29619	0	0	0	0	0	0	0	0	3.1044	0	2.1095	0	0	0	10.8243
HLA-C		0	3.01048	2.3688	0	0	0	2.42798	0	0	3.01123	0	0	0	0	0	0	0	10.8185
GIPC1		0	0	0	0	0	2.51838	0	0	0	3.01123	0	2.93942	0	2.34738	0	0	0	10.8164
TBK1		3.31422	0	2.29619	0	0	2.56143	0	0	0	0	0	0	0	2.63813	0	0	0	10.81
SP100		0	0	2.29619	0	0	0	2.42798	0	0	0	0	2.93942	0	0	3.13485	0	0	10.7984
RANBP1		0	3.01048	0	3.0814	0	2.52079	0	0	0	0	0	0	0	2.18497	0	0	0	10.7976
ARFGEF1		0	0	2.21217	3.0814	0	0	0	0	0	0	0	3.07777	0	2.42079	0	0	0	10.7921
RBBP4		0	0	0	3.0814	2.16733	0	2.42798	0	0	0	0	3.1115	0	0	0	0	0	10.7882
RRS1		0	3.01048	0	0	0	0	2.42798	0	0	0	0	3.09355	0	2.22598	0	0	0	10.758
HSPA6		2.80259	0	0	0	0	2.58678	0	0	0	0	0	3.13171	0	2.2349	0	0	0	10.756
CLU		0	0	0	0	2.21423	0	2.42798	0	0	0	0	3.19156	0	0	2.90652	0	0	10.7403
GEMIN4		0	3.01048	0	3.0814	0	0	2.42798	0	0	0	0	0	0	2.21252	0	0	0	10.7324
UBE2M	0.240127	0	0	0	3.0814	0	2.85271	2.42798	0	0	0	0	0	0	2.36504	0	0	0	10.7271
USP34		0	0	2.21217	0	0	2.54172	0	0	0	0	0	3.09493	0	0	2.87826	0	0	10.7271
PRPF6	0.234914	0	0	0	0	2.18653	2.8603	0	0	0	0	0	3.18485	0	2.49435	0	0	0	10.726
IRF2		0	0	2.21217	0	0	0	2.42798	0	0	0	0	0	0	2.44944	3.63226	0	0	10.7218
ZNF251		0	0	0	0	0	2.60696	0	0	0	0	0	2.71057	0	2.34257	3.05174	0	0	10.7118
STT3A		0	3.01048	2.29619	0	0	0	0	0	0	0	0	3.17046	0	2.22673	0	0	0	10.7039
SERPINA1		0	0	2.21217	0	0	0	0	0	0	3.01123	0	0	0	2.4187	3.05852	0	0	10.7006
SAMHD1		0	3.01048	0	3.0814	2.16153	0	2.42798	0	0	0	0	0	0	0	0	0	0	10.6814
RBCK1		0	0	0	0	0	2.49912	2.42798	0	0	0	0	0	0	2.2078	3.53458	0	0	10.6695
TJP1		0	0	0	3.0814	2.09533	0	0	0	0	0	0	3.20063	0	2.2857	0	0	0	10.6631
CAP1		0	0	2.21217	3.0814	0	0	0	0	0	0	0	0	0	2.24013	0	3.12225	0	10.656
HNRNPF		0	0	2.29619	3.0814	0	0	0	0	0	0	0	2.93942	0	2.32993	0	0	0	10.6469
RAB1B		0	0	0	0	2.18683	0	0	0	0	3.01123	0	3.2026	0	2.23893	0	0	0	10.6396
NPPC		0	3.01048	0	0	0	0	2.42798	0	0	0	0	2.9125	0	2.28732	0	0	0	10.6383
PMPCA	0.2966	0	3.01048	0	0	0	2.81031	2.42798	0	0	0	0	0	0	2.38083	0	0	0	10.6296
HLA-DRB1		2.80259	0	2.59919	0	0	0	0	0	0	3.01123	0	0	0	2.20546	0	0	0	10.6185
RTP4		0	0	2.9631	0	0	0	2.42798	0	0	0	0	0	0	2.26832	2.95728	0	0	10.6167
SPNS1		0	3.01048	2.29619	3.0814	0	0	0	0	0	0	0	0	0	2.22523	0	0	0	10.6133
GIGYF2		0	0	0	0	0	0	2.42798	0	0	0	0	0	3.07887	2.27944	2.82382	0	0	10.6101
WDR6	0.358947	0	3.01048	0	0	0	2.78397	2.42798	0	0	0	0	0	0	2.38705	0	0	0	10.6095
GART		0	0	0	3.0814	2.12243	0	0	0	0	0	0	3.10834	0	2.29275	0	0	0	10.6049
TTN		0	0	0	3.0814	0	0	0	0	0	0	0	0	0	4.01126	3.5087	0	0	10.6014
ICE1	0.207023	0	0	0	0	0	2.88659	2.42798	0	0	0	0	0	0	2.24903	3.03676	0	0	10.6004
SLC16A3		0	0	0	3.0814	2.17013	0	0	0	0	3.01123	0	0	0	2.33471	0	0	0	10.5975
SERPINB8		0	0	2.29619	0	0	0	0	0	0	3.01123	0	0	0	2.16852	0	3.1209	0	10.5968
GANAB		0	0	0	3.0814	2.24882	0	0	0	0	0	0	3.08685	0	2.17175	0	0	0	10.5888
RTN4		0	3.01048	2.29619	0	0	0	0	0	0	3.01123	0	0	0	2.25976	0	0	0	10.5777
CALU		0	0	0	3.0814	2.09493	0	0	0	0	0	0	3.1395	0	2.24733	0	0	0	10.5632
CAV1		0	0	0	3.0814	2.19231	0	0	0	0	3.01123	0	0	0	2.27766	0	0	0	10.5626
KRT1		0	0	0	3.0814	2.13613	0	0	0	0	0	0	3.13101	0	2.21243	0	0	0	10.561
MRPS5		0	3.01048	0	0	2.08833	0	0	0	0	0	0	3.21759	0	2.24373	0	0	0	10.5601
SURF4		0	0	0	3.0814	2.11693	0	0	0	0	0	0	3.1466	0	2.21316	0	0	0	10.5581
ANXA5		0	0	2.29619	3.0814	0	0	0	0	0	0	0	2.9125	0	2.2331	0	0	0	10.5232
PHF12		0	0	2.21217	0	0	2.62402	0	0	0	0	0	0	0	2.24397	0	3.42954	0	10.5097
PTPRJ		0	0	2.17965	0	0	0	0	0	0	0	0	0	0	2.43943	3.06533	2.80685	0	10.4913
ATG101	0.327081	0	0	0	3.0814	2.23483	2.7933	0	0	0	0	0	0	0	2.38159	0	0	0	10.4911
CXCL9		0	0	2.20385	0	0	0	2.42798	0	0	0	0	0	0	2.77424	3.08177	0	0	10.4878
IFNGR2		2.80259	0	2.29619	0	0	0	0	0	0	0	0	0	0	2.30944	3.05851	0	0	10.4667
TICAM1		3.31422	0	2.29619	0	0	2.61688	0	0	0	0	0	0	0	2.22425	0	0	0	10.4515
POLR3B	0.505865	0	0	0	0	0	2.73749	2.42798	0	0	0	0	0	0	2.29539	2.9901	0	0	10.451
ADAM8		0	0	2.3688	0	0	2.62487	2.42798	0	0	0	0	0	0	0	3.02384	0	0	10.4455
HIVEP1	0.292877	0	0	2.29619	0	0	2.81323	0	0	0	0	0	2.93942	0	2.37848	0	0	0	10.4273
RRP12	0.0145026	0	0	2.17965	0	0	3.10473	0	0	0	0	0	0	0	2.1085	0	3.03407	0	10.427
PLK2		0	0	0	0	0	2.51697	2.42798	0	0	0	0	0	0	2.58369	0	2.89096	0	10.4196
ATP5J		0	3.01048	0	0	2.10493	0	0	0	0	0	0	0	0	2.36345	0	2.9386	0	10.4175
IFITM1		3.31422	0	2.21217	0	0	0	2.42798	0	0	0	0	0	0	2.46218	0	0	0	10.4165
TAP2		0	0	2.3688	0	0	0	2.42798	0	0	0	0	3.07146	0	2.53355	0	0	0	10.4018
BTN3A3		0	0	0	3.0814	2.11223	0	0	0	0	3.01123	0	0	0	2.18732	0	0	0	10.3922
NMI		0	3.01048	2.21217	0	0	0	2.42798	0	0	0	0	2.70496	0	0	0	0	0	10.3556
IFIT5		0	0	2.29619	0	0	0	2.42798	0	0	0	0	0	0	2.54059	3.05572	0	0	10.3205
SF3B4		0	0	0	3.0814	2.11293	2.6847	0	0	0	0	0	0	0	2.43833	0	0	0	10.3174
IGF2R		0	3.01048	2.21217	0	0	2.66215	2.42798	0	0	0	0	0	0	0	0	0	0	10.3128
KLF9	0.255437	0	0	0	0	0	2.83665	2.42798	0	0	0	0	0	0	2.13911	0	2.89585	0	10.2996
H2AFZ		0	0	0	3.0814	0	0	0	0	0	0	0	0	2.76538	2.1077	0	0	2.30767	10.2622
TMEM251		0	0	2.29619	0	0	0	2.42798	0	0	0	0	0	0	2.4769	3.0394	0	0	10.2405
OASL		0	0	2.29619	0	0	0	2.42798	0	0	0	0	0	0	2.28731	3.21529	0	0	10.2268
DNAJC11		0	0	0	3.0814	0	2.53328	2.42798	0	0	0	0	0	0	2.17712	0	0	0	10.2198
IRF1		0	0	2.20385	0	0	0	2.42798	0	0	0	0	0	0	2.22267	3.36435	0	0	10.2189
HIST1H2AB		0	0	0	0	2.12343	0	0	0	0	3.01123	0	0	0	2.21676	2.86008	0	0	10.2115
JAG1		0	0	0	0	2.70638	2.57017	2.42798	0	0	0	0	0	0	2.49326	0	0	0	10.1978
SERPINB1		0	0	2.17965	0	2.19743	0	0	0	0	3.01123	0	0	0	0	0	2.80135	0	10.1897
SF3B1		0	3.01048	0	3.0814	0	0	0	0	0	0	0	0	0	4.09743	0	0	0	10.1893
PLK3		0	0	2.21217	0	0	0	2.42798	0	0	0	0	0	0	2.65467	0	2.89042	0	10.1852
DUSP3		0	0	2.20385	0	0	2.59934	0	0	0	0	0	0	0	2.21264	0	3.14763	0	10.1635
HMOX2	0.33551	0	3.01048	0	0	2.09963	2.79055	0	0	0	0	0	0	0	2.24599	0	0	0	10.1467
SLC25A37		0	0	2.29619	0	0	0	2.42798	0	0	0	0	0	0	2.47196	0	2.93272	0	10.1288
RPL13		3.31422	0	0	3.0814	0	0	0	0	0	0	0	0	0	0	0	3.70457	0	10.1002
AKAP11		0	0	0	3.0814	2.12093	0	2.42798	0	0	0	0	0	0	2.46479	0	0	0	10.0951
PAK6		0	0	0	0	2.40312	0	0	0	0	0	2.00944	0	0	2.63103	0	3.05149	0	10.0951
COPG2		0	3.01048	0	0	0	0	0	0	0	0	0	3.17184	0	0	0	3.90963	0	10.0919
CASP8		3.31422	0	0	0	2.15103	0	2.42798	0	0	0	0	0	0	2.18902	0	0	0	10.0823
HARS2		0	0	0	0	2.30602	0	2.42798	0	0	3.01123	0	0	0	2.30549	0	0	0	10.0507
BANP		0	0	2.21217	0	0	2.57922	0	0	0	0	0	2.93942	0	2.31422	0	0	0	10.045
PSMB3		3.31422	0	0	0	0	0	0	0	0	3.01123	0	0	0	0	0	3.71741	0	10.0429
ADGRG1		0	0	0	0	2.18993	0	2.42798	0	0	0	0	0	0	2.34715	3.06994	0	0	10.035
MX2		0	0	2.17965	0	0	0	2.42798	0	0	0	0	0	0	2.187	3.23681	0	0	10.0314
COPZ1		3.31422	0	0	0	0	0	0	0	0	0	0	0	0	3.63357	0	3.0782	0	10.026
MAPKAP1		0	3.01048	2.29619	0	0	0	2.42798	0	0	0	0	0	0	2.28406	0	0	0	10.0187
SOCS1		3.31422	0	2.20385	0	2.06943	0	2.42798	0	0	0	0	0	0	0	0	0	0	10.0155
COLGALT1		0	0	0	3.0814	0	0	0	0	0	0	0	0	0	0	3.30317	3.62779	0	10.0124
ZMIZ1		0	0	2.20385	0	0	0	2.42798	0	0	0	0	0	0	2.1799	3.19418	0	0	10.0059
SIN3A		0	0	2.21217	0	2.08043	0	0	0	0	0	0	0	3.11896	2.56667	0	0	0	9.97824
USP46		0	0	0	0	2.18339	0	2.42798	0	0	0	0	0	0	2.27368	3.06133	0	0	9.94639
CCT6A		0	0	0	3.0814	0	0	0	0	0	0	0	0	0	0	3.53773	3.30906	0	9.92819
CXCL10		2.80259	0	2.20385	0	0	0	0	0	0	0	0	2.70166	0	2.21662	0	0	0	9.92473
RPL4		3.31422	0	0	3.0814	0	0	0	0	0	0	0	0	0	0	0	3.52765	0	9.92327
USPL1		0	0	2.21217	0	0	2.50636	2.42798	0	0	0	0	0	0	2.77128	0	0	0	9.91778
USP15		0	0	2.21217	3.0814	0	0	2.42798	0	0	0	0	0	0	2.18982	0	0	0	9.91138
NUP133	0.0850902	3.31422	0	0	0	0	3.02513	0	0	0	0	0	0	0	0	0	3.54108	0	9.88043
TNIP3		0	0	2.29619	0	0	0	2.42798	0	0	0	0	0	0	2.0809	3.05294	0	0	9.85801
WDR26		0	0	2.21217	3.0814	0	0	2.42798	0	0	0	0	0	0	2.1238	0	0	0	9.84535
CASC3		3.31422	0	0	3.0814	0	0	0	0	0	0	0	0	0	0	0	3.44384	0	9.83946
PEPD		0	0	0	0	0	0	0	0	0	0	0	0	3.08097	2.8122	0	3.92576	0	9.81894
AGAP3		0	0	2.29619	0	0	0	0	0	0	0	0	0	0	2.32379	0	2.88407	2.31007	9.81413
SERPINB9		0	0	2.29619	0	0	0	2.42798	0	0	0	0	0	0	2.28813	0	2.79862	0	9.81093
STRN		0	3.01048	0	3.0814	0	0	0	0	0	0	0	0	0	0	0	3.69612	0	9.78801
DDX5		0	0	0	3.0814	0	0	0	0	0	3.01123	0	3.65728	0	0	0	0	0	9.74991
SON		0	3.01048	0	0	0	0	0	0	0	0	0	2.93942	0	3.77691	0	0	0	9.72681
TMEM86B	0.292877	0	0	0	0	2.16993	2.81114	0	0	0	0	0	2.29099	0	2.44384	0	0	0	9.7159
EIF3C		0	0	0	3.0814	0	0	0	0	0	3.01123	0	0	0	3.61821	0	0	0	9.71084
CDKN2AIP		0	0	0	0	2.19053	2.58171	2.42798	0	0	0	0	0	0	2.48787	0	0	0	9.68809
UBR2		0	0	2.21217	0	2.08453	0	0	0	0	0	0	0	0	2.17755	0	3.21372	0	9.68798
AP2A2		0	0	0	3.0814	0	0	0	0	0	0	0	3.0833	0	0	0	3.46748	0	9.63218
CHST15	0.663643	0	0	2.3688	0	0	2.71508	2.42798	0	0	0	0	0	0	2.1166	0	0	0	9.62846
NFKBIB		2.80259	0	2.21217	0	2.06513	2.54651	0	0	0	0	0	0	0	0	0	0	0	9.6264
TREML4	0.165062	0	0	2.29619	0	2.17093	2.94507	0	0	0	0	0	0	0	2.20854	0	0	0	9.62073
IL12B		2.80259	0	2.29619	0	2.20588	0	0	0	0	0	0	0	0	0	0	0	2.30657	9.61123
ELP4		0	0	0	0	2.20034	2.51376	0	0	0	0	0	2.70266	0	2.18928	0	0	0	9.60605
CTNNAL1		0	0	0	3.0814	0	0	0	0	0	0	0	0	0	0	3.53555	2.98885	0	9.6058
DHCR7		0	3.01048	0	4.0674	0	0	0	0	0	0	0	0	0	2.47336	0	0	0	9.55124
STRBP		0	0	0	3.0814	0	0	0	0	0	0	0	3.14857	0	0	3.3063	0	0	9.53627
ATP5F1		0	3.01048	0	0	0	0	0	0	0	0	0	3.08428	0	3.43995	0	0	0	9.53471
NLRX1		3.31422	3.01048	0	0	0	0	0	0	0	0	0	3.20457	0	0	0	0	0	9.52927
HSP90AA1		3.31422	0	0	3.0814	0	0	0	0	0	0	0	3.13201	0	0	0	0	0	9.52763
RAB4A	0.269472	0	0	0	0	2.11443	2.82779	2.42798	0	0	0	0	0	0	2.15605	0	0	0	9.52624
DSTN		0	0	0	3.0814	0	0	0	0	0	0	0	3.13321	0	0	3.31009	0	0	9.52471
SLC5A6		0	3.01048	0	0	0	0	0	0	0	3.01123	0	0	0	0	0	3.48897	0	9.51068
MRPL19		0	0	0	3.0814	0	0	0	0	0	0	0	3.22094	0	0	0	3.20671	0	9.50906
CALR		3.31422	0	0	3.0814	0	0	0	0	0	0	0	3.0829	0	0	0	0	0	9.47852
RBM3		0	0	0	3.0814	0	0	0	0	0	0	0	0	3.08695	3.30595	0	0	0	9.4743
NUP210		3.31422	3.01048	0	0	0	0	0	0	0	0	0	3.12826	0	0	0	0	0	9.45296
ABCE1		0	0	0	3.0814	0	0	0	0	0	3.01123	0	0	0	0	0	3.34129	0	9.43392
ZNF160		0	0	0	0	0	2.5743	2.42798	0	0	0	0	0	0	2.1217	0	0	2.30627	9.43026
API5	0.359026	0	0	0	3.0814	0	2.78359	0	0	0	0	0	0	0	3.56098	0	0	0	9.42597
AIFM1		3.31422	3.01048	0	3.0814	0	0	0	0	0	0	0	0	0	0	0	0	0	9.4061
KRT18	0.345564	0	0	0	3.0814	0	2.7886	0	0	0	0	0	0	0	0	3.53585	0	0	9.40586
CALML5		0	3.01048	0	3.0814	0	0	0	0	0	0	0	0	0	0	3.30928	0	0	9.40116
CUL4A		0	3.01048	0	3.0814	0	0	0	0	0	0	0	0	0	0	3.30867	0	0	9.40056
SND1		0	0	0	3.0814	0	0	0	0	0	3.01123	0	0	0	0	3.30751	0	0	9.40013
WARS		0	0	2.20385	0	2.13893	2.6198	2.42798	0	0	0	0	0	0	0	0	0	0	9.39056
CPSF2	0.208117	3.31422	0	0	0	0	2.88608	0	0	0	0	0	3.18111	0	0	0	0	0	9.3814
SCRIB		3.31422	0	0	0	0	0	0	0	0	0	0	3.20497	0	2.85875	0	0	0	9.37793
PSMB5	0.0700944	3.31422	0	0	0	0	3.04594	0	0	0	3.01123	0	0	0	0	0	0	0	9.37139
RCC1	3.93361e-05	3.31422	0	0	0	0	3.14181	0	0	0	0	0	0	0	0	0	2.91353	0	9.36956
USP25		0	0	0	0	0	0	2.42798	0	0	0	2.03015	0	0	2.0759	2.83024	0	0	9.36427
SKIV2L2	0.142768	0	0	0	3.0814	0	2.96505	0	0	0	0	0	0	0	0	3.30965	0	0	9.35611
SGK1		0	0	2.27331	0	2.19503	0	2.42798	0	0	0	0	0	0	2.45083	0	0	0	9.34715
UQCRC2		0	0	0	0	0	0	0	0	0	0	0	3.13812	0	2.22523	0	3.98147	0	9.34481
PSMA4		3.31422	0	0	3.0814	0	0	0	0	0	0	0	0	0	0	0	2.94465	0	9.34027
KIF11		0	0	0	3.0814	0	0	2.42798	0	0	0	0	0	0	3.82826	0	0	0	9.33764
PLK1		0	0	0	0	0	2.5476	0	0	0	0	0	0	0	3.89849	0	2.8915	0	9.33759
UTP6		0	0	0	3.0814	0	0	0	0	0	0	0	0	0	0	3.30507	2.94397	0	9.33044
HUWE1		0	3.01048	0	3.0814	0	0	0	0	0	0	0	3.22055	0	0	0	0	0	9.31243
OSMR		0	0	0	3.0814	0	0	0	0	0	0	0	0	0	2.62666	3.60418	0	0	9.31224
YWHAZ		0	3.01048	0	3.0814	0	0	0	0	0	0	0	3.22035	0	0	0	0	0	9.31224
PRKDC		0	3.01048	0	3.0814	0	0	0	0	0	0	0	3.21917	0	0	0	0	0	9.31105
RDX		0	0	0	3.0814	0	0	0	0	0	3.01123	0	0	0	0	0	3.2155	0	9.30812
EMD		0	3.01048	0	3.0814	0	0	0	0	0	0	0	3.21601	0	0	0	0	0	9.3079
IGF2BP2		0	3.01048	0	3.0814	0	0	0	0	0	0	0	3.21542	0	0	0	0	0	9.30731
ATP5O		0	3.01048	0	3.0814	0	0	0	0	0	0	0	3.21404	0	0	0	0	0	9.30592
TTC27	0.0161714	0	3.01048	0	0	0	3.10229	0	0	0	0	0	3.19136	0	0	0	0	0	9.30413
SLC2A1		0	0	0	3.0814	0	0	0	0	0	3.01123	0	3.20891	0	0	0	0	0	9.30154
KIAA0368		0	3.01048	0	3.0814	0	0	0	0	0	0	0	3.20733	0	0	0	0	0	9.29922
ILF3		0	3.01048	0	3.0814	0	0	0	0	0	0	0	3.20004	0	0	0	0	0	9.29192
MRPS9		0	3.01048	0	3.0814	0	0	0	0	0	0	0	3.19925	0	0	0	0	0	9.29113
MRPS34		0	3.01048	0	3.0814	0	0	0	0	0	0	0	3.19787	0	0	0	0	0	9.28975
PNN		0	3.01048	0	3.0814	0	0	0	0	0	0	0	3.19767	0	0	0	0	0	9.28956
MRPL49		0	3.01048	0	3.0814	0	0	0	0	0	0	0	3.19333	0	0	0	0	0	9.28522
GNAI2		0	0	0	3.0814	0	2.66716	0	0	0	0	0	0	0	0	3.53605	0	0	9.28461
CTNNA1		0	0	0	3.0814	0	0	0	0	0	3.01123	0	3.18978	0	0	0	0	0	9.28241
CIAO1		0	3.01048	0	3.0814	0	0	0	0	0	0	0	3.18781	0	0	0	0	0	9.2797
AIMP1		0	3.01048	0	3.0814	0	0	0	0	0	0	0	3.18032	0	0	0	0	0	9.2722
SLC25A10		0	3.01048	0	3.0814	0	0	0	0	0	0	0	3.17598	0	0	0	0	0	9.26787
SSR4		0	3.01048	0	3.0814	0	0	0	0	0	0	0	3.17282	0	0	0	0	0	9.26471
PSME3		0	0	0	3.0814	0	0	0	0	0	3.01123	0	3.17204	0	0	0	0	0	9.26467
DHX30		0	3.01048	0	3.0814	0	0	0	0	0	0	0	3.17243	0	0	0	0	0	9.26432
DPM1		0	3.01048	0	3.0814	0	0	0	0	0	0	0	3.17223	0	0	0	0	0	9.26412
ZWILCH		0	3.01048	0	3.0814	0	0	0	0	0	0	0	3.16928	0	0	0	0	0	9.26116
TRAPPC6B		0	3.01048	0	3.0814	0	0	0	0	0	0	0	3.16671	0	0	0	0	0	9.2586
ACTR1A		0	3.01048	0	3.0814	0	0	0	0	0	0	0	3.16612	0	0	0	0	0	9.25801
ACSL3		0	3.01048	0	3.0814	0	0	0	0	0	0	0	3.16435	0	0	0	0	0	9.25623
PRDX3		0	3.01048	0	3.0814	0	0	0	0	0	0	0	3.16139	0	0	0	0	0	9.25327
HSP90B1		0	3.01048	0	3.0814	0	0	0	0	0	0	0	3.15803	0	0	0	0	0	9.24992
SNRPB2		0	3.01048	0	3.0814	0	0	0	0	0	0	0	3.15685	0	0	0	0	0	9.24874
PPP2CA		0	3.01048	0	3.0814	0	0	0	0	0	0	0	3.15665	0	0	0	0	0	9.24854
ATP1A1		0	3.01048	0	3.0814	0	0	0	0	0	0	0	3.15527	0	0	0	0	0	9.24716
MOV10		0	3.01048	0	3.0814	0	0	0	0	0	0	0	3.1533	0	0	0	0	0	9.24519
LGALS1		0	0	0	3.0814	0	0	0	0	0	3.01123	0	3.15251	0	0	0	0	0	9.24514
MRPS26		0	3.01048	0	3.0814	0	0	0	0	0	0	0	3.15172	0	0	0	0	0	9.24361
MRPS2		0	3.01048	0	3.0814	0	0	0	0	0	0	0	3.14817	0	0	0	0	0	9.24006
CYC1		0	3.01048	0	3.0814	0	0	0	0	0	0	0	3.14147	0	0	0	0	0	9.23336
MLF2		0	3.01048	0	3.0814	0	0	0	0	0	0	0	3.13654	0	0	0	0	0	9.22843
PLEC		0	0	0	3.0814	0	0	0	0	0	3.01123	0	3.13477	0	0	0	0	0	9.22739
PDIA4		0	3.01048	0	3.0814	0	0	0	0	0	0	0	3.13378	0	0	0	0	0	9.22566
DCD		0	3.01048	0	3.0814	0	0	0	0	0	0	0	3.13371	0	0	0	0	0	9.2256
LRRC59		0	0	0	3.0814	0	0	0	0	0	0	0	3.09	0	0	0	3.05362	0	9.22503
HSPD1		0	3.01048	0	3.0814	0	0	0	0	0	0	0	3.13141	0	0	0	0	0	9.2233
SF3B2		0	0	0	3.0814	0	0	0	0	0	0	0	3.19964	0	2.9421	0	0	0	9.22315
DHX9		0	0	0	3.0814	0	0	0	0	0	3.01123	0	3.12954	0	0	0	0	0	9.22217
IMPDH2		0	0	0	3.0814	0	0	0	0	0	3.01123	0	3.12924	0	0	0	0	0	9.22187
BAG5		0	3.01048	0	3.0814	0	0	0	0	0	0	0	3.12747	0	0	0	0	0	9.21935
ATP2A2		0	3.01048	0	3.0814	0	0	0	0	0	0	0	3.12727	0	0	0	0	0	9.21916
PRDX1		0	3.01048	0	3.0814	0	0	0	0	0	0	0	3.12701	0	0	0	0	0	9.2189
RCN1		0	3.01048	0	3.0814	0	0	0	0	0	0	0	3.12651	0	0	0	0	0	9.2184
UGGT1		0	3.01048	0	3.0814	0	0	0	0	0	0	0	3.12589	0	0	0	0	0	9.21778
DDX58		3.31422	0	2.9631	0	0	0	0	0	0	0	0	2.93942	0	0	0	0	0	9.21673
OAS1		3.31422	0	2.9631	0	0	0	0	0	0	0	0	0	0	0	2.93893	0	0	9.21625
TUBA4A		0	0	0	3.0814	0	0	0	0	0	3.01123	0	3.12341	0	0	0	0	0	9.21604
SSB		0	3.01048	0	3.0814	0	0	0	0	0	0	0	3.12411	0	0	0	0	0	9.216
UGDH		0	0	0	3.0814	0	0	0	0	0	3.01123	0	3.12211	0	0	0	0	0	9.21474
HACD3		0	3.01048	0	3.0814	0	0	0	0	0	0	0	3.12195	0	0	0	0	0	9.21383
PPP6R3		0	3.01048	0	3.0814	0	0	0	0	0	0	0	3.12175	0	0	0	0	0	9.21364
MED6		0	0	0	0	0	0	2.42798	0	0	0	0	0	0	3.28292	3.50018	0	0	9.21108
IPO7		0	3.01048	0	3.0814	0	0	0	0	0	0	0	3.11721	0	0	0	0	0	9.2091
NUDT21	0.000486493	0	0	0	3.0814	0	3.13318	0	0	0	0	0	0	0	0	0	2.99134	0	9.20592
B4GALT5		0	0	2.29619	0	2.10983	0	2.42798	0	0	0	0	0	0	2.36923	0	0	0	9.20323
PURA		0	3.01048	0	3.0814	0	0	0	0	0	0	0	3.10716	0	0	0	0	0	9.19904
CPSF4		3.31422	0	0	0	0	0	0	0	0	0	0	2.93942	0	0	2.94495	0	0	9.19858
PGAM5		0	3.01048	0	3.0814	0	0	0	0	0	0	0	3.10459	0	0	0	0	0	9.19648
TRAPPC9		0	3.01048	0	3.0814	0	0	0	0	0	0	0	3.10242	0	0	0	0	0	9.19431
SLC25A3		0	3.01048	0	3.0814	0	0	0	0	0	0	0	3.09887	0	0	0	0	0	9.19076
TUBGCP2	0.0160775	0	3.01048	0	0	0	3.10391	0	0	0	0	0	3.07284	0	0	0	0	0	9.18724
NOP2	0.378439	0	0	0	3.0814	0	2.77453	0	0	0	0	0	0	0	0	3.3304	0	0	9.18634
PAIP2		0	3.01048	0	3.0814	0	0	0	0	0	0	0	0	0	0	0	3.0938	0	9.18569
PES1		0	0	3.81919	0	0	0	0	0	0	0	0	3.21818	0	2.14572	0	0	0	9.18309
PGRMC1		0	3.01048	0	3.0814	0	0	0	0	0	0	0	3.08823	0	0	0	0	0	9.18011
GOLPH3		0	3.01048	0	3.0814	0	0	0	0	0	0	0	3.08625	0	0	0	0	0	9.17814
TBRG4		0	3.01048	0	3.0814	0	0	0	0	0	0	0	3.08606	0	0	0	0	0	9.17794
SDF4		0	3.01048	0	3.0814	0	0	0	0	0	0	0	3.08408	0	0	0	0	0	9.17597
RARS		0	3.01048	0	3.0814	0	0	0	0	0	0	0	3.08231	0	0	0	0	0	9.1742
PFKL		0	3.01048	0	3.0814	0	0	0	0	0	0	0	3.08211	0	0	0	0	0	9.174
XPOT		0	3.01048	0	3.0814	0	0	0	0	0	0	0	0	3.08108	0	0	0	0	9.17296
ITGA3		0	0	0	3.0814	0	0	0	0	0	3.01123	0	0	3.07967	0	0	0	0	9.1723
S100A4		0	0	0	3.0814	0	0	0	0	0	3.01123	0	0	3.07907	0	0	0	0	9.1717
ARL1		0	3.01048	0	3.0814	0	0	0	0	0	0	0	3.07107	0	0	0	0	0	9.16295
DNAJC7		0	3.01048	0	3.0814	0	0	0	0	0	0	0	3.0693	0	0	0	0	0	9.16118
EIF2B3	0.0510794	0	3.01048	0	3.0814	0	3.06534	0	0	0	0	0	0	0	0	0	0	0	9.15723
HIGD1A		0	3.01048	0	0	0	0	0	0	0	0	0	3.22114	0	0	0	2.92447	0	9.1561
MAD2L1	0.0604433	0	3.01048	0	3.0814	0	3.0608	0	0	0	0	0	0	0	0	0	0	0	9.15269
MTHFD1		0	3.01048	0	0	0	0	0	0	0	3.01123	0	3.12761	0	0	0	0	0	9.14932
DNM2		0	3.01048	0	0	0	0	0	0	0	0	0	3.16415	0	0	0	2.96756	0	9.14219
EIF2AK3		3.31422	0	0	0	0	0	0	0	0	0	0	0	0	2.59136	3.22852	0	0	9.1341
SCGB1D1		0	0	2.29619	0	2.09553	0	2.42798	0	0	0	0	0	0	2.30859	0	0	0	9.1283
SLC1A5		0	3.01048	0	0	0	0	0	0	0	3.01123	0	3.10558	0	0	0	0	0	9.12729
SRP54	0.000163444	0	0	0	0	0	3.14008	0	0	0	0	0	2.93942	0	3.04649	0	0	0	9.12598
TOM1	0.914079	0	0	2.17965	0	2.12023	2.70613	0	0	0	0	0	0	0	2.1199	0	0	0	9.12592
RANBP2	0.0642641	3.31422	0	0	0	0	3.05332	0	2.75705	0	0	0	0	0	0	0	0	0	9.12458
BZW1		0	3.01048	0	3.0814	0	0	0	0	0	3.01123	0	0	0	0	0	0	0	9.10311
BZW2		0	3.01048	0	3.0814	0	0	0	0	0	3.01123	0	0	0	0	0	0	0	9.10311
HNRNPL		0	3.01048	0	3.0814	0	0	0	0	0	3.01123	0	0	0	0	0	0	0	9.10311
PPA1		0	3.01048	0	3.0814	0	0	0	0	0	3.01123	0	0	0	0	0	0	0	9.10311
DHX15		0	3.01048	0	3.0814	0	0	0	0	0	3.01123	0	0	0	0	0	0	0	9.10311
MRPL23		0	3.01048	0	0	0	0	0	0	0	0	0	3.19215	0	0	0	2.8953	0	9.09793
NXF5		2.80259	0	0	0	2.22245	0	0	0	0	0	0	0	0	0	0	4.07085	0	9.09589
TRIM28		0	0	0	3.0814	0	0	0	0	0	0	0	3.11012	0	2.90091	0	0	0	9.09243
RBM14		0	3.01048	0	0	0	0	0	0	0	0	0	3.65772	0	2.42251	0	0	0	9.09071
PRMT5	0.248522	0	0	0	3.0814	0	2.84116	0	0	0	0	0	3.15606	0	0	0	0	0	9.07863
KRTCAP2	0.188255	0	0	0	0	0	2.917	0	0	0	0	0	0	0	2.36461	0	3.78943	0	9.07104
GMPR2		0	0	2.21217	0	2.16263	0	2.42798	0	0	0	0	0	0	2.26726	0	0	0	9.07004
PSMA3	0.52747	3.31422	0	0	0	0	2.73422	0	0	0	3.01123	0	0	0	0	0	0	0	9.05967
MRPL4	0.0688094	0	3.01048	0	0	0	3.04741	0	0	0	0	0	0	0	0	0	3.00069	0	9.05858
MAPK9		2.80259	0	0	0	0	0	0	0	0	0	0	2.93942	0	0	3.3131	0	0	9.0551
RAC1		0	0	0	3.0814	0	0	0	0	0	0	0	3.08763	0	0	0	2.88251	0	9.05155
TIMM17A		0	0	0	3.0814	0	0	0	0	0	0	0	0	0	2.28676	0	3.67539	0	9.04355
ST13	0.165119	0	0	0	3.0814	0	2.94389	0	0	0	3.01123	0	0	0	0	0	0	0	9.03652
CALCOCO2		0	0	0	0	0	0	2.42798	0	0	0	0	0	0	2.96634	3.64187	0	0	9.0362
MFN1		0	0	0	3.0814	0	0	0	0	0	0	0	3.0758	0	0	0	2.87435	0	9.03156
ENO1		0	3.01048	0	3.0814	0	0	0	0	0	0	0	2.93942	0	0	0	0	0	9.0313
AIMP2		0	3.01048	0	3.0814	0	0	0	0	0	0	0	2.93942	0	0	0	0	0	9.0313
PAICS		0	0	0	3.0814	0	0	0	0	0	3.01123	0	0	0	2.93732	0	0	0	9.02995
RPS4Y2		0	0	0	0	0	0	0	0	0	3.01123	0	0	0	2.14082	0	3.86784	0	9.01988
TFAP2A		3.31422	0	0	0	0	0	0	0	0	0	0	0	0	2.43443	3.27097	0	0	9.01961
HSPA2		2.80259	0	0	3.0814	0	0	0	0	0	0	0	3.13191	0	0	0	0	0	9.01591
HNRNPA2B1		0	0	0	3.0814	0	0	0	0	0	3.01123	0	0	0	2.91329	0	0	0	9.00592
PGK1		0	0	0	3.0814	0	0	0	0	0	3.01123	0	2.9125	0	0	0	0	0	9.00513
TPM3		0	0	0	3.0814	0	0	0	0	0	3.01123	0	2.9125	0	0	0	0	0	9.00513
SLC35A1	9.16669e-12	0	0	0	0	3.33982	3.15768	0	0	0	0	0	0	0	2.50693	0	0	0	9.00444
S100A9		0	0	3.81919	3.0814	0	0	0	0	0	0	0	0	0	2.1018	0	0	0	9.00239
NOP14	0.272063	0	0	0	3.0814	0	2.82648	0	0	0	0	0	3.09256	0	0	0	0	0	9.00045
SSRP1	0.450407	0	0	0	3.0814	0	2.74922	0	0	0	0	0	3.16868	0	0	0	0	0	8.99931
CLNS1A		0	0	0	3.0814	0	2.69576	0	0	0	0	0	3.21798	0	0	0	0	0	8.99515
CORO1C		0	0	0	0	0	0	0	0	0	0	0	3.11288	0	2.73813	0	3.14182	0	8.99282
CTTN	0.868596	0	0	0	3.0814	0	2.70731	0	0	0	0	0	3.19708	0	0	0	0	0	8.98579
CAPN1	0.203196	0	0	0	0	0	2.89176	0	0	0	3.01123	0	3.07994	0	0	0	0	0	8.98293
NFKB1		3.31422	0	2.29619	0	0	0	0	0	0	0	0	0	0	0	3.37047	0	0	8.98088
UFL1	0.351383	0	0	0	3.0814	0	2.78474	0	0	0	0	0	3.11327	0	0	0	0	0	8.97941
TRAPPC4	0.000486493	0	3.01048	0	0	0	3.13232	0	0	0	0	0	0	0	0	0	2.83021	0	8.97301
NACA2		0	0	0	0	0	0	0	0	0	3.01123	0	0	0	2.21402	0	3.73485	0	8.9601
ACTR2	0.0787996	0	0	0	0	0	3.04012	0	0	0	0	0	3.1322	0	0	0	2.78678	0	8.9591
POLR1A		0	0	0	0	0	2.53898	0	0	0	0	0	3.15034	0	0	0	3.26264	0	8.95196
SAAL1		0	3.01048	0	3.0814	0	0	0	0	0	0	0	0	0	0	0	2.85693	0	8.94881
MCM3AP	1.05549e-05	0	0	0	0	0	3.1453	0	0	0	0	0	0	0	2.28231	0	3.51124	0	8.93886
ETFA		0	0	0	3.0814	0	0	0	0	0	0	0	3.12313	0	0	2.72784	0	0	8.93238
KRT7	0.636601	0	0	0	3.0814	0	2.71813	0	0	0	0	0	3.12931	0	0	0	0	0	8.92885
CLUAP1		0	0	0	0	0	2.55107	2.42798	0	0	0	0	0	0	0	0	3.94769	0	8.92674
SF3A1	0.208117	0	0	2.3688	0	0	2.88557	0	0	0	0	0	0	0	3.67173	0	0	0	8.9261
SLC2A12		0	0	0	3.0814	0	0	0	0	0	0	0	0	0	0	3.53545	0	2.30897	8.92583
HSD17B10		0	3.01048	0	3.0814	0	0	0	0	0	0	0	0	0	0	0	2.82473	0	8.91662
MAP1LC3B		3.31422	0	0	3.0814	0	2.51252	0	0	0	0	0	0	0	0	0	0	0	8.90814
EFTUD2		0	0	0	3.0814	0	0	0	0	0	0	0	3.18761	0	2.63848	0	0	0	8.9075
ZCCHC8		0	0	0	0	0	0	2.42798	0	0	0	0	3.11189	0	0	3.35832	0	0	8.89819
CSNK2A2		3.31422	0	0	0	0	0	0	0	0	0	0	3.22899	0	2.35278	0	0	0	8.89599
FAM120A		0	0	0	3.0814	0	2.70408	0	0	0	0	0	3.10597	0	0	0	0	0	8.89146
GMEB1		0	0	0	3.0814	0	0	0	0	0	0	0	2.93942	0	0	2.86965	0	0	8.89047
NDUFA8		0	0	0	3.0814	0	2.63512	0	0	0	0	0	3.16237	0	0	0	0	0	8.87889
CSF2	0.0540127	0	0	0	0	0	3.06382	2.42798	0	0	0	0	0	0	0	3.38292	0	0	8.87472
ARFGEF2		0	0	0	3.0814	0	2.66289	0	0	0	0	0	3.11938	0	0	0	0	0	8.86368
GRPEL1		0	0	0	3.0814	0	2.66766	0	0	0	0	0	3.10972	0	0	0	0	0	8.85879
HIST1H2BL		0	0	0	3.0814	0	0	0	0	0	3.01123	0	0	2.76549	0	0	0	0	8.85812
MRTO4		0	0	0	3.0814	0	2.61771	0	0	0	0	0	3.15468	0	0	0	0	0	8.8538
EIF4A2		0	0	0	0	0	0	2.42798	0	0	0	0	0	0	2.43238	0	3.98721	0	8.84756
TPI1		0	0	0	3.0814	0	0	0	0	0	0	0	0	0	2.38422	3.38102	0	0	8.84665
THEM6		0	0	0	3.0814	0	2.60716	0	0	0	0	0	3.15488	0	0	0	0	0	8.84344
SNRPB		0	0	0	3.0814	0	0	0	0	0	0	0	3.14778	0	2.61233	0	0	0	8.84151
MAPK11		3.31422	0	0	0	0	0	0	0	0	0	0	0	0	2.35318	3.17029	0	0	8.83769
SMC4	0.488323	0	3.01048	0	3.0814	0	2.74013	0	0	0	0	0	0	0	0	0	0	0	8.83201
POLR2C		0	0	0	3.0814	0	2.59761	0	0	0	0	0	3.14916	0	0	0	0	0	8.82818
KRT10		0	0	0	3.0814	0	2.6136	0	0	0	0	0	3.13091	0	0	0	0	0	8.82592
TYMS		0	0	0	3.0814	0	0	0	0	0	0	0	0	0	2.43621	3.30782	0	0	8.82544
SMARCA5		0	0	0	3.0814	0	0	2.42798	0	0	0	0	0	0	0	3.31504	0	0	8.82442
SPTLC2		0	0	0	3.0814	0	2.52207	0	0	0	0	0	3.22015	0	0	0	0	0	8.82362
HMGB1	0.564045	0	0	0	3.0814	0	2.7278	0	0	0	3.01123	0	0	0	0	0	0	0	8.82043
DYNLL2		0	0	0	0	0	0	0	0	0	3.01123	0	2.93942	0	0	0	2.86549	0	8.81613
DBN1		0	0	0	3.0814	0	0	2.42798	0	0	0	0	0	0	0	3.3064	0	0	8.81579
MSN		0	0	0	3.0814	0	0	0	0	0	0	0	0	0	2.51442	0	3.21907	0	8.81489
MRPL41		0	0	0	0	0	0	0	0	0	0	0	3.19038	0	2.25014	0	3.37074	0	8.81126
CDK1	0.0429257	0	3.01048	0	0	0	3.07531	0	0	0	0	0	0	0	2.72309	0	0	0	8.80888
EIF3L		0	0	0	3.0814	0	0	0	0	0	3.01123	0	2.70556	0	0	0	0	0	8.79819
SNRPG		0	0	0	3.0814	0	2.53194	0	0	0	0	0	3.18249	0	0	0	0	0	8.79583
SMARCA4		0	0	0	3.0814	0	0	2.42798	0	0	0	0	0	0	0	0	3.28523	0	8.79461
CRKL		0	3.01048	0	0	0	0	0	0	0	0	0	2.93942	0	0	0	2.84325	0	8.79315
HIST1H2AA		0	3.01048	0	0	0	0	0	0	0	3.01123	0	0	2.7656	0	0	0	0	8.78731
RRM1	0.109331	0	0	0	0	0	3.00515	0	0	0	3.01123	0	0	0	2.76835	0	0	0	8.78473
BARHL2		0	0	0	0	0	2.49873	0	0	0	0	0	0	0	3.18865	0	3.09013	0	8.7775
KRT27		0	3.01048	0	0	0	2.63579	0	0	0	0	0	3.12991	0	0	0	0	0	8.77618
KRT8		0	0	0	3.0814	0	2.56028	0	0	0	0	0	3.12871	0	0	0	0	0	8.77039
BRD8	0.131971	0	0	0	3.0814	0	2.98145	0	0	0	0	0	2.70296	0	0	0	0	0	8.76582
MRPS17		0	3.01048	0	0	0	0	0	0	0	0	0	3.19314	0	2.56113	0	0	0	8.76475
KCTD5		0	0	0	3.0814	0	2.5042	0	0	0	0	0	3.17499	0	0	0	0	0	8.76059
QSOX2		0	3.01048	0	0	0	2.61319	0	0	0	0	0	3.13279	0	0	0	0	0	8.75647
CLPTM1		0	0	0	3.0814	0	0	2.42798	0	0	0	0	3.2275	0	0	0	0	0	8.73688
TBCD		0	3.01048	0	0	0	0	2.42798	0	0	0	0	0	0	0	3.29651	0	0	8.73497
EIF5B		0	0	0	3.0814	0	0	0	0	0	0	0	0	0	2.35534	0	3.29807	0	8.73482
NUP50		3.31422	0	0	0	0	2.54218	0	0	0	0	0	0	0	0	0	2.87789	0	8.73428
NUDC		0	0	0	3.0814	0	0	0	0	0	0	0	3.12057	0	2.52933	0	0	0	8.7313
ARPC1B		0	0	0	0	0	0	0	0	0	3.01123	0	3.58403	0	2.13341	0	0	0	8.72867
SF3B3	0.187387	0	0	0	3.0814	0	2.92427	0	0	0	0	0	0	0	2.72218	0	0	0	8.72785
AAAS		3.31422	3.01048	0	0	0	0	0	0	0	0	0	0	0	2.39379	0	0	0	8.71849
TRAPPC2		0	0	0	3.0814	0	2.5181	0	0	0	0	0	3.11761	0	0	0	0	0	8.71711
ARMC6		0	3.01048	0	3.0814	0	2.62317	0	0	0	0	0	0	0	0	0	0	0	8.71505
DIMT1		0	0	0	3.0814	0	2.53447	0	0	0	0	0	3.09513	0	0	0	0	0	8.711
NXT1		3.31422	0	0	0	0	0	0	0	0	0	0	2.93942	0	2.45733	0	0	0	8.71097
CDIPT		0	3.01048	0	3.0814	0	0	0	0	0	0	0	0	0	2.61494	0	0	0	8.70682
RAB11A		3.31422	0	0	3.0814	0	0	0	0	0	0	0	0	0	2.30722	0	0	0	8.70284
SEC61G		0	0	0	3.0814	0	0	0	0	0	0	0	0	0	2.30783	3.30598	0	0	8.69522
PA2G4		0	0	0	3.0814	0	0	0	0	0	0	0	0	0	2.28985	3.3232	0	0	8.69446
PTRH2		0	0	0	3.0814	0	0	2.42798	0	0	0	0	3.18052	0	0	0	0	0	8.6899
FARSB		0	0	0	3.0814	0	2.59685	0	0	0	3.01123	0	0	0	0	0	0	0	8.68948
AKAP8L		0	0	0	3.0814	0	0	0	0	0	0	0	3.20674	0	2.40129	0	0	0	8.68944
KCNJ16		0	0	0	0	0	0	0	0	0	0	0	0	0	2.17272	3.18317	3.33185	0	8.68775
MRPS23		0	3.01048	0	3.0814	0	2.59514	0	0	0	0	0	0	0	0	0	0	0	8.68703
HNRNPA1L2		0	3.01048	0	0	0	2.66414	0	0	0	3.01123	0	0	0	0	0	0	0	8.68585
TCEB2		0	0	0	3.0814	0	0	2.42798	0	0	0	0	3.17559	0	0	0	0	0	8.68497
UMPS		0	0	0	0	0	0	2.42798	0	0	0	0	0	0	0	3.13012	3.11821	0	8.67631
RPL3L		3.31422	0	0	0	0	0	0	0	0	0	0	0	0	2.19475	0	3.16727	0	8.67624
CLGN		0	3.01048	0	0	0	0	0	0	0	0	0	3.13043	0	2.53464	0	0	0	8.67555
TRIM27		0	0	0	0	0	0	2.42798	0	0	0	0	2.93942	0	0	3.30715	0	0	8.67455
ATP5I		0	3.01048	0	0	0	0	0	0	0	0	0	0	0	2.69793	0	2.96606	0	8.67447
PGAM4		0	0	0	3.0814	0	2.57482	0	0	0	3.01123	0	0	0	0	0	0	0	8.66745
SERPINE1	0.351111	0	0	0	3.0814	0	2.78512	0	0	0	0	0	0	0	0	0	2.79746	0	8.66399
EEF1E1		0	0	0	3.0814	0	0	0	0	0	0	0	3.1677	0	2.41234	0	0	0	8.66144
NOP56		0	3.01048	0	0	0	0	0	0	0	0	0	3.21365	0	2.43614	0	0	0	8.66027
NDUFS8		0	0	0	3.0814	2.11903	0	0	0	0	0	0	0	0	0	0	3.45554	0	8.65597
NELFCD		0	0	0	0	0	0	0	0	0	0	0	3.15587	0	2.20156	3.2976	0	0	8.65503
PCYT1A		0	0	2.20385	3.0814	0	0	0	0	0	0	0	0	0	0	0	3.36822	0	8.65347
CLTA		3.31422	0	0	3.0814	0	0	0	0	0	0	0	0	0	2.25475	0	0	0	8.65037
STARD5		0	0	0	0	0	0	2.42798	0	0	0	0	0	0	2.56922	3.65162	0	0	8.64881
STOML2		0	3.01048	0	0	0	0	2.42798	0	0	0	0	3.21029	0	0	0	0	0	8.64875
SAFB		0	0	0	3.0814	0	0	0	0	0	0	0	0	0	2.22002	3.34111	0	0	8.64254
ITGA2		0	0	0	0	0	0	0	0	0	3.01123	0	0	3.08167	2.54935	0	0	0	8.64224
LETM1		0	0	0	0	0	2.61136	0	0	0	0	0	3.16888	0	0	0	2.86022	0	8.64047
CNOT3		0	0	0	0	0	2.51951	0	0	0	0	0	0	0	2.38952	0	3.72608	0	8.63511
TNPO3		0	3.01048	0	3.0814	0	2.53958	0	0	0	0	0	0	0	0	0	0	0	8.63147
RPL26L1		3.31422	0	0	0	0	0	0	0	0	0	0	0	0	2.27493	0	3.04212	0	8.63127
SLC1A3		0	0	0	0	0	0	2.42798	0	0	0	0	0	0	2.47816	3.7237	0	0	8.62984
ABCF2		0	0	0	3.0814	0	0	2.42798	0	0	0	0	3.11978	0	0	0	0	0	8.62916
POLR1C		0	0	0	3.0814	0	0	0	0	0	0	0	0	0	2.2391	3.30843	0	0	8.62892
MBTPS1	0.0046847	3.31422	0	0	0	0	3.11295	0	0	0	0	0	0	0	2.20092	0	0	0	8.62809
TNFRSF10D		3.31422	0	0	0	0	0	0	0	0	0	0	0	0	2.28312	3.02895	0	0	8.62628
PLD3		0	0	0	3.0814	0	0	0	0	0	0	0	3.12688	0	2.41625	0	0	0	8.62453
PPP1CA		0	0	0	0	0	0	0	0	0	3.01123	0	3.18663	0	2.42561	0	0	0	8.62347
IPO11		0	3.01048	0	3.0814	0	2.5312	0	0	0	0	0	0	0	0	0	0	0	8.62309
RALB		0	0	2.21217	0	0	0	0	0	0	3.01123	0	0	0	0	0	3.39933	0	8.62273
MAP2K1		3.31422	0	2.29619	0	0	0	0	0	0	3.01123	0	0	0	0	0	0	0	8.62164
SARS2		0	0	0	0	0	3.12382	0	0	0	0	0	0	3.08371	2.41135	0	0	0	8.61887
DDX39B		3.31422	0	0	3.0814	0	0	0	0	0	0	0	0	0	2.22172	0	0	0	8.61734
RFC3		0	0	0	3.0814	0	0	2.42798	0	0	0	0	3.10538	0	0	0	0	0	8.61476
TFB2M		0	3.01048	0	0	0	0	2.42798	0	0	0	0	3.17539	0	0	0	0	0	8.61385
PGRMC2		0	3.01048	0	0	0	0	2.42798	0	0	0	0	3.16829	0	0	0	0	0	8.60675
NSUN2		0	0	0	3.0814	0	0	0	0	0	0	0	0	0	2.20832	3.30651	0	0	8.59624
NDUFA10		0	0	0	3.0814	0	0	0	0	0	0	0	3.08014	0	2.43179	0	0	0	8.59334
CSTF2		0	3.01048	0	0	0	0	2.42798	0	0	0	0	3.15192	0	0	0	0	0	8.59038
NME2		0	0	0	3.0814	0	0	0	0	0	0	0	3.1886	0	2.31894	0	0	0	8.58895
DPY30		0	0	0	3.0814	0	0	0	0	0	0	0	3.18367	0	2.32075	0	0	0	8.58583
IKBKG		3.31422	0	0	0	0	0	0	0	0	3.01123	0	0	0	2.25919	0	0	0	8.58464
MDM2	0.408106	0	0	0	0	0	2.76466	0	0	0	0	0	0	0	2.36985	3.44976	0	0	8.58427
RSL1D1		0	0	0	3.0814	0	0	2.42798	0	0	0	0	3.07403	0	0	0	0	0	8.58341
TIMM44		0	3.01048	0	3.0814	0	0	0	0	0	0	0	0	0	2.49089	0	0	0	8.58277
ZFP36L2		0	0	0	3.0814	0	3.07146	2.42798	0	0	0	0	0	0	0	0	0	0	8.58084
TFPI2		0	0	0	0	0	0	2.42798	0	0	0	0	0	0	0	3.17063	2.98074	0	8.57935
RRAS		0	0	0	0	0	0	0	0	0	3.01123	0	0	0	2.18903	0	3.37838	0	8.57864
TRAPPC10		0	3.01048	0	0	0	0	0	0	0	0	0	3.17263	0	2.39541	0	0	0	8.57852
RAB1A		0	0	0	3.0814	0	0	0	0	0	0	0	3.2028	0	2.28425	0	0	0	8.56846
S100A2		0	0	0	3.0814	2.18183	0	0	0	0	0	0	0	0	0	3.30487	0	0	8.5681
RPL7		3.31422	0	0	3.0814	0	0	0	0	0	0	0	0	0	2.16675	0	0	0	8.56237
SEC16A	0.00207803	0	3.01048	0	0	0	3.12045	2.42798	0	0	0	0	0	0	0	0	0	0	8.55891
TTC16		0	0	0	3.0814	0	0	0	0	0	0	0	0	0	2.16812	3.30896	0	0	8.55848
AP2A1		0	0	0	0	0	0	0	0	0	3.01123	0	3.21069	0	2.33602	0	0	0	8.55794
AGPS		0	0	0	0	0	0	0	0	0	0	0	3.13299	0	2.24361	0	3.17994	0	8.55653
EXOC2	0.0307822	0	0	0	0	0	3.08863	0	0	0	0	0	3.12806	0	2.33633	0	0	0	8.55302
TRA2B		0	3.01048	0	3.0814	0	0	0	0	0	0	0	0	0	2.45483	0	0	0	8.54672
PRPF31	0.267825	0	0	0	3.0814	0	2.8291	0	0	0	0	0	0	0	2.63356	0	0	0	8.54407
KRT73		0	0	0	3.0814	0	0	0	0	0	0	0	3.12921	0	2.32853	0	0	0	8.53915
PFKFB3		0	0	2.29619	3.0814	0	0	0	0	0	0	0	3.15567	0	0	0	0	0	8.53326
PDPK1		3.31422	0	0	0	0	0	0	0	0	0	0	0	0	2.39463	0	2.81894	0	8.52778
SLC22A5		0	0	0	3.0814	0	0	0	0	0	0	0	3.15094	0	2.29473	0	0	0	8.52707
ITM2B		0	0	2.3688	3.0814	0	0	0	0	0	0	0	3.07679	0	0	0	0	0	8.52699
ATP5A1		0	3.01048	0	3.0814	0	0	0	0	0	0	0	0	0	2.43237	0	0	0	8.52425
MVB12A		0	3.01048	2.9631	0	0	2.5506	0	0	0	0	0	0	0	0	0	0	0	8.52418
SMARCC1		0	0	0	3.0814	0	0	0	0	0	0	0	3.1959	0	2.24568	0	0	0	8.52298
HNRNPA0		0	3.01048	0	3.0814	0	0	2.42798	0	0	0	0	0	0	0	0	0	0	8.51986
MYH10		0	3.01048	0	3.0814	0	0	2.42798	0	0	0	0	0	0	0	0	0	0	8.51986
VAT1		0	0	0	0	0	0	2.42798	0	0	3.01123	0	0	3.08007	0	0	0	0	8.51928
KRT2		0	0	0	3.0814	0	0	0	0	0	0	0	3.13021	0	2.30524	0	0	0	8.51686
NFKBIA		2.80259	0	2.29619	0	0	0	0	0	0	0	0	0	0	0	3.41544	0	0	8.51422
ARL8B		0	0	2.29619	3.0814	0	0	0	0	0	0	0	3.13555	0	0	0	0	0	8.51315
ENY2	0.00191086	0	3.01048	0	0	0	3.12551	0	0	0	0	0	0	0	2.3758	0	0	0	8.51179
TM9SF3		0	3.01048	0	0	0	0	0	0	0	0	0	3.07718	0	2.42331	0	0	0	8.51097
NOC4L		0	0	0	3.0814	0	2.57171	0	0	0	0	0	0	0	0	0	2.8546	0	8.50771
PTPN1		0	3.01048	2.29619	0	0	0	0	0	0	0	0	0	0	0	0	3.19813	0	8.50481
STAT3		0	0	0	0	2.20395	0	0	0	0	0	0	3.21325	3.08047	0	0	0	0	8.49768
APBB1IP		0	0	2.21217	0	0	0	0	0	0	0	0	0	0	3.41245	0	2.87186	0	8.49648
RPL10L		0	0	0	3.0814	0	0	0	0	0	0	0	0	0	2.27693	0	3.12772	0	8.48605
PPP1CB		0	0	2.21217	3.0814	0	0	0	0	0	0	0	3.19195	0	0	0	0	0	8.48553
MRPL53		0	3.01048	0	0	0	0	0	0	0	0	0	3.16513	0	2.30914	0	0	0	8.48476
PIK3R3		2.80259	0	0	0	0	0	0	0	0	0	0	0	0	2.41836	3.26116	0	0	8.48211
AHNAK2		0	0	0	3.0814	0	0	2.42798	0	0	0	0	0	0	0	2.97221	0	0	8.4816
CENPH		0	0	0	0	0	0	0	0	0	0	0	2.93942	0	2.23159	3.30533	0	0	8.47634
MTCH2		0	0	0	3.0814	0	0	0	0	0	0	0	3.17164	0	2.22207	0	0	0	8.47511
WDR77		0	0	0	3.0814	0	0	0	0	0	0	0	3.20359	0	2.18907	0	0	0	8.47407
ITGB5		0	0	0	0	0	0	0	0	0	0	0	3.09927	3.07947	2.29116	0	0	0	8.4699
POLR2L		0	0	0	0	0	2.67643	0	0	0	0	0	3.20576	0	2.58604	0	0	0	8.46823
TESC		0	0	0	3.0814	0	0	0	0	0	0	0	0	0	2.0754	3.3106	0	0	8.4674
UBE2N		0	0	0	0	0	2.54403	0	0	0	3.01123	0	0	0	0	0	2.91176	0	8.46701
IRF9		3.31422	0	2.9631	0	0	0	0	0	0	0	0	0	0	2.18855	0	0	0	8.46587
LSR		0	0	0	0	0	0	2.42798	0	0	3.01123	0	0	0	0	3.02639	0	0	8.46559
USP9X		0	3.01048	2.3688	3.0814	0	0	0	0	0	0	0	0	0	0	0	0	0	8.46068
XPO6		0	3.01048	2.3688	3.0814	0	0	0	0	0	0	0	0	0	0	0	0	0	8.46068
DNAJB6		0	0	2.29619	3.0814	0	0	0	0	0	0	0	3.08251	0	0	0	0	0	8.4601
G3BP2		0	0	0	3.0814	2.23917	0	0	0	0	0	0	3.13358	0	0	0	0	0	8.45416
COG2	0.000357545	0	3.01048	0	0	0	3.13403	0	0	0	0	0	0	0	0	0	0	2.30887	8.45339
SNRPA1		0	0	0	3.0814	0	0	0	0	0	0	0	3.11465	0	2.25687	0	0	0	8.45293
CTNNB1		0	0	0	3.0814	0	0	0	0	0	0	0	3.09749	0	2.27382	0	0	0	8.45272
ERAL1	0.164964	0	0	0	0	0	2.94566	0	0	0	0	0	3.1673	0	2.338	0	0	0	8.45097
NCOA5		0	0	0	3.0814	2.15813	0	0	0	0	0	0	3.21128	0	0	0	0	0	8.45081
MARCKSL1		0	3.01048	0	0	0	0	2.42798	0	0	3.01123	0	0	0	0	0	0	0	8.44969
ANKRD28		0	0	2.29619	3.0814	0	0	0	0	0	0	0	3.07166	0	0	0	0	0	8.44926
AP2B1		0	0	0	3.0814	0	0	2.42798	0	0	0	0	2.93942	0	0	0	0	0	8.4488
FASTKD5		0	0	0	3.0814	0	0	0	0	0	0	0	3.09158	0	2.26738	0	0	0	8.44036
UBR5		0	0	2.21217	3.0814	0	0	0	0	0	0	0	3.14482	0	0	0	0	0	8.4384
ABHD12		0	0	2.20385	3.0814	0	0	0	0	0	0	0	3.14975	0	0	0	0	0	8.43501
DHX38		0	0	0	3.0814	2.27519	0	0	0	0	0	0	3.07245	0	0	0	0	0	8.42905
ANGEL1		0	3.01048	0	3.0814	0	0	0	0	0	0	0	0	0	2.33652	0	0	0	8.42841
ILVBL		0	3.01048	0	0	0	0	0	0	0	0	0	3.16375	0	2.24902	0	0	0	8.42326
RPL36AL		0	0	0	3.0814	0	0	0	0	0	0	0	0	0	2.32172	0	3.01682	0	8.41994
MAGI3		3.31422	0	0	0	0	0	0	0	0	0	0	2.93942	0	2.165	0	0	0	8.41863
MAPK8		3.31422	0	0	0	2.28053	0	0	0	0	0	0	0	0	2.81922	0	0	0	8.41396
ATP5B		0	3.01048	0	3.0814	0	0	0	0	0	0	0	0	0	2.32124	0	0	0	8.41313
HLA-DQB1		2.80259	0	2.59919	0	0	0	0	0	0	3.01123	0	0	0	0	0	0	0	8.41301
HLA-DRA		2.80259	0	2.59919	0	0	0	0	0	0	3.01123	0	0	0	0	0	0	0	8.41301
HLA-DPA1		2.80259	0	2.59919	0	0	0	0	0	0	3.01123	0	0	0	0	0	0	0	8.41301
HIST1H2AC	0.136588	0	0	0	0	0	2.97255	2.42798	0	0	3.01123	0	0	0	0	0	0	0	8.41175
MRPL12		0	0	0	3.0814	0	0	0	0	0	0	0	3.12771	0	2.20184	0	0	0	8.41096
HDAC2		0	3.01048	0	0	0	0	0	0	0	0	0	3.19945	0	2.20057	0	0	0	8.4105
SLC7A11		0	0	2.29619	0	0	0	0	0	0	3.01123	0	3.10282	0	0	0	0	0	8.41024
CSRP1		0	0	0	3.0814	0	0	0	0	0	3.01123	0	0	0	2.31469	0	0	0	8.40732
ALDH2		0	3.01048	0	0	0	0	0	0	0	0	0	3.11643	0	2.28022	0	0	0	8.40713
ABCB10	0.251203	0	0	0	0	0	2.83935	0	0	0	0	0	0	0	2.5286	3.03826	0	0	8.40622
LARP4B		0	0	2.17965	3.0814	0	0	0	0	0	0	0	3.14443	0	0	0	0	0	8.40549
FAM114A2		0	3.01048	0	3.0814	0	0	0	0	0	0	0	0	0	2.31261	0	0	0	8.4045
ATP2B4		0	0	0	0	0	0	0	0	0	3.01123	0	0	0	2.31602	0	3.07587	0	8.40312
G6PD		0	0	0	0	0	0	0	0	0	3.01123	0	3.17697	0	2.21448	0	0	0	8.40267
GNB2		0	0	0	0	0	0	0	0	0	3.01123	0	3.15725	0	2.2335	0	0	0	8.40197
TNFSF9	0.48169	0	0	0	0	0	2.74279	2.42798	0	0	0	0	0	0	0	3.22934	0	0	8.40011
SLC25A4		0	3.01048	0	0	0	0	0	0	0	0	0	3.18387	0	2.20262	0	0	0	8.39698
SRSF11		0	0	0	3.0814	0	0	0	0	0	0	0	3.15429	0	2.15995	0	0	0	8.39564
NDUFA5		0	3.01048	0	0	0	0	0	0	0	0	0	3.132	0	2.25268	0	0	0	8.39516
CAPZA2		0	0	2.17965	0	0	0	0	0	0	3.01123	0	3.20201	0	0	0	0	0	8.39289
PRAF2		0	0	0	3.0814	0	0	2.42798	0	0	0	0	0	0	0	2.88335	0	0	8.39273
POMZP3		3.31422	0	0	0	2.13683	0	0	0	0	0	0	2.93942	0	0	0	0	0	8.39047
TMPO		0	0	0	3.0814	0	0	0	0	0	0	0	3.14522	0	2.16372	0	0	0	8.39034
CMAS	0.0929416	0	0	0	0	2.26964	3.01746	0	0	3.10299	0	0	0	0	0	0	0	0	8.39009
VPS4A		0	0	0	0	0	0	0	0	0	0	0	3.08921	0	2.45988	0	2.83753	0	8.38662
XRCC6		0	3.01048	0	3.0814	0	0	0	0	0	0	0	0	0	2.29259	0	0	0	8.38448
JUP		0	0	0	3.0814	0	0	0	0	0	0	0	3.08389	0	2.21526	0	0	0	8.38055
SEL1L		0	3.01048	0	0	0	0	0	0	0	0	0	3.13733	0	2.22873	0	0	0	8.37654
MRPS27		0	3.01048	0	3.0814	0	0	0	0	0	0	0	0	0	2.28457	0	0	0	8.37645
KRT5		0	0	0	3.0814	0	0	0	0	0	0	0	3.12961	0	2.16208	0	0	0	8.3731
AP2M1		0	0	0	3.0814	0	0	0	0	0	3.01123	0	0	0	2.28005	0	0	0	8.37268
SLU7		0	3.01048	2.29619	0	0	0	0	0	0	0	0	0	0	3.06368	0	0	0	8.37036
MYEF2		0	0	0	3.0814	0	0	0	0	0	0	0	3.10992	0	2.17855	0	0	0	8.36987
RIOK3		0	0	0	0	0	0	2.42798	0	0	0	0	0	0	2.39494	3.54288	0	0	8.3658
AKR1B1		0	0	0	0	0	0	0	0	0	3.01123	0	3.13575	0	2.21306	0	0	0	8.36003
SCPEP1		0	0	0	0	0	0	0	0	0	0	0	0	0	2.38604	3.06705	2.90652	0	8.35961
NCAPD3		0	3.01048	0	3.0814	0	0	0	0	0	0	0	0	0	2.26699	0	0	0	8.35888
RFC4		0	3.01048	0	3.0814	0	0	0	0	0	0	0	0	0	2.26276	0	0	0	8.35465
KCMF1	0.309795	0	0	0	3.0814	0	2.80495	0	0	0	0	0	0	0	2.46655	0	0	0	8.3529
SEC23B		0	0	0	0	0	0	2.42798	0	0	0	0	0	3.07927	0	0	2.83796	0	8.34522
MRPS11		0	3.01048	0	0	0	0	0	0	0	0	0	3.11682	0	2.2147	0	0	0	8.342
U2AF2		0	0	0	3.0814	0	0	0	0	0	0	0	3.09316	0	2.16575	0	0	0	8.34031
ADCK4		0	0	0	3.0814	0	0	0	0	0	0	0	3.08034	0	2.1764	0	0	0	8.33814
HMGCR		0	0	0	0	0	2.59345	0	0	0	0	0	0	0	0	0	3.43522	2.30557	8.33423
COG4	3.29481e-05	0	3.01048	0	0	0	3.14356	0	0	0	0	0	0	0	2.18011	0	0	0	8.33415
OPA1		0	0	0	3.0814	0	0	0	0	0	0	0	3.07482	0	2.17732	0	0	0	8.33354
LMAN2		0	3.01048	0	0	0	0	0	0	0	0	0	0	0	2.24457	0	3.07356	0	8.32862
INTS3		0	3.01048	0	3.0814	0	0	0	0	0	0	0	0	0	2.23583	0	0	0	8.32771
POLR2J2		0	0	0	0	0	0	0	0	0	0	0	0	0	2.21568	3.16902	2.9406	0	8.3253
NAT10		0	0	0	3.0814	0	0	2.42798	0	0	0	0	0	0	0	0	2.81567	0	8.32506
ATP2B1		0	3.01048	2.29619	0	0	0	0	0	0	3.01123	0	0	0	0	0	0	0	8.3179
TMEM258	0.0372975	0	3.01048	0	0	0	3.08154	0	0	0	0	0	0	0	2.22587	0	0	0	8.3179
KIAA1524		0	3.01048	0	3.0814	0	0	0	0	0	0	0	0	0	2.22323	0	0	0	8.31511
MDH2		0	0	0	3.0814	0	0	0	0	0	3.01123	0	0	0	2.22117	0	0	0	8.3138
TMX3		0	0	0	3.0814	2.09263	0	0	0	0	0	0	3.1397	0	0	0	0	0	8.31373
APMAP		0	0	0	3.0814	0	0	0	0	0	0	0	3.06713	0	2.16375	0	0	0	8.31228
HAT1		0	3.01048	0	3.0814	0	0	0	0	0	0	0	0	0	2.21926	0	0	0	8.31115
CAPRIN1		0	3.01048	0	3.0814	0	0	0	0	0	0	0	0	0	2.21806	0	0	0	8.30995
2008-09-01	0.654554	0	0	0	0	0	2.7166	2.42798	0	0	0	0	3.16474	0	0	0	0	0	8.30932
COG1	0.00191086	0	3.01048	0	0	2.17213	3.12466	0	0	0	0	0	0	0	0	0	0	0	8.30728
CYB5B		0	0	0	0	2.15313	0	0	0	0	0	0	3.07127	3.08077	0	0	0	0	8.30517
ETF1		0	0	2.21217	3.0814	0	0	0	0	0	3.01123	0	0	0	0	0	0	0	8.3048
TAGLN2		0	3.01048	2.21217	3.0814	0	0	0	0	0	0	0	0	0	0	0	0	0	8.30406
MTX1		0	3.01048	2.21217	3.0814	0	0	0	0	0	0	0	0	0	0	0	0	0	8.30406
IMMT		0	3.01048	0	3.0814	0	0	0	0	0	0	0	0	0	2.21145	0	0	0	8.30334
AGK		0	3.01048	0	3.0814	0	0	0	0	0	0	0	0	0	2.20995	0	0	0	8.30184
FANCA		0	0	0	3.0814	0	2.58916	0	0	0	0	0	0	0	2.6301	0	0	0	8.30067
TRMT112		0	0	0	0	0	0	0	0	0	0	0	3.21503	0	2.24096	0	2.84414	0	8.30012
PGAP3	0.122679	0	0	0	0	0	2.98922	0	0	0	0	0	0	0	2.45972	0	2.85092	0	8.29986
XRCC5		0	0	0	3.0814	0	0	2.42798	0	0	0	0	0	0	0	0	2.78829	0	8.29767
EDC4		0	3.01048	0	0	0	0	0	0	0	0	0	3.08152	0	2.20524	0	0	0	8.29724
PLCD3		0	0	0	3.0814	0	0	0	0	0	0	0	0	0	2.20125	3.01385	0	0	8.29651
KMO		0	0	2.29619	0	0	0	0	0	0	0	0	0	0	2.40297	0	3.594	0	8.29317
FADD		3.31422	0	0	0	0	2.54996	2.42798	0	0	0	0	0	0	0	0	0	0	8.29216
AARS	0.0464544	0	0	0	3.0814	2.14223	3.06763	0	0	0	0	0	0	0	0	0	0	0	8.29126
EDEM3		0	3.01048	0	0	2.17073	0	0	0	0	0	0	3.10735	0	0	0	0	0	8.28857
ATP1B3		0	3.01048	0	0	0	0	0	0	0	3.01123	0	0	0	2.26569	0	0	0	8.2874
ALDH1B1		0	3.01048	0	0	0	0	0	0	0	0	0	3.15764	0	2.1192	0	0	0	8.28732
TMEM11		0	0	0	3.0814	0	0	0	0	0	0	0	0	0	2.18725	3.01824	0	0	8.28689
VAMP8		0	0	0	0	0	0	0	0	0	3.01123	0	2.9125	0	2.36185	0	0	0	8.28558
HNRNPA3		0	3.01048	0	3.0814	0	0	0	0	0	0	0	0	0	2.18955	0	0	0	8.28143
ACAD9		0	0	2.29619	0	0	0	0	0	0	0	0	3.1251	0	0	0	2.85646	0	8.27776
COX15		0	0	0	0	0	2.65505	2.42798	0	0	0	0	3.19254	0	0	0	0	0	8.27557
CFLAR		0	0	2.29619	0	0	0	2.42798	0	0	0	0	0	0	0	3.55129	0	0	8.27546
TRIM22		0	0	2.9631	0	0	0	2.42798	0	0	0	0	0	0	0	2.87817	0	0	8.26924
PRKACA		0	3.01048	0	3.0814	2.17603	0	0	0	0	0	0	0	0	0	0	0	0	8.26792
MORC3		0	0	2.17965	0	0	0	2.42798	0	0	0	0	3.65794	0	0	0	0	0	8.26558
ANAPC7		0	3.01048	0	0	0	0	0	0	0	0	0	3.07501	0	2.17805	0	0	0	8.26354
CHD3		0	0	0	3.0814	2.07203	0	0	0	0	0	0	3.10795	0	0	0	0	0	8.26138
PRKRIR		3.31422	0	0	0	0	2.7009	0	0	0	0	0	0	0	2.24316	0	0	0	8.25827
PIK3R4		3.31422	0	0	0	0	0	2.42798	0	0	0	0	0	0	2.5129	0	0	0	8.25509
TNPO2		0	3.01048	0	3.0814	0	0	0	0	0	0	0	0	0	2.16035	0	0	0	8.25223
BCAP31	0.251661	0	0	0	3.0814	0	2.83845	0	0	0	0	0	0	0	2.32831	0	0	0	8.24816
TSG101	0.171642	0	3.01048	2.29619	0	0	2.94036	0	0	0	0	0	0	0	0	0	0	0	8.24703
MRM1		0	0	0	0	0	2.62211	0	0	0	0	0	3.13398	0	2.48796	0	0	0	8.24404
AGPAT5	0.488323	0	0	0	0	0	2.74146	2.42798	0	0	0	0	3.06831	0	0	0	0	0	8.23775
CDK4		0	0	0	0	0	0	2.42798	0	0	0	0	0	0	2.9929	0	2.81405	0	8.23493
IFIT2		0	0	2.29619	0	0	0	2.42798	0	0	0	0	0	0	0	3.51032	0	0	8.23449
GNAI3		0	3.01048	2.21217	0	0	0	0	0	0	3.01123	0	0	0	0	0	0	0	8.23388
SYPL1		0	3.01048	0	0	0	0	0	0	0	3.01123	0	0	0	2.20515	0	0	0	8.22686
COPS3		0	0	0	3.0814	0	0	0	0	0	0	0	0	0	2.31518	0	2.82979	0	8.22637
RANGAP1	0.0959724	0	0	0	0	0	3.01539	0	0	0	0	0	0	0	2.42339	0	2.78716	0	8.22594
VAMP5		0	0	0	0	0	0	0	0	0	3.01123	0	2.9125	0	2.30157	0	0	0	8.2253
RHEBP1		0	0	0	0	0	0	0	0	0	3.01123	0	0	0	2.19695	0	3.01314	0	8.22132
TSPO		0	0	0	0	0	0	0	0	0	0	0	2.9125	3.08017	2.22533	0	0	0	8.218
NFE2L1		0	0	0	0	0	0	0	0	0	0	0	0	0	2.21126	3.1901	2.80924	0	8.21059
SEC22B		0	3.01048	0	0	0	0	0	0	0	0	0	3.0762	0	2.1194	0	0	0	8.20608
RSRC2	0.200461	0	0	0	0	0	2.89437	2.42798	0	0	0	0	0	0	0	2.86629	0	0	8.18864
PHGDH		0	0	0	3.0814	2.09563	0	0	0	0	3.01123	0	0	0	0	0	0	0	8.18826
RIOK1	0.0959724	0	0	0	3.0814	0	3.01332	0	0	0	0	0	0	0	2.0908	0	0	0	8.18552
LZTS2		0	0	0	0	0	0	0	0	0	0	0	2.93942	0	2.24609	2.99472	0	0	8.18023
PLXNB2		0	0	0	0	0	0	2.42798	0	0	0	0	3.07206	0	2.67544	0	0	0	8.17547
CTNND1		0	0	0	0	0	2.61668	2.42798	0	0	0	0	3.13062	0	0	0	0	0	8.17528
CSTF1		0	0	0	0	0	2.56711	2.42798	0	0	0	0	3.17992	0	0	0	0	0	8.17501
MAPK1		3.31422	0	0	0	2.17055	0	0	0	0	0	0	0	0	2.69019	0	0	0	8.17495
HERPUD1		0	0	0	0	0	0	2.42798	0	0	0	0	0	0	2.88807	0	2.85881	0	8.17485
MAP1LC3A		3.31422	0	0	0	2.29187	2.56795	0	0	0	0	0	0	0	0	0	0	0	8.17404
SNUPN		0	0	0	0	0	2.63916	2.42798	0	0	0	0	0	0	0	3.10672	0	0	8.17386
ANXA13	0.246135	0	0	0	0	0	2.84758	0	0	0	3.01123	0	0	0	2.31486	0	0	0	8.17367
PEX14	0.517454	0	3.01048	0	0	0	2.7352	2.42798	0	0	0	0	0	0	0	0	0	0	8.17366
IPO8		0	3.01048	0	0	0	2.58261	0	0	0	0	0	0	0	2.57917	0	0	0	8.17226
KPNA5		0	3.01048	0	0	0	0	0	0	0	0	0	2.93942	0	2.21556	0	0	0	8.16546
PPIA		0	0	0	3.0814	0	0	0	0	0	0	0	2.70426	0	2.37915	0	0	0	8.16482
JPH4		0	0	0	0	0	2.581	0	0	0	0	0	0	0	2.17085	0	3.41286	0	8.1647
MYADM	0.175857	0	0	0	0	2.21875	2.93454	0	0	0	3.01123	0	0	0	0	0	0	0	8.16452
C1QBP		0	0	0	3.0814	0	0	0	2.75705	0	0	0	0	0	2.32566	0	0	0	8.16411
VDAC2		0	0	0	3.0814	0	0	0	0	0	0	0	0	2.76461	2.31789	0	0	0	8.1639
TNFRSF10C		3.31422	0	2.3688	0	0	0	0	0	0	0	0	0	0	2.47472	0	0	0	8.15773
WNK1	0.0850902	0	0	0	0	0	3.02443	0	0	0	0	0	0	0	2.35013	0	2.78266	0	8.15722
CLOCK		0	0	0	0	0	0	2.42798	0	0	0	0	0	0	2.29488	3.43321	0	0	8.15607
MTDH		0	3.01048	0	3.0814	2.06363	0	0	0	0	0	0	0	0	0	0	0	0	8.15552
MAPK10		2.80259	0	0	0	2.20304	0	0	0	0	0	0	0	0	0	3.14908	0	0	8.15471
TCF20	0.324191	0	0	0	0	0	2.79767	2.42798	0	0	0	0	0	0	0	2.91578	0	0	8.14143
MRPL24		0	3.01048	0	0	0	0	0	0	0	0	0	0	0	2.19732	0	2.93207	0	8.13987
SENP1		0	0	0	0	0	0	0	0	0	0	0	0	0	2.1143	3.15624	2.8689	0	8.13944
USP22		0	0	0	3.0814	2.11173	0	0	0	0	0	0	0	0	0	2.93409	0	0	8.12723
POLR3F	0.0865912	0	0	0	0	0	3.02233	0	0	0	0	0	2.93942	0	2.16465	0	0	0	8.12639
PTPRU		0	0	0	0	0	0	0	0	0	0	0	0	0	2.33396	2.98554	2.80646	0	8.12596
ADCY7		0	0	0	0	0	0	2.42798	0	0	0	0	0	0	2.48726	3.20671	0	0	8.12195
VPS28		0	3.01048	0	0	0	0	0	0	0	0	0	2.9125	0	2.19667	0	0	0	8.11965
CHMP2A		0	0	0	0	0	0	0	0	0	3.01123	0	0	0	2.18164	2.92152	0	0	8.11438
DSG2		0	0	0	0	0	0	0	0	0	0	0	3.1109	2.76406	2.23189	0	0	0	8.10685
SUPT5H		0	0	0	0	0	2.68389	0	0	0	0	0	3.14265	0	2.27883	0	0	0	8.10537
CD63		0	0	0	0	0	0	0	0	0	3.01123	0	0	0	2.27853	0	2.81527	0	8.10502
COL1A1		0	0	0	0	0	0	2.42798	0	0	0	0	0	0	2.41058	3.26603	0	0	8.1046
RNGTT	0.0655287	0	0	0	0	0	3.05184	0	0	0	0	0	0	0	2.1025	0	2.95017	0	8.1045
CDH26	0.20929	0	0	0	0	0	2.88403	0	0	0	0	0	0	0	2.22509	2.9919	0	0	8.10102
TGFB1		3.31422	0	2.21217	0	0	0	0	0	0	0	0	0	0	2.57401	0	0	0	8.1004
FMO4		0	0	0	0	0	0	0	0	0	3.01123	0	0	0	2.39913	2.6889	0	0	8.09925
HERC5	0.555856	0	0	0	0	0	2.72908	2.42798	0	0	0	0	0	0	0	0	2.93079	0	8.08784
UBC		0	0	0	0	0	0	0	0	0	0	0	2.70736	0	2.17572	3.20249	0	0	8.08558
VARS	0.311607	0	0	0	0	0	2.80332	0	0	0	3.01123	0	0	0	2.26996	0	0	0	8.08451
PMPCB		0	3.01048	0	0	0	0	0	0	0	0	0	0	0	2.1208	0	2.94947	0	8.08075
PDCD6IP	0.379306	0	3.01048	2.29619	0	0	2.77342	0	0	0	0	0	0	0	0	0	0	0	8.0801
IKBKB		3.31422	0	0	0	0	2.58477	0	0	0	0	0	0	0	2.18041	0	0	0	8.0794
PRKCB		3.31422	0	0	0	2.06963	0	0	0	0	0	0	0	0	2.69435	0	0	0	8.0782
LSM2		0	0	0	0	0	2.6924	0	0	0	0	0	0	0	2.56812	0	2.81325	0	8.07376
MLLT11		0	0	2.21217	0	0	0	0	0	0	0	0	3.08882	0	0	2.77225	0	0	8.07324
CPVL		0	0	2.17965	3.0814	0	0	0	0	0	0	0	0	0	0	0	2.81204	0	8.0731
AQP2	0.236366	0	0	0	0	0	2.85934	0	0	0	0	0	0	0	2.20131	0	3.00595	0	8.0666
HSPA1L		2.80259	0	0	3.0814	2.18054	0	0	0	0	0	0	0	0	0	0	0	0	8.06453
RAC2	0.292877	0	0	2.3688	0	0	2.81156	0	0	0	0	0	0	0	0	0	2.88199	0	8.06235
COQ2	0.159796	0	0	2.17965	0	0	2.95103	0	0	0	0	0	0	0	2.93023	0	0	0	8.06091
LDLR		0	0	0	0	0	2.62423	0	0	0	0	0	3.15508	0	2.27951	0	0	0	8.05882
LLGL1		0	0	0	0	0	3.00854	0	0	0	0	0	2.93942	0	2.0966	0	0	0	8.04456
RIPK1		3.31422	0	2.29619	0	0	0	2.42798	0	0	0	0	0	0	0	0	0	0	8.03839
PSPC1		0	0	0	0	0	2.52856	2.42798	0	0	0	0	3.08172	0	0	0	0	0	8.03826
IL4R	0.0865912	0	0	0	0	0	3.02303	2.42798	0	0	0	0	0	0	2.58521	0	0	0	8.03622
NOP16		0	0	0	3.0814	0	2.69128	0	0	0	0	0	0	0	2.26074	0	0	0	8.03342
DDX56		0	0	0	0	0	2.66264	2.42798	0	0	0	0	2.93942	0	0	0	0	0	8.03004
HTATSF1		3.31422	0	0	0	0	2.56425	0	0	0	0	0	0	0	2.14913	0	0	0	8.0276
HIST1H4A		0	0	0	3.0814	2.17768	0	0	0	0	0	0	0	2.76648	0	0	0	0	8.02556
RAPGEFL1	0.529323	0	0	0	0	0	2.73358	0	0	0	0	0	0	0	2.38296	0	2.90826	0	8.02479
SMARCE1	0.200461	0	0	0	0	0	2.8949	0	0	0	0	0	0	0	2.21156	2.91611	0	0	8.02256
KDM6A		0	0	0	0	0	0	2.42798	0	0	0	0	0	0	2.35493	0	3.23932	0	8.02223
SERPINB6		0	0	0	0	0	0	0	0	0	3.01123	0	0	0	2.20982	0	2.79901	0	8.02006
HCFC1	0.389574	0	3.01048	0	0	0	2.76755	0	0	0	0	0	0	0	2.24183	0	0	0	8.01986
CASP7		3.31422	0	2.27331	0	0	0	2.42798	0	0	0	0	0	0	0	0	0	0	8.01551
AKT2		2.80259	0	0	0	0	0	0	0	0	0	0	2.93942	0	2.26739	0	0	0	8.0094
NCSTN	0.446734	0	3.01048	0	0	0	2.75162	0	0	0	0	0	0	0	2.24513	0	0	0	8.00723
THOC3		0	3.01048	0	0	0	2.69492	0	0	0	0	0	0	0	2.29991	0	0	0	8.00531
STOM		0	0	0	3.0814	0	0	0	0	0	0	0	0	0	2.1137	0	2.81003	0	8.00514
TRAF6		3.31422	0	0	0	0	0	2.42798	0	0	0	0	0	0	2.26245	0	0	0	8.00465
HIST1H4G		0	0	0	0	2.4605	2.53283	0	0	0	3.01123	0	0	0	0	0	0	0	8.00456
ATP12A	0.419054	0	3.01048	0	0	0	2.75966	0	0	0	0	0	0	0	2.22643	0	0	0	7.99656
GDF11	0.823531	0	0	0	0	2.90014	2.70908	0	0	0	0	0	0	0	2.38494	0	0	0	7.99417
NEU1		0	0	0	0	0	0	2.42798	0	0	0	0	0	0	2.32937	3.23303	0	0	7.99038
SMC3	0.414979	0	3.01048	0	0	0	2.76143	0	0	0	0	0	0	0	2.21672	0	0	0	7.98864
POMP		0	0	0	0	0	0	0	0	0	0	0	2.93942	0	2.19317	0	2.85506	0	7.98765
SLC7A1		0	3.01048	0	0	0	0	2.42798	0	0	0	0	0	0	2.54785	0	0	0	7.98631
SHFM1		0	3.01048	0	0	0	2.70147	0	0	0	0	0	0	0	2.2708	0	0	0	7.98275
GTF3C1		0	3.01048	0	0	0	2.68067	0	0	0	0	0	0	0	2.29092	0	0	0	7.98207
DHX8		0	0	0	3.0814	0	2.49833	0	0	0	0	0	0	0	2.40201	0	0	0	7.98174
LSP1		0	0	2.3688	0	0	0	0	0	0	0	0	0	0	2.56324	3.04499	0	0	7.97703
HIST1H2BD		0	0	0	0	0	2.52667	2.42798	0	0	3.01123	0	0	0	0	0	0	0	7.96588
SRRM1		0	0	0	3.0814	0	2.51768	0	0	0	0	0	0	0	2.36452	0	0	0	7.9636
NARS		0	0	0	3.0814	0	2.66539	0	0	0	0	0	0	0	2.21496	0	0	0	7.96175
PSMB8		3.31422	0	2.21217	0	0	0	2.42798	0	0	0	0	0	0	0	0	0	0	7.95436
IFITM2		3.31422	0	2.21217	0	0	0	2.42798	0	0	0	0	0	0	0	0	0	0	7.95436
BICC1		0	0	0	0	2.21377	0	0	0	0	0	0	0	0	2.26079	0	3.47966	0	7.95423
CPSF3L		0	0	0	0	0	2.69889	0	0	0	0	0	2.93942	0	2.31499	0	0	0	7.9533
PRC1		0	0	0	3.0814	0	2.53521	0	0	0	0	0	0	0	2.33557	0	0	0	7.95218
PLG		2.80259	0	0	0	0	0	0	0	0	3.01123	0	0	0	2.13541	0	0	0	7.94923
TMEM167B		0	0	2.21217	0	0	0	0	0	0	0	0	0	0	2.86463	0	2.86404	0	7.94084
PDLIM2		0	0	0	0	0	2.67279	0	0	0	0	0	2.93942	0	2.32285	0	0	0	7.93505
EHD1		0	0	2.3688	0	0	2.55442	0	0	0	3.01123	0	0	0	0	0	0	0	7.93445
ITGAM		0	0	2.17965	0	0	0	0	0	0	0	0	0	0	2.48714	3.26697	0	0	7.93376
DDX10		0	0	0	0	0	2.49846	0	0	0	0	0	3.16198	0	2.26919	0	0	0	7.92963
DNMT1		0	0	0	3.0814	0	2.58243	0	0	0	0	0	0	0	2.2637	0	0	0	7.92753
KRT6C		0	0	0	0	0	2.63939	0	0	0	0	0	3.12941	0	2.15354	0	0	0	7.92234
GTF3C4		0	0	0	3.0814	0	2.50949	0	0	0	0	0	0	0	2.32734	0	0	0	7.91823
KRR1	0.28084	0	3.01048	0	0	0	2.82	0	0	0	0	0	0	0	2.0874	0	0	0	7.91788
FAM96B		0	3.01048	0	0	0	0	0	0	0	0	0	2.70546	0	2.19985	0	0	0	7.9158
TUBA3C		0	0	0	0	0	2.56176	0	0	0	0	0	2.9125	0	2.43864	0	0	0	7.91289
SLIT3		0	0	0	0	0	2.6866	0	0	0	0	0	0	0	2.22594	0	2.99725	0	7.90979
TBCB		0	0	0	0	0	2.52813	0	0	0	0	0	0	0	2.44027	0	2.93728	0	7.90568
TAOK3		0	0	2.29619	0	0	0	0	0	0	0	0	0	0	2.34273	3.25633	0	0	7.89526
CLIC1		0	0	0	0	0	0	0	0	0	3.01123	0	2.70606	0	2.17795	0	0	0	7.89524
KBTBD4		0	0	0	0	0	0	2.42798	0	0	0	0	0	0	2.39425	3.07286	0	0	7.89508
PELI1		0	0	2.3688	0	0	0	2.42798	0	0	0	0	0	0	0	3.09715	0	0	7.89393
GSTP1		0	0	0	0	0	2.6138	0	0	0	3.01123	0	0	0	2.26516	0	0	0	7.89019
RANBP10	0.601223	0	0	0	3.0814	0	2.72339	0	0	0	0	0	0	0	2.0845	0	0	0	7.88929
GEMIN7	0.347723	0	3.01048	0	0	2.08983	2.78705	0	0	0	0	0	0	0	0	0	0	0	7.88736
MYOD1		0	0	0	0	0	2.64512	0	0	0	0	0	0	0	2.27731	0	2.96235	0	7.88478
CELF1		0	0	2.27331	0	0	0	0	0	0	0	0	3.20635	0	2.39898	0	0	0	7.87864
EFHD2		0	0	2.3688	3.0814	0	0	2.42798	0	0	0	0	0	0	0	0	0	0	7.87818
KCNA4		0	0	0	3.0814	0	0	0	0	0	0	0	0	0	2.48742	0	0	2.30877	7.8776
SVIL		0	0	0	0	0	0	2.42798	0	0	0	0	0	0	2.27924	3.16645	0	0	7.87367
RNASEK	0.0206679	0	0	2.29619	0	0	3.09743	0	0	0	0	0	0	0	2.4749	0	0	0	7.86852
DIP2B	0.619792	0	0	0	0	0	2.7206	0	0	0	0	0	0	0	2.20962	0	2.93597	0	7.86619
HIST1H2BN	0.651714	0	0	0	0	0	2.71691	0	0	0	0	0	0	2.76593	2.38279	0	0	0	7.86563
TNFAIP2		0	0	2.29619	0	0	0	2.42798	0	0	0	0	3.14009	0	0	0	0	0	7.86426
PDGFRA		0	0	2.20385	0	0	0	0	0	0	0	0	0	0	2.32228	3.33656	0	0	7.8627
HIPK1	0.462838	0	0	0	0	0	2.74751	2.42798	0	0	0	0	0	0	2.68505	0	0	0	7.86054
PIGT		0	0	0	0	0	2.58898	0	0	0	0	0	0	0	2.36749	0	2.90367	0	7.86013
CFB		0	0	2.29619	0	0	0	2.42798	0	0	0	0	3.13401	0	0	0	0	0	7.85819
IL1B		3.31422	0	2.29619	0	0	0	0	0	0	0	0	0	0	2.2473	0	0	0	7.85771
CLEC2B		0	0	0	0	0	0	2.42798	0	0	0	0	0	0	2.3807	3.04746	0	0	7.85614
CMTR1	0.00103454	0	0	2.29619	0	0	3.13061	2.42798	0	0	0	0	0	0	0	0	0	0	7.85478
INTS6	0.105131	0	0	0	0	0	3.00651	2.42798	0	0	0	0	0	0	2.41714	0	0	0	7.85163
ERP29		0	0	0	0	2.23736	0	0	0	0	0	0	0	0	2.18757	0	3.41012	0	7.83505
MAPK14		3.31422	0	2.3688	0	2.14453	0	0	0	0	0	0	0	0	0	0	0	0	7.82755
RBPJ		0	0	2.17965	0	0	0	0	0	0	0	0	0	0	2.2868	3.36031	0	0	7.82676
PUF60		0	0	0	3.0814	0	2.5046	0	0	0	0	0	0	0	2.24026	0	0	0	7.82626
PRKD2		0	0	2.21217	0	0	0	2.42798	0	0	0	0	0	0	3.18381	0	0	0	7.82396
WT1	0.636622	0	0	0	0	0	2.71782	0	0	0	0	0	0	0	2.17215	2.93291	0	0	7.82288
DGCR14		0	3.01048	0	0	0	0	2.42798	0	0	0	0	0	0	2.38168	0	0	0	7.82014
HMGA2		0	0	0	0	0	0	2.42798	0	0	0	0	0	0	2.367	3.01881	0	0	7.81379
CASP1		3.31422	0	2.29619	0	0	0	0	0	0	0	0	0	0	2.19851	0	0	0	7.80891
CHMP6	0.00434063	0	0	0	0	0	3.11378	0	0	0	0	0	2.29099	0	2.39608	0	0	0	7.80085
WNK2		0	0	0	0	0	0	0	0	0	0	0	0	0	2.16092	2.85407	2.78229	0	7.79728
VPS54	0.0123896	0	0	0	0	2.08823	3.10555	0	0	0	0	0	0	0	2.60115	0	0	0	7.79493
DUSP14		0	0	0	0	0	0	2.42798	0	0	0	0	2.70566	0	2.66036	0	0	0	7.794
TCF7L2		0	0	2.29619	0	0	0	2.42798	0	0	0	0	0	0	0	3.06904	0	0	7.79321
RSAD2		3.31422	0	2.29619	0	0	0	0	0	0	0	0	0	0	2.18021	0	0	0	7.79062
CYR61		0	0	0	3.0814	0	0	2.42798	0	0	0	0	0	0	2.27423	0	0	0	7.78361
CDC40		0	3.01048	0	0	0	2.59876	0	0	0	0	0	0	0	2.17342	0	0	0	7.78267
UBAC2		0	3.01048	2.29619	0	0	0	0	0	0	0	0	0	0	2.4759	0	0	0	7.78258
HSPB8		0	0	0	3.0814	0	0	2.42798	0	0	0	0	0	0	2.26687	0	0	0	7.77625
PCBD1		0	0	0	0	0	0	0	0	0	0	0	2.71036	0	2.21486	0	2.85046	0	7.77568
NBN		0	0	2.21217	0	0	0	2.42798	0	0	0	0	0	0	0	3.12668	0	0	7.76683
RFTN1		0	0	0	0	0	0	2.42798	0	0	0	0	0	0	2.26882	3.06418	0	0	7.76098
KCNJ2		0	0	2.29619	0	0	0	0	0	0	0	0	0	0	2.13471	0	3.32952	0	7.76042
ADCK3		0	3.01048	0	0	0	0	0	0	0	0	1.95006	0	0	2.7991	0	0	0	7.75964
CRAMP1L		0	0	0	3.0814	2.18713	0	0	0	0	0	0	0	0	2.48795	0	0	0	7.75648
GGPS1	2.20935e-05	0	0	2.29619	0	0	3.14443	0	0	0	0	0	0	0	2.31179	0	0	0	7.75242
IQCB1		0	0	0	3.0814	2.24136	0	2.42798	0	0	0	0	0	0	0	0	0	0	7.75074
MAPK3	0.488323	2.80259	0	0	0	0	2.74079	0	0	0	0	0	0	0	2.20275	0	0	0	7.74613
MOGAT1		0	0	2.29619	0	0	0	0	0	0	0	0	0	0	2.48743	0	2.95726	0	7.74087
NIPSNAP1		0	0	0	0	0	0	2.42798	0	0	0	0	3.15113	0	2.16102	0	0	0	7.74014
JUN		3.31422	0	0	0	2.13213	0	0	0	0	0	0	0	0	2.29158	0	0	0	7.73793
AK1		0	0	0	0	2.16953	0	0	0	0	3.01123	0	0	0	2.5549	0	0	0	7.73566
KLHDC7A		0	3.01048	0	0	2.22551	0	0	0	0	0	0	0	0	2.49643	0	0	0	7.73242
SREK1		0	0	0	3.0814	0	0	2.42798	0	0	0	0	0	0	2.22227	0	0	0	7.73165
TOB2		0	0	0	0	0	0	2.42798	0	0	0	0	0	0	2.1932	0	3.11029	0	7.73147
KRT24		0	3.01048	0	0	0	0	2.42798	0	0	0	0	0	0	2.28763	0	0	0	7.72609
DUSP27		0	0	0	0	0	0	0	0	0	0	0	0	0	2.26765	0	3.1491	2.30637	7.72313
SMCHD1		0	0	2.21217	3.0814	0	0	2.42798	0	0	0	0	0	0	0	0	0	0	7.72155
CCL3		0	0	2.29619	0	0	0	0	0	0	0	0	0	0	2.22491	3.19832	0	0	7.71942
MTPAP		0	0	0	3.0814	0	2.49886	0	0	0	0	0	0	0	2.13701	0	0	0	7.71727
ZHX2		3.31422	0	2.29619	0	2.10683	0	0	0	0	0	0	0	0	0	0	0	0	7.71724
RFFL		0	0	2.29619	0	2.08563	0	0	0	0	0	0	0	0	3.33292	0	0	0	7.71475
KIAA0226		0	0	0	0	0	0	2.42798	0	0	0	0	0	0	0	2.97881	0	2.30377	7.71057
CCDC115	2.33409e-08	0	0	0	0	2.16448	3.15146	0	0	0	0	0	0	0	2.38921	0	0	0	7.70515
IGFBP6		0	0	0	0	0	0	2.42798	0	0	0	0	0	0	2.2979	2.9744	0	0	7.70028
NUDT5		0	0	0	0	2.18563	2.50085	0	0	0	3.01123	0	0	0	0	0	0	0	7.69771
TP53		0	0	0	3.0814	2.13353	0	0	0	0	0	0	0	0	2.47977	0	0	0	7.69471
WRB		0	0	0	3.0814	0	0	2.42798	0	0	0	0	0	0	2.18512	0	0	0	7.69451
ZNFX1		0	0	2.29619	0	0	0	0	0	0	0	0	3.09414	0	0	0	0	2.30337	7.69371
TLDC1		0	0	0	0	0	0	2.42798	0	0	0	0	0	0	2.26834	2.99706	0	0	7.69337
HLA-F		0	0	0	0	0	0	2.42798	0	0	3.01123	0	0	0	2.25083	0	0	0	7.69003
TMEM186		0	0	0	0	0	0	2.42798	0	0	0	0	0	0	2.27383	2.98781	0	0	7.68963
PEBP1		0	0	0	0	0	2.5235	0	0	0	3.01123	0	0	0	2.14973	0	0	0	7.68446
HGS	0.237059	0	0	0	0	0	2.85601	2.42798	0	0	0	0	0	0	2.39684	0	0	0	7.68083
POLE	0.0926369	0	0	0	0	2.14203	3.01815	0	0	0	0	0	0	0	2.51865	0	0	0	7.67883
WAPAL		0	0	0	3.0814	0	0	2.42798	0	0	0	0	0	0	2.16802	0	0	0	7.67741
UBE2D3		0	0	2.21217	0	0	2.5855	0	0	0	0	0	0	0	0	0	2.87687	0	7.67454
PSMD10		3.31422	0	0	0	2.12463	0	0	0	0	0	0	0	0	2.23531	0	0	0	7.67415
GSN		0	0	2.29619	0	0	0	2.42798	0	0	0	0	2.93942	0	0	0	0	0	7.66359
ARHGAP25		0	0	2.21217	0	0	0	2.42798	0	0	0	0	0	0	3.02048	0	0	0	7.66063
CENPF	0.188255	0	0	0	0	0	2.91589	2.42798	0	0	0	0	0	0	2.3161	0	0	0	7.65997
SH3BP5	0.136588	0	0	2.29619	0	0	2.97318	0	0	0	0	0	0	0	2.38998	0	0	0	7.65936
TBC1D4		0	3.01048	0	0	0	0	2.42798	0	0	0	0	0	0	2.21896	0	0	0	7.65742
S100A8		0	0	2.3688	3.0814	2.20446	0	0	0	0	0	0	0	0	0	0	0	0	7.65466
TRAM1		0	3.01048	0	0	2.19873	0	0	0	0	0	0	0	0	2.44052	0	0	0	7.64974
DNAJC16		0	3.01048	0	0	2.2098	0	2.42798	0	0	0	0	0	0	0	0	0	0	7.64826
NDUFB3		0	0	2.21217	0	0	0	0	0	0	0	0	0	0	2.17512	3.2609	0	0	7.6482
HCCS		0	3.01048	2.20385	0	0	0	2.42798	0	0	0	0	0	0	0	0	0	0	7.64231
MVP		0	0	0	0	2.23409	0	0	0	0	0	0	3.12491	0	2.28238	0	0	0	7.64138
ACO1		0	0	0	0	0	0	2.42798	0	0	3.01123	0	0	0	2.20211	0	0	0	7.64131
TNFAIP8		0	0	2.29619	0	0	0	2.42798	0	0	0	0	0	0	0	2.91205	0	0	7.63623
PTAFR		0	0	2.3688	0	0	0	0	0	0	0	0	0	0	2.28788	2.97736	0	0	7.63404
TRAF3IP3		0	0	2.29619	0	0	0	0	0	0	0	0	0	0	2.17232	0	3.16417	0	7.63269
SRCAP		0	0	2.27331	0	0	0	0	0	0	0	0	0	0	2.31367	0	3.04521	0	7.63219
H2AFY		0	0	0	0	0	0	2.42798	0	0	0	0	0	2.76604	2.4304	0	0	0	7.62441
CYTH4		0	0	2.21217	0	0	0	0	0	0	0	0	2.93942	0	2.47195	0	0	0	7.62354
NF2		0	0	0	0	0	0	0	0	0	0	0	0	0	2.0929	0	3.21728	2.30277	7.61295
CCRN4L		0	0	2.29619	0	0	0	2.42798	0	0	0	0	0	0	0	2.88859	0	0	7.61276
FBXW2		0	0	0	0	0	0	2.42798	0	0	0	0	0	0	2.23323	2.95106	0	0	7.61226
RBM47		0	0	2.29619	0	2.15123	0	0	0	0	0	0	3.16001	0	0	0	0	0	7.60743
EHBP1L1		0	0	2.17965	0	0	0	0	0	0	0	0	0	0	2.57183	0	2.85183	0	7.60332
UBE2D1		0	0	2.29619	0	0	0	2.42798	0	0	0	0	0	0	0	0	2.87738	0	7.60155
URI1		0	0	0	0	2.08233	2.66314	0	0	0	0	0	0	0	2.85579	0	0	0	7.60126
SDCBP2		0	0	2.29619	0	0	0	0	0	0	3.01123	0	2.29099	0	0	0	0	0	7.59841
ITGB3		0	0	0	0	2.21573	0	0	0	0	3.01123	0	0	0	2.37046	0	0	0	7.59742
COX10	0.214354	0	0	0	0	0	2.87746	2.42798	0	0	0	0	0	0	2.28865	0	0	0	7.59409
NFIL3		0	0	2.21217	0	0	0	2.42798	0	0	0	0	0	0	0	2.95312	0	0	7.59327
PLSCR1		0	0	2.9631	0	0	0	2.42798	0	0	0	0	0	0	2.20155	0	0	0	7.59263
SORL1		0	0	2.3688	0	0	0	0	0	0	0	0	0	0	2.19225	3.03153	0	0	7.59258
TRRAP	0.585358	0	0	0	0	0	2.72528	2.42798	0	0	0	0	0	0	2.43772	0	0	0	7.59098
CES1		0	0	0	0	0	2.51613	0	0	0	0	0	2.70616	0	2.36768	0	0	0	7.58998
TWISTNB	0.0395189	0	0	2.29619	0	0	3.07764	0	0	0	0	0	0	0	2.21542	0	0	0	7.58926
TTC34	0.245149	0	0	0	0	2.08313	2.85131	0	0	0	0	0	0	0	2.65372	0	0	0	7.58816
PANK3		0	0	0	0	2.11643	0	0	0	0	0	0	0	0	2.49895	0	2.96908	0	7.58446
ZNF710	0.160091	0	0	2.17965	0	0	2.94923	0	0	0	0	0	0	0	2.4504	0	0	0	7.57929
DLX2		0	0	0	0	0	0	2.42798	0	0	0	0	0	0	2.19765	2.94901	0	0	7.57464
RAB3IP		0	0	2.29619	3.0814	0	0	0	0	0	0	0	0	0	2.19678	0	0	0	7.57438
PMAIP1	0.246135	0	0	2.29619	0	0	2.84991	2.42798	0	0	0	0	0	0	0	0	0	0	7.57408
DOCK5		0	0	2.21217	0	0	0	0	0	0	0	0	0	0	2.35283	3.00602	0	0	7.57101
ZMAT3		0	0	0	0	0	0	2.42798	0	0	0	0	2.93942	0	2.20332	0	0	0	7.57072
MARK2		0	0	2.21217	0	0	2.69718	0	0	0	0	0	0	0	2.66132	0	0	0	7.57067
ORAI3	0.0748455	0	0	0	0	0	3.04448	2.42798	0	0	0	0	0	0	2.0974	0	0	0	7.56986
ING3		0	0	0	0	0	0	2.42798	0	0	0	0	0	0	2.16392	2.9766	0	0	7.5685
HIST1H2BC		0	0	0	0	2.18553	0	0	0	0	3.01123	0	0	0	2.36924	0	0	0	7.566
TFAP2C		0	0	0	0	0	0	2.42798	0	0	0	0	0	0	2.17197	2.96574	0	0	7.56568
CCL5		2.80259	0	0	0	2.11753	2.64143	0	0	0	0	0	0	0	0	0	0	0	7.56155
FNDC3A		0	0	2.29619	0	0	0	2.42798	0	0	0	0	0	0	0	0	2.83493	0	7.5591
NAGLU	0.173536	0	0	0	0	2.20204	2.93977	0	0	0	0	0	0	0	2.41718	0	0	0	7.55899
CDC5L		0	0	2.21217	3.0814	0	0	0	0	0	0	0	0	0	2.26334	0	0	0	7.55691
KMT2E		0	0	2.3688	0	0	0	0	0	0	0	0	0	0	2.28101	0	2.90538	0	7.55519
ITGAX		0	0	2.17965	0	0	0	0	0	0	0	0	0	0	2.19565	3.17787	0	0	7.55318
UBE2E1		0	0	0	0	2.13843	0	0	0	0	0	0	0	0	2.53715	0	2.87637	0	7.55195
GAS2L1		0	0	0	0	0	0	2.42798	0	0	0	0	0	0	2.20382	0	2.91712	0	7.54892
TNFAIP3	0.188255	0	0	2.3688	0	0	2.91259	0	0	0	0	0	0	0	2.26647	0	0	0	7.54786
SLC11A2		0	0	2.29619	0	0	0	2.42798	0	0	0	0	0	0	0	0	2.82307	0	7.54724
SRPK2		0	0	0	3.0814	0	0	0	0	0	0	0	0	0	2.16065	0	0	2.30417	7.54622
MYT1L		0	0	0	0	2.17703	2.63758	0	0	0	0	0	0	0	2.7265	0	0	0	7.54111
FCGR2A		0	0	2.3688	0	0	0	0	2.75705	0	0	0	0	0	2.41101	0	0	0	7.53685
FAM35A		0	0	0	0	0	0	2.42798	0	0	0	0	0	0	2.17635	2.93106	0	0	7.53539
CEACAM1		0	0	0	0	0	0	2.42798	0	0	3.01123	0	0	0	2.0921	0	0	0	7.5313
GMCL1		0	0	0	0	0	0	0	0	0	0	0	2.29099	0	2.32414	0	2.91472	0	7.52986
POLDIP2		0	0	0	0	2.22909	0	0	0	0	0	0	3.12214	0	2.17845	0	0	0	7.52968
HDAC1		0	0	0	0	2.15023	0	0	0	0	0	0	3.11307	0	2.26391	0	0	0	7.52722
DDX60	0.316628	0	0	2.29619	0	0	2.79927	2.42798	0	0	0	0	0	0	0	0	0	0	7.52344
LARP6		0	0	0	0	0	0	2.42798	0	0	0	0	0	0	2.2784	2.81664	0	0	7.52302
GPD2		0	0	0	0	2.12473	0	2.42798	0	0	0	0	0	0	0	2.97004	0	0	7.52275
DCUN1D4		0	0	0	3.0814	2.20766	0	0	0	0	0	0	0	0	2.23153	0	0	0	7.52059
GSKIP		0	0	0	0	0	0	0	0	0	0	1.95995	0	0	2.26866	0	3.2916	0	7.52021
CYFIP1		0	0	0	3.0814	2.08533	0	0	0	0	0	0	0	0	2.35176	0	0	0	7.5185
TNRC18		0	0	0	3.0814	2.15993	0	0	0	0	0	0	0	0	2.26496	0	0	0	7.50629
TNFSF13		0	0	0	0	2.06443	0	0	0	0	0	0	0	0	2.24781	3.19244	0	0	7.50468
CBR3	0.280985	0	0	0	0	0	2.81915	2.42798	0	0	0	0	0	0	2.25713	0	0	0	7.50426
TLR10		0	0	0	0	2.19633	0	0	0	0	0	0	0	0	2.15876	3.14783	0	0	7.50293
ITPRIP		0	0	2.21217	0	0	0	0	0	0	0	0	3.09592	0	2.19306	0	0	0	7.50115
NPC1		0	3.01048	2.29619	0	0	0	0	0	0	0	0	0	0	2.19348	0	0	0	7.50016
LAMA5		0	0	0	0	0	0	2.42798	0	0	0	0	0	0	2.16595	2.90469	0	0	7.49862
LGALS3		0	0	2.17965	3.0814	0	0	0	0	0	0	0	0	0	2.23742	0	0	0	7.49847
VGF		0	0	0	3.0814	2.12633	0	0	0	0	0	0	0	0	2.29064	0	0	0	7.49837
AHCTF1	0.221211	0	0	2.21217	0	0	2.86853	0	0	0	0	0	0	0	2.41646	0	0	0	7.49716
PBRM1		0	0	0	3.0814	2.15173	0	0	0	0	0	0	0	0	2.25833	0	0	0	7.49147
MYC		0	0	0	0	0	2.52479	0	0	0	0	0	2.70796	0	2.25663	0	0	0	7.48939
FAR1		0	0	2.17965	0	0	0	0	0	0	0	0	3.09375	0	2.20344	0	0	0	7.47684
CNOT2		0	0	2.29619	0	0	0	0	0	0	0	0	0	0	2.18741	0	2.99217	0	7.47578
YTHDF2		0	0	0	3.0814	2.18874	0	0	0	0	0	0	0	0	2.20134	0	0	0	7.47148
TSSK1B		0	0	0	0	2.2859	0	0	0	0	0	0	0	0	2.18355	0	2.99554	0	7.46499
PAK4		0	0	0	0	2.22873	0	0	0	0	0	0	0	0	2.17732	0	3.05256	0	7.45861
MFSD6L	0.276901	0	0	0	0	2.18403	2.82258	0	0	0	0	0	0	0	2.44953	0	0	0	7.45614
MTPN		0	3.01048	0	0	2.11988	0	0	0	0	0	0	0	0	2.32353	0	0	0	7.45389
REXO2	0.105131	0	0	0	0	2.21158	3.00583	0	0	0	0	0	0	0	2.23561	0	0	0	7.45302
PURB		0	0	2.21217	3.0814	2.15723	0	0	0	0	0	0	0	0	0	0	0	0	7.4508
OVOL2		0	0	0	0	0	2.68688	2.42798	0	0	0	0	0	0	2.33515	0	0	0	7.45
VASP		0	0	2.21217	0	0	0	0	0	0	3.01123	0	0	0	2.22397	0	0	0	7.44737
GATAD2A		0	0	2.17965	3.0814	0	0	0	0	0	0	0	0	0	2.18325	0	0	0	7.44431
DGKD		0	0	0	0	2.20721	0	0	0	0	0	0	0	0	0	2.93302	0	2.30367	7.4439
PCIF1	0.716886	0	0	2.29619	0	0	2.71206	0	0	0	0	0	0	0	2.4335	0	0	0	7.44176
MAPK6		0	0	2.29619	0	0	2.53883	0	0	0	0	0	0	0	2.60648	0	0	0	7.4415
ZBTB17		0	0	2.29619	0	0	0	0	0	0	0	0	2.93942	0	2.19635	0	0	0	7.43196
OGFRL1	0.333453	0	0	2.21217	0	0	2.79094	2.42798	0	0	0	0	0	0	0	0	0	0	7.43109
MED29		0	0	2.29619	0	0	0	0	0	0	0	0	0	0	2.17025	2.95953	0	0	7.42598
SETBP1		0	0	0	0	0	0	0	0	0	0	0	2.29099	0	2.23863	0	2.89204	0	7.42165
SERINC1		0	3.01048	0	0	2.16843	0	0	0	0	0	0	0	0	2.24064	0	0	0	7.41955
PRKG1		0	0	0	0	2.31249	0	0	0	0	0	0	0	0	2.26491	0	2.84148	0	7.41888
DUSP5		0	0	2.29619	0	0	0	0	0	0	0	0	0	0	2.1226	2.99941	0	0	7.4182
P4HA2		0	0	2.21217	0	0	0	0	0	0	0	0	0	0	2.35751	0	2.84504	0	7.41472
RNF44		0	0	2.21217	0	0	0	2.42798	0	0	0	0	0	0	0	2.76791	0	0	7.40806
DNAJC13		0	0	2.20385	0	0	0	0	0	0	0	0	0	3.07917	2.1229	0	0	0	7.40593
SLC38A1		0	3.01048	2.29619	0	0	0	0	0	0	0	0	0	0	2.0981	0	0	0	7.40477
ARRDC3		0	0	2.27331	0	0	0	0	0	0	0	0	0	0	2.0989	3.03156	0	0	7.40377
DCLRE1B		0	0	0	0	2.18193	2.67073	0	0	0	0	0	0	0	2.54585	0	0	0	7.39851
NXT2		2.80259	0	2.29619	0	2.29697	0	0	0	0	0	0	0	0	0	0	0	0	7.39575
TXNIP		0	0	0	0	0	0	2.42798	0	0	0	0	2.70386	0	2.26364	0	0	0	7.39548
FYB		0	0	2.3688	0	0	0	2.42798	0	0	0	0	0	0	2.59292	0	0	0	7.38969
XKR8	0.155304	0	0	2.21217	0	2.22015	2.95465	0	0	0	0	0	0	0	0	0	0	0	7.38697
RIPK2		0	0	2.29619	0	0	0	2.42798	0	0	0	0	0	0	2.65561	0	0	0	7.37979
APOL6	0.462838	0	0	2.20385	0	0	2.74717	2.42798	0	0	0	0	0	0	0	0	0	0	7.379
CDK14		0	0	2.29619	0	0	0	2.42798	0	0	0	0	0	0	2.6487	0	0	0	7.37287
SCRT1	0.0430501	0	0	0	0	2.08843	3.073	0	0	0	0	0	0	0	2.21042	0	0	0	7.37185
HERPUD2		0	0	2.21217	0	0	0	0	0	0	0	0	0	0	2.30015	0	2.85834	0	7.37065
BCR		0	0	0	0	0	0	2.42798	0	0	0	0	2.70986	0	2.23198	0	0	0	7.36982
ZNF536	0.175182	0	0	0	0	2.24936	2.9357	0	0	0	0	0	0	0	2.17762	0	0	0	7.36269
ULBP2	0.850395	0	0	0	0	0	2.7076	2.42798	0	0	0	0	0	0	2.22481	0	0	0	7.36039
BLCAP		0	0	0	0	2.10673	0	2.42798	0	0	0	0	0	0	0	0	2.81244	0	7.34715
UBXN7		0	0	0	0	2.22658	0	0	0	0	0	0	0	0	2.22953	2.8905	0	0	7.34661
SCO2		0	0	2.21217	0	0	0	0	0	0	0	0	0	0	2.33791	0	2.79209	0	7.34217
LITAF		0	0	2.3688	0	0	0	0	0	0	0	0	0	0	2.18182	0	2.78981	0	7.34043
SMIM3	0.345564	0	0	2.29619	0	0	2.78821	0	0	0	0	0	0	0	2.25564	0	0	0	7.34005
RNF24		0	0	2.21217	0	0	0	2.42798	0	0	0	0	0	0	0	2.69532	0	0	7.33547
TLR4		2.80259	0	2.3688	0	0	0	0	0	0	0	0	0	0	2.16188	0	0	0	7.33327
PIEZO1		0	0	0	0	2.06553	0	2.42798	0	0	0	0	0	0	2.83701	0	0	0	7.33052
B3GAT1		0	0	0	0	2.21122	0	0	0	0	0	0	0	0	2.28651	2.83107	0	0	7.32881
IL1A		2.80259	0	2.29619	0	0	0	0	0	0	0	0	0	0	2.22778	0	0	0	7.32656
DIP2C		0	0	0	0	2.43334	0	0	0	0	0	1.95418	0	0	0	0	2.93531	0	7.32283
TBCA		0	0	0	0	2.54325	2.59009	0	0	0	0	0	0	0	2.18435	0	0	0	7.31769
NADK		0	0	2.21217	0	0	0	2.42798	0	0	0	0	0	0	2.67498	0	0	0	7.31513
IL1F10		0	0	0	0	2.10213	0	0	0	0	0	0	0	0	2.17955	3.01632	0	0	7.298
PIK3R5		2.80259	0	2.29619	0	0	0	0	0	0	0	0	0	0	2.19842	0	0	0	7.29721
DOCK8		0	0	2.21217	0	2.14557	0	0	0	0	0	0	2.93942	0	0	0	0	0	7.29716
YY1		0	0	0	0	0	2.64029	0	0	0	0	0	0	0	2.33526	0	0	2.30717	7.28273
FGFR1OP2		0	0	2.20385	0	2.18363	0	0	0	0	0	0	0	0	0	0	2.89366	0	7.28115
PRPF3	0.671628	0	0	2.29619	0	0	2.71387	0	0	0	0	0	0	0	2.26986	0	0	0	7.27993
BIRC5		0	0	0	0	0	2.62809	2.42798	0	0	0	0	0	0	2.22315	0	0	0	7.27922
GBP1		0	0	2.20385	0	0	2.63871	2.42798	0	0	0	0	0	0	0	0	0	0	7.27054
IFNAR2		2.80259	0	2.17965	0	0	0	0	0	0	0	0	0	0	2.28658	0	0	0	7.26883
UBXN1		0	0	4.18071	3.0814	0	0	0	0	0	0	0	0	0	0	0	0	0	7.26211
PTGER2		0	0	2.27331	0	0	0	0	0	0	0	0	0	0	2.18277	2.80246	0	0	7.25854
ERC1		0	0	0	0	0	2.53551	2.42798	0	0	0	0	0	0	2.2947	0	0	0	7.25819
PDK4		0	0	0	0	2.15583	0	0	0	0	0	0	0	0	2.28177	0	2.81771	0	7.25532
NAT8	0.449677	0	0	2.29619	0	0	2.75059	0	0	0	0	0	0	0	2.20655	0	0	0	7.25334
DHX58		0	0	2.29619	0	0	2.52192	2.42798	0	0	0	0	0	0	0	0	0	0	7.2461
UCHL3		0	0	0	0	0	0	0	0	0	3.01123	1.96408	0	0	2.26538	0	0	0	7.24068
CXCL3		0	0	2.29619	0	0	2.50704	2.42798	0	0	0	0	0	0	0	0	0	0	7.23121
VPS18		0	0	0	3.0814	0	0	0	0	0	0	1.93933	0	0	2.20959	0	0	0	7.23032
NOMO2		0	0	0	0	2.17126	0	0	0	0	0	0	2.70786	0	2.34928	0	0	0	7.2284
TXNDC9		0	0	0	0	2.13463	0	0	0	0	0	0	2.93942	0	2.15384	0	0	0	7.22789
WTAP		0	0	2.29619	0	0	2.50192	2.42798	0	0	0	0	0	0	0	0	0	0	7.22609
KIF23		0	0	0	0	2.11113	2.67828	2.42798	0	0	0	0	0	0	0	0	0	0	7.21739
WEE1		0	0	0	0	2.09983	0	2.42798	0	0	0	0	0	0	2.68736	0	0	0	7.21517
CD55		0	0	2.3688	0	2.08923	0	0	2.75705	0	0	0	0	0	0	0	0	0	7.21508
EXOSC6	0.245264	0	0	0	0	2.09823	2.85084	0	0	0	0	0	0	0	2.26582	0	0	0	7.21489
LAMB1		0	0	0	0	2.09033	0	0	0	0	0	0	2.93942	0	2.18292	0	0	0	7.21267
PCDHB16		0	0	0	0	2.21487	0	0	0	0	3.01123	1.97727	0	0	0	0	0	0	7.20337
SDHC	0.512915	0	0	0	0	2.16013	2.73585	0	0	0	0	0	0	0	0	0	0	2.30617	7.20216
LRRFIP1		0	0	2.29619	0	0	0	0	0	0	0	0	2.70716	0	2.19689	0	0	0	7.20025
EGLN1		0	0	2.21217	0	0	2.55571	2.42798	0	0	0	0	0	0	0	0	0	0	7.19586
ACVR1		0	0	2.20385	0	2.06493	0	0	0	0	0	0	0	0	0	0	2.92698	0	7.19576
PLXNA4		0	0	0	0	2.17613	2.50032	0	0	0	0	0	0	0	2.51736	0	0	0	7.19381
FCGR1B		0	0	2.20385	0	0	2.70321	0	0	0	0	0	0	0	2.28484	0	0	0	7.1919
PDE4DIP		0	0	2.29619	0	0	2.6697	0	0	0	0	0	0	0	2.22237	0	0	0	7.18826
PYY		0	0	0	0	2.16063	0	0	0	0	0	0	0	0	2.17815	2.84807	0	0	7.18685
SLC12A6		0	0	2.3688	0	0	2.50744	0	0	0	0	0	0	0	2.31054	0	0	0	7.18678
ST8SIA3		0	0	0	0	2.17363	0	0	0	0	0	0	0	0	2.16995	2.84211	0	0	7.18569
ABCC10		0	0	0	0	0	2.50582	2.42798	0	0	0	0	0	0	2.25173	0	0	0	7.18552
FLRT3		0	0	0	0	2.11593	0	2.42798	0	0	0	0	0	0	2.62493	0	0	0	7.16884
THEMIS2		0	0	2.21217	0	0	2.52508	2.42798	0	0	0	0	0	0	0	0	0	0	7.16523
NIPAL2		0	0	0	0	2.06623	2.57448	0	0	0	0	0	0	0	2.52406	0	0	0	7.16476
NAB2	0.374539	0	0	0	0	2.11063	2.77677	0	0	0	0	0	0	0	2.27499	0	0	0	7.1624
LYPLA2		0	0	0	0	2.16023	2.5408	0	0	0	0	0	0	0	2.45916	0	0	0	7.16019
CHMP1B		0	0	2.29619	0	0	2.56442	0	0	0	0	0	2.29099	0	0	0	0	0	7.1516
UPK1A		0	0	0	0	2.08003	2.61544	0	0	0	0	0	0	0	2.45567	0	0	0	7.15114
AKIRIN2	1	0	0	0	0	2.10103	2.70554	0	0	0	0	0	0	0	2.34296	0	0	0	7.14953
HAVCR2		0	0	2.29619	0	2.13853	0	0	0	0	0	0	0	0	2.71305	0	0	0	7.14778
RSRP1		0	0	0	0	0	2.50649	2.42798	0	0	0	0	0	0	2.19835	0	0	0	7.13282
CA13		0	0	2.29619	0	2.21176	0	0	0	0	0	0	0	0	2.62062	0	0	0	7.12857
F2R		0	0	0	0	2.10843	2.59139	2.42798	0	0	0	0	0	0	0	0	0	0	7.1278
TANK		0	0	2.3688	0	2.17376	2.5801	0	0	0	0	0	0	0	0	0	0	0	7.12266
PKN1		0	0	2.3688	0	2.23375	0	0	0	0	0	0	0	0	2.50843	0	0	0	7.11098
TMEM71		0	0	2.21217	0	2.2871	2.60955	0	0	0	0	0	0	0	0	0	0	0	7.10883
SLC7A8		0	0	0	0	2.09373	2.64007	0	0	0	0	0	0	0	2.37412	0	0	0	7.10792
CEBPB		0	0	2.3688	0	0	0	2.42798	0	0	0	0	0	0	0	0	0	2.30997	7.10675
CFAP46	0.376248	0	0	0	0	2.14103	2.7764	0	0	0	0	0	0	0	2.18114	0	0	0	7.09857
FGFR1OP		0	0	0	0	0	2.51018	0	0	0	0	0	0	0	2.28107	0	0	2.30437	7.09562
SEC24A		0	0	2.29619	0	0	2.63158	0	0	0	0	0	0	0	2.16611	0	0	0	7.09388
DMTF1		0	0	0	0	0	2.62723	0	0	0	0	0	0	0	2.15746	0	0	2.30757	7.09226
LEPROTL1		0	0	0	0	2.22043	2.52798	0	0	0	0	0	0	0	2.34062	0	0	0	7.08903
PXDN		0	0	0	0	2.19263	0	2.42798	0	0	0	0	0	0	2.46728	0	0	0	7.08789
VPS45		0	0	0	0	2.17223	0	0	0	0	0	0	0	0	2.0892	0	2.82182	0	7.08325
ZNF185		0	0	2.21217	0	0	0	2.42798	0	0	0	0	0	0	2.44194	0	0	0	7.08209
TRAFD1		0	0	2.29619	0	0	0	2.42798	0	0	0	0	0	0	2.35702	0	0	0	7.0812
CKB		0	0	0	0	0	0	0	0	0	3.01123	0	0	0	0	0	4.06467	0	7.07589
SART1		0	0	0	0	0	0	0	0	0	0	0	0	2.76516	4.30497	0	0	0	7.07013
RIN3	0.416638	0	0	2.21217	0	2.09653	2.76037	0	0	0	0	0	0	0	0	0	0	0	7.06907
USP3		0	0	2.17965	0	0	2.63961	0	0	0	0	0	0	0	2.2417	0	0	0	7.06097
ABCC5		0	0	0	0	2.12963	2.50245	2.42798	0	0	0	0	0	0	0	0	0	0	7.06006
STOML3		0	0	0	0	2.09153	0	0	0	0	0	0	0	0	2.15695	0	2.80963	0	7.05811
RPL10P16		3.31422	0	0	0	0	0	0	0	0	0	0	0	0	3.74367	0	0	0	7.05788
ROGDI		0	0	0	0	2.21051	0	2.42798	0	0	0	0	0	0	2.41899	0	0	0	7.05748
PLEK		0	0	2.3688	0	2.39649	0	0	0	0	0	0	0	0	2.28167	0	0	0	7.04696
HTRA4		0	0	2.20385	0	0	2.52264	0	0	0	0	0	0	0	2.3169	0	0	0	7.04339
2008-03-01	0.54746	0	0	0	0	2.09733	2.731	0	0	0	0	0	0	0	2.21222	0	0	0	7.04055
TSFM		0	0	0	0	2.21087	2.62338	0	0	0	0	0	0	0	2.20175	0	0	0	7.036
CHSY1		0	0	2.21217	0	2.22122	0	0	0	0	0	0	0	0	2.60253	0	0	0	7.03592
CHMP7		0	0	0	0	2.13313	2.66945	0	0	0	0	0	0	0	2.23084	0	0	0	7.03342
PCDHB3		0	0	0	0	2.21011	2.63713	0	0	0	0	0	0	0	2.18256	0	0	0	7.0298
NCF2		0	0	2.29619	0	0	0	2.42798	0	0	0	0	0	0	2.30558	0	0	0	7.02975
HOXC5		0	0	0	0	2.19283	2.68497	0	0	0	0	0	0	0	2.14212	0	0	0	7.01992
CTNNBL1		0	0	2.29619	0	0	0	2.42798	0	0	0	0	0	0	2.29095	0	0	0	7.01512
RNF19B		0	0	2.29619	0	0	0	2.42798	0	0	0	0	0	0	2.28894	0	0	0	7.01311
RTFDC1		0	0	2.21217	0	0	2.61792	0	0	0	0	0	0	0	2.17392	0	0	0	7.00401
OGDHL		0	0	0	0	2.13733	2.64558	0	0	0	0	0	0	0	2.21696	0	0	0	6.99987
PTAR1		0	0	0	0	2.18482	2.57939	0	0	0	0	0	0	0	2.23266	0	0	0	6.99688
ARAP1		0	0	0	0	2.23411	2.54667	0	0	0	0	0	0	0	2.21036	0	0	0	6.99113
DDX27		0	0	0	0	2.18043	2.59609	0	0	0	0	0	0	0	2.21297	0	0	0	6.98949
FAM53C		0	0	2.21217	0	0	0	2.42798	0	0	0	0	0	0	2.34365	0	0	0	6.9838
BLM		0	0	0	0	2.15057	2.57587	0	0	0	0	0	0	0	2.25633	0	0	0	6.98277
BCL6		0	0	2.29619	0	2.25356	0	2.42798	0	0	0	0	0	0	0	0	0	0	6.97773
KIAA1551		0	0	2.3688	0	2.18063	0	2.42798	0	0	0	0	0	0	0	0	0	0	6.97741
HIVEP2		0	0	0	0	2.18953	0	2.42798	0	0	0	0	0	0	2.35751	0	0	0	6.97502
SLC15A3		0	0	2.27331	0	0	0	2.42798	0	0	0	0	0	0	2.27298	0	0	0	6.97427
BCL2A1		0	0	2.29619	0	2.24768	0	2.42798	0	0	0	0	0	0	0	0	0	0	6.97185
GNE		0	0	0	0	2.26307	0	2.42798	0	0	0	0	0	0	2.27246	0	0	0	6.96351
GNB1L		0	0	0	0	0	0	0	0	0	0	1.95335	0	0	2.18542	0	2.8239	0	6.96268
UBE2B		0	0	2.29619	0	0	0	2.42798	0	0	0	0	0	0	2.23736	0	0	0	6.96153
CLCN5		0	0	0	0	2.13583	2.59895	0	0	0	0	0	0	0	2.22247	0	0	0	6.95725
IL1R2		0	0	2.3688	0	2.15463	0	2.42798	0	0	0	0	0	0	0	0	0	0	6.95141
PPP1R11		0	0	2.21217	0	0	2.56643	0	0	0	0	0	0	0	2.17262	0	0	0	6.95123
TMEM106A		0	0	2.29619	0	2.09883	2.55507	0	0	0	0	0	0	0	0	0	0	0	6.95009
CSNK1D		0	0	2.21217	0	0	0	2.42798	0	0	0	0	0	0	2.30561	0	0	0	6.94576
CHFR		0	0	0	0	2.11123	0	2.42798	0	0	0	0	0	0	2.40577	0	0	0	6.94498
CSGALNACT2		0	0	2.29619	0	2.21901	0	2.42798	0	0	0	0	0	0	0	0	0	0	6.94318
HOMER2		0	0	2.17965	0	2.17113	2.58659	0	0	0	0	0	0	0	0	0	0	0	6.93738
KANK1		0	0	2.29619	0	2.20868	0	2.42798	0	0	0	0	0	0	0	0	0	0	6.93286
IFI44		0	0	2.29619	0	0	0	2.42798	0	0	0	0	0	0	2.20142	0	0	0	6.9256
ZNF277		0	0	2.29619	0	0	0	2.42798	0	0	0	0	0	0	2.19445	0	0	0	6.91862
ZNF91		0	0	0	0	2.18223	2.52595	0	0	0	0	0	0	0	2.20765	0	0	0	6.91583
ZNF267		0	0	2.29619	0	0	0	2.42798	0	0	0	0	0	0	2.19055	0	0	0	6.91472
FLRT2		0	0	0	0	2.22837	0	2.42798	0	0	0	0	0	0	2.25126	0	0	0	6.90761
TJP2		0	0	2.29619	0	0	0	0	0	0	0	0	0	0	2.30235	0	0	2.30297	6.90152
RAB11FIP5		0	0	0	0	2.09043	0	0	0	0	0	0	0	0	2.4997	0	0	2.30517	6.89531
MAT1A		0	0	0	3.0814	0	0	0	0	0	0	0	0	0	0	0	3.80841	0	6.88982
FBXL5		0	0	2.21217	0	0	0	2.42798	0	0	0	0	0	0	2.24653	0	0	0	6.88668
KHDC1		0	0	0	0	2.06973	2.57034	0	0	0	0	0	0	0	2.24114	0	0	0	6.88121
STK19B		0	0	2.17965	0	0	0	2.42798	0	0	0	0	0	0	2.27287	0	0	0	6.8805
ZBTB43		0	0	2.29619	0	0	0	2.42798	0	0	0	0	0	0	2.15214	0	0	0	6.87631
CDK20		0	0	2.20385	0	2.17661	0	0	0	0	0	0	0	0	2.49428	0	0	0	6.87474
IL7R		0	0	2.29619	0	2.14093	0	2.42798	0	0	0	0	0	0	0	0	0	0	6.8651
GCH1		0	0	2.29619	0	0	0	2.42798	0	0	0	0	0	0	2.13761	0	0	0	6.86178
ZFP36		0	0	0	0	2.17773	0	2.42798	0	0	0	0	0	0	2.25391	0	0	0	6.85962
TLR2		0	0	2.21217	0	0	0	2.42798	0	0	0	0	0	0	2.21889	0	0	0	6.85904
NPAP1		0	0	0	0	2.12213	2.52638	0	0	0	0	0	0	0	2.20445	0	0	0	6.85297
WDR86		0	0	0	0	2.15833	2.56209	0	0	0	0	0	0	0	2.13171	0	0	0	6.85213
PARP10		0	0	2.21217	0	2.28257	0	0	0	0	0	0	0	0	2.35413	0	0	0	6.84887
PERP		0	0	0	0	2.10793	2.55539	0	0	0	0	0	0	0	2.18405	0	0	0	6.84737
BLZF1		0	0	0	0	2.12743	0	2.42798	0	0	0	0	2.29099	0	0	0	0	0	6.8464
N4BP1		0	0	2.21217	0	0	0	2.42798	0	0	0	0	0	0	2.20557	0	0	0	6.84572
DAPP1		0	0	0	0	2.12393	0	2.42798	0	0	0	0	0	0	2.28525	0	0	0	6.83716
DNM1		0	0	0	0	0	2.58824	0	0	0	0	2.00119	0	0	2.2439	0	0	0	6.83333
SHKBP1		0	0	2.3688	0	2.16803	0	0	0	0	0	0	0	0	2.28574	0	0	0	6.82257
BCL10		0	0	2.21217	0	0	0	2.42798	0	0	0	0	0	0	2.17865	0	0	0	6.8188
ADGRD1		0	0	2.29619	0	2.20649	0	0	0	0	0	0	0	0	2.30919	0	0	0	6.81188
METRNL		0	0	2.17965	0	0	2.54387	0	0	0	0	0	0	0	2.0862	0	0	0	6.80973
OTUD1		0	0	2.29619	0	2.23232	0	0	0	0	0	0	0	0	2.28034	0	0	0	6.80885
OBSCN		0	0	0	0	2.06543	0	0	0	0	0	0	0	0	2.4349	0	0	2.30607	6.8064
KLF2		0	0	0	0	2.13063	0	2.42798	0	0	0	0	0	0	2.24417	0	0	0	6.80278
TECRL		0	0	0	0	2.06663	2.53476	0	0	0	0	0	0	0	2.19455	0	0	0	6.79595
LYPD6B		0	0	0	0	2.07223	2.57552	0	0	0	0	0	0	0	2.14783	0	0	0	6.79558
TEX14		0	0	0	0	0	0	2.42798	0	0	0	1.97975	0	0	2.38489	0	0	0	6.79261
RGS18		0	0	2.21217	0	2.21979	0	0	0	0	0	0	0	0	2.35852	0	0	0	6.79048
POLR2G		0	0	0	0	0	0	0	0	0	0	0	3.21108	0	3.57274	0	0	0	6.78383
CRTC2		0	0	2.21217	0	2.06253	0	0	0	0	0	0	0	0	2.50808	0	0	0	6.78278
DIRC2		0	0	2.21217	0	2.10153	0	0	0	0	0	0	0	0	2.46405	0	0	0	6.77775
LPAR6		0	0	0	0	2.13663	0	2.42798	0	0	0	0	0	0	2.21147	0	0	0	6.77608
CD48		0	0	2.29619	0	2.14243	0	0	0	0	0	0	0	0	2.33432	0	0	0	6.77294
CDC42EP3		0	0	2.21217	0	2.12983	0	2.42798	0	0	0	0	0	0	0	0	0	0	6.76998
PDGFC		0	0	0	0	2.16555	0	2.42798	0	0	0	0	0	0	2.16875	0	0	0	6.76228
BCAN		0	0	0	0	2.09453	2.55555	0	0	0	0	0	0	0	2.0968	0	0	0	6.74688
ABCG1		0	0	2.27331	0	2.13558	0	0	0	0	0	0	0	0	2.33795	0	0	0	6.74685
MRPL46		0	0	0	0	2.11703	0	2.42798	0	0	0	0	0	0	2.19962	0	0	0	6.74463
NEK7		0	0	0	0	0	0	2.42798	0	0	0	1.99789	0	0	2.31819	0	0	0	6.74407
DEFB1		0	0	0	0	2.09713	0	2.42798	0	0	0	0	0	0	2.20089	0	0	0	6.726
IL16		0	0	2.3688	0	2.06503	0	0	0	0	0	0	0	0	2.29092	0	0	0	6.72475
ANGEL2		0	0	0	0	2.09683	0	2.42798	0	0	0	0	0	0	2.19457	0	0	0	6.71938
CERCAM		0	0	0	3.0814	0	0	0	0	0	0	0	0	0	0	0	3.63165	0	6.71305
GOLGB1		0	0	0	0	2.12416	0	2.42798	0	0	0	0	0	0	2.15885	0	0	0	6.71099
NACAD		0	0	0	0	0	0	0	0	0	0	0	0	0	2.97707	0	3.73045	0	6.70752
SLC9B2		0	0	2.29619	0	2.22158	0	0	0	0	0	0	0	0	2.18637	0	0	0	6.70415
CSRP2		0	0	0	0	2.09273	0	2.42798	0	0	0	0	0	0	2.17442	0	0	0	6.69514
EIF4G3		0	0	0	3.0814	0	0	0	0	0	0	0	0	0	0	0	3.61258	0	6.69398
TIMM17B		0	3.01048	0	0	0	0	0	0	0	0	0	0	0	0	0	3.67131	0	6.68179
PRKCZ		0	0	0	0	2.17412	0	2.42798	0	0	0	0	0	0	2.0763	0	0	0	6.67839
EIF1AX		3.31422	0	0	0	0	0	0	0	0	0	0	0	0	0	0	3.36321	0	6.67743
PLAC8		0	0	2.29619	0	0	0	0	0	0	0	0	2.29099	0	2.0865	0	0	0	6.67368
NOD2		0	0	2.21217	0	2.18283	0	0	0	0	0	0	0	0	2.27832	0	0	0	6.67333
SMU1		0	0	0	0	0	0	0	0	0	0	0	3.22182	0	3.45076	0	0	0	6.67258
TIMM10B		0	0	0	0	2.06203	0	2.42798	0	0	0	0	0	0	2.16882	0	0	0	6.65884
IFRD1		0	0	2.21217	0	0	0	2.42798	0	0	0	2.01769	0	0	0	0	0	0	6.65784
KCNH4		0	0	2.21217	0	2.11263	0	0	0	0	0	0	0	0	2.3309	0	0	0	6.6557
GRINA		0	0	2.20385	0	2.13513	0	0	0	0	0	0	0	0	2.31081	0	0	0	6.6498
KDM1B		0	0	0	0	2.12193	0	0	0	0	0	0	0	0	2.20982	0	0	2.30937	6.64113
SUN2		0	0	2.21217	0	2.12833	0	0	0	0	0	0	0	0	2.29405	0	0	0	6.63455
PLIN3		0	0	0	3.0814	0	0	0	0	0	0	0	0	0	0	3.55089	0	0	6.63229
P2RY12		0	0	0	0	0	0	0	0	0	0	0	0	0	3.19133	3.43916	0	0	6.63049
SIAH1		0	0	0	0	2.14363	0	0	0	0	0	0	2.29099	0	2.19415	0	0	0	6.62877
GTF3C5		0	0	0	3.0814	0	0	0	0	0	0	0	0	0	0	3.53694	0	0	6.61835
ARHGEF19		0	0	0	3.0814	0	0	0	0	0	0	0	0	0	0	3.53679	0	0	6.61819
COPS7B		0	0	0	3.0814	0	0	0	0	0	0	0	0	0	0	3.53635	0	0	6.61776
MTCH1		0	0	0	3.0814	0	0	0	0	0	0	0	0	0	0	3.53565	0	0	6.61706
TMED2		0	0	0	3.0814	0	0	0	0	0	0	0	0	0	0	3.53535	0	0	6.61676
DTX3L		0	0	2.20385	0	2.18423	0	0	0	0	0	0	0	0	2.22577	0	0	0	6.61386
THOC1	0.0620752	0	0	0	0	0	3.0563	0	0	0	0	0	0	0	0	0	3.55479	0	6.61109
CSNK1A1		0	0	0	0	0	0	0	0	0	0	0	0	0	3.09976	3.50244	0	0	6.6022
MEF2D		0	0	2.21217	0	2.17063	0	0	0	0	0	0	0	0	2.21906	0	0	0	6.60186
PPP2R5C		0	0	2.21217	0	0	0	0	0	0	0	0	2.29099	0	2.0957	0	0	0	6.59886
CCL8		0	0	2.20385	0	2.07193	0	0	0	0	0	0	0	0	2.3114	0	0	0	6.58718
ARHGAP26		0	0	2.3688	0	0	0	0	0	0	0	2.02511	0	0	2.18799	0	0	0	6.5819
MFAP1		0	0	0	0	0	0	0	0	0	0	0	0	0	2.8996	3.67152	0	0	6.57112
CCDC148		0	0	0	0	2.20911	0	0	0	0	0	2.02927	0	0	2.32144	0	0	0	6.55982
ARID4A		0	0	2.21217	0	2.15773	0	0	0	0	0	0	0	0	2.18705	0	0	0	6.55695
CSNK1G2		0	0	2.21217	0	2.08153	0	0	0	0	0	0	0	0	2.25952	0	0	0	6.55322
ZNF438		0	0	2.29619	0	0	0	0	0	0	0	1.96903	0	0	2.27875	0	0	0	6.54397
CPSF1		3.31422	0	0	0	0	0	0	0	0	0	0	3.21522	0	0	0	0	0	6.52944
NSUN3		0	0	2.17965	0	2.21551	0	0	0	0	0	0	0	0	2.1275	0	0	0	6.52267
CDADC1		0	0	2.21217	0	2.13233	0	0	0	0	0	0	0	0	2.17359	0	0	0	6.51809
KCNN4		0	0	0	0	0	2.69975	0	0	0	0	0	0	0	3.81094	0	0	0	6.51069
RAP1GDS1		0	0	0	3.0814	0	0	0	0	0	0	0	0	0	0	3.41685	0	0	6.49825
MRPL52		0	0	3.81919	0	0	2.6746	0	0	0	0	0	0	0	0	0	0	0	6.4938
CFAP74		0	0	0	0	0	0	0	0	0	0	0	0	0	3.08681	3.39239	0	0	6.4792
TXLNA		0	0	0	0	2.10173	0	2.42798	0	0	0	1.94511	0	0	0	0	0	0	6.47482
RRAS2		0	0	0	3.0814	0	0	0	0	0	0	0	0	0	0	0	3.37582	0	6.45723
PABPC3		0	0	0	3.0814	0	0	0	0	0	0	0	0	0	0	3.36786	0	0	6.44926
SIRPG		0	0	2.17965	0	2.08463	0	0	0	0	0	0	0	0	2.18369	0	0	0	6.44798
CPSF3		3.31422	0	0	0	0	0	0	0	0	0	0	3.13319	0	0	0	0	0	6.4474
PRKCA		3.31422	0	0	0	0	0	0	0	0	0	0	0	0	0	3.12327	0	0	6.43749
ARPC4		0	0	0	3.0814	0	0	0	0	0	0	0	3.3207	0	0	0	0	0	6.40211
RAP2B		0	0	0	0	0	0	0	0	0	3.01123	0	0	0	0	0	3.38875	0	6.39998
DOCK4		0	0	2.21217	0	0	0	0	0	0	0	2.00367	0	0	2.18162	0	0	0	6.39746
GRSF1		3.31422	0	0	3.0814	0	0	0	0	0	0	0	0	0	0	0	0	0	6.39562
MCM6		3.31422	0	0	3.0814	0	0	0	0	0	0	0	0	0	0	0	0	0	6.39562
NPM1		3.31422	0	0	3.0814	0	0	0	0	0	0	0	0	0	0	0	0	0	6.39562
JAK1		3.31422	0	0	3.0814	0	0	0	0	0	0	0	0	0	0	0	0	0	6.39562
ALYREF		3.31422	0	0	3.0814	0	0	0	0	0	0	0	0	0	0	0	0	0	6.39562
LANCL2		0	0	0	3.0814	0	0	0	0	0	0	0	0	0	0	3.31192	0	0	6.39332
ATG5		3.31422	0	0	0	0	0	0	0	0	0	0	0	0	0	3.07902	0	0	6.39324
HECW2		0	0	2.21217	0	0	0	0	0	0	0	1.98305	0	0	2.19702	0	0	0	6.39224
GOSR2	0.0165361	0	0	0	0	0	3.10066	0	0	0	0	0	0	0	0	0	3.28947	0	6.39013
TLN1		0	0	0	3.0814	0	0	0	0	0	0	0	0	0	0	3.3082	0	0	6.38961
HLTF		0	0	0	3.0814	0	0	0	0	0	0	0	0	0	0	3.30736	0	0	6.38876
NEK5		0	0	0	3.0814	0	0	0	0	0	0	0	0	0	0	3.30723	0	0	6.38863
PNO1		0	0	0	3.0814	0	0	0	0	0	0	0	0	0	0	3.3071	0	0	6.3885
YAP1		0	0	0	3.0814	0	0	0	0	0	0	0	0	0	0	3.30685	0	0	6.38826
TCF21		0	0	0	3.0814	0	0	0	0	0	0	0	0	0	0	3.30674	0	0	6.38814
RAB9A		0	0	0	3.0814	0	0	0	0	0	0	0	0	0	0	3.30662	0	0	6.38803
TSC1		0	0	0	3.0814	0	0	0	0	0	0	0	0	0	0	3.30609	0	0	6.38749
MROH2A		0	0	0	0	0	0	0	0	0	0	0	0	0	3.31484	3.07216	0	0	6.387
C7orf43		0	0	0	3.0814	0	0	0	0	0	0	0	0	0	0	3.30547	0	0	6.38688
CHD4		0	0	0	3.0814	0	0	0	0	0	0	0	0	0	0	3.30537	0	0	6.38677
SIKE1		0	0	0	3.0814	0	0	0	0	0	0	0	0	0	0	3.30477	0	0	6.38617
FABP5P11		0	0	0	3.0814	0	0	0	0	0	0	0	0	0	0	3.30427	0	0	6.38567
KRT89P		0	0	0	3.0814	0	0	0	0	0	0	0	0	0	0	3.30417	0	0	6.38557
FRYL		0	0	0	3.0814	0	0	0	0	0	0	0	0	0	0	3.30407	0	0	6.38547
PTCD1		0	0	0	3.0814	0	0	0	0	0	0	0	0	0	0	3.30397	0	0	6.38537
SPTB		0	0	0	3.0814	0	0	0	0	0	0	0	0	0	0	3.30377	0	0	6.38517
HELLS		0	0	0	3.0814	0	0	0	0	0	0	0	0	0	0	3.30297	0	0	6.38437
POLE2	0.0263356	0	0	0	0	0	3.09182	0	0	0	0	0	0	0	0	3.2899	0	0	6.38172
DDX47		0	0	0	3.0814	0	0	0	0	0	0	0	0	0	0	0	3.28313	0	6.36453
VARS2		0	0	0	3.0814	0	0	0	0	0	0	0	0	0	3.27986	0	0	0	6.36126
BRINP3		0	0	0	0	2.14923	0	0	0	0	0	2.01604	0	0	2.1952	0	0	0	6.36047
CACNA1A		0	0	0	0	0	0	0	0	0	0	0	0	0	2.85195	3.49467	0	0	6.34662
ERH		0	0	0	3.0814	0	0	0	0	0	0	0	3.2597	0	0	0	0	0	6.3411
SGPL1		0	0	0	0	0	0	0	0	0	0	0	3.20655	0	0	0	3.12361	0	6.33015
BAX		3.31422	3.01048	0	0	0	0	0	0	0	0	0	0	0	0	0	0	0	6.3247
ATP5J2		3.31422	3.01048	0	0	0	0	0	0	0	0	0	0	0	0	0	0	0	6.3247
PSMD9		3.31422	3.01048	0	0	0	0	0	0	0	0	0	0	0	0	0	0	0	6.3247
TRAPPC11	0.000826736	0	0	0	0	0	3.13146	0	0	0	0	0	3.18821	0	0	0	0	0	6.31967
ZNHIT1	0.292877	0	0	0	0	0	2.81239	0	0	0	0	0	0	0	0	0	3.49842	0	6.31081
SRSF10		0	0	0	3.0814	0	0	0	0	0	0	0	3.22415	0	0	0	0	0	6.30556
KATNB1		0	0	0	0	0	2.66894	0	0	0	0	0	0	0	3.63326	0	0	0	6.3022
HNRNPUL2		0	0	0	3.0814	0	0	0	0	0	0	0	3.22075	0	0	0	0	0	6.30215
P4HB		0	0	0	3.0814	0	0	0	0	0	0	0	3.21976	0	0	0	0	0	6.30116
AHNAK		0	0	0	3.0814	0	0	0	0	0	0	0	3.21897	0	0	0	0	0	6.30037
DNAJB11		0	0	0	3.0814	0	0	0	0	0	0	0	3.21877	0	0	0	0	0	6.30018
DDX55		0	0	0	3.0814	0	0	0	0	0	0	0	3.21779	0	0	0	0	0	6.29919
H1FX		0	0	0	3.0814	0	0	0	0	0	0	0	3.21424	0	0	0	0	0	6.29564
TXNDC5		0	0	0	3.0814	0	0	0	0	0	0	0	3.21246	0	0	0	0	0	6.29386
STIP1		0	0	0	3.0814	0	0	0	0	0	0	0	3.21088	0	0	0	0	0	6.29229
HSD17B11		0	0	0	3.0814	0	0	0	0	0	0	0	3.21049	0	0	0	0	0	6.29189
MATR3		0	0	0	3.0814	0	0	0	0	0	0	0	3.20773	0	0	0	0	0	6.28913
HNRNPR		0	0	0	3.0814	0	0	0	0	0	0	0	3.20536	0	0	0	0	0	6.28677
HKDC1		0	0	0	3.0814	0	0	0	0	0	0	0	3.20398	0	0	0	0	0	6.28539
MATN3	0.301342	0	0	0	0	0	2.80741	0	0	0	0	0	0	0	3.47706	0	0	0	6.28447
FXR2		0	0	0	3.0814	0	0	0	0	0	0	0	3.19905	0	0	0	0	0	6.28046
ARPC5		0	0	0	0	0	0	0	0	0	3.01123	0	3.26905	0	0	0	0	0	6.28028
PPP6C		0	0	0	3.0814	0	0	0	0	0	0	0	3.19886	0	0	0	0	0	6.28026
LUC7L3		0	0	0	3.0814	0	0	0	0	0	0	0	3.19846	0	0	0	0	0	6.27986
SLC25A13		0	0	0	3.0814	0	0	0	0	0	0	0	3.19609	0	0	0	0	0	6.2775
OAS2		3.31422	0	2.9631	0	0	0	0	0	0	0	0	0	0	0	0	0	0	6.27731
OAS3		3.31422	0	2.9631	0	0	0	0	0	0	0	0	0	0	0	0	0	0	6.27731
CDC42		0	0	0	3.0814	0	0	0	0	0	0	0	3.19373	0	0	0	0	0	6.27513
MRPL47		0	0	0	3.0814	0	0	0	0	0	0	0	3.19116	0	0	0	0	0	6.27257
MYBBP1A		0	0	0	3.0814	0	0	0	0	0	0	0	3.18998	0	0	0	0	0	6.27138
NDUFAF4		0	0	0	3.0814	0	0	0	0	0	0	0	3.18545	0	0	0	0	0	6.26685
HSBP1		0	0	0	3.0814	0	0	0	0	0	0	0	3.18268	0	0	0	0	0	6.26409
CEPT1		0	3.01048	0	0	0	0	0	0	0	0	0	0	0	0	0	3.25081	0	6.26129
SCAMP3		0	0	0	3.0814	0	0	0	0	0	0	0	3.17854	0	0	0	0	0	6.25995
S100A6		0	0	0	3.0814	0	0	0	0	0	0	0	3.17795	0	0	0	0	0	6.25936
DAPK2		0	0	0	0	0	0	0	0	0	0	0	0	0	2.60082	3.65834	0	0	6.25917
FAF2		0	0	0	3.0814	0	0	0	0	0	0	0	3.1748	0	0	0	0	0	6.2562
PDHB		0	0	0	3.0814	0	0	0	0	0	0	0	3.17401	0	0	0	0	0	6.25541
ACOT9		0	0	0	3.0814	0	0	0	0	0	0	0	3.17381	0	0	0	0	0	6.25521
FLNB		0	0	0	3.0814	0	0	0	0	0	0	0	3.17361	0	0	0	0	0	6.25502
DLGAP5		3.31422	0	0	0	0	0	0	0	0	0	0	2.93942	0	0	0	0	0	6.25363
RAE1		3.31422	0	0	0	0	0	0	0	0	0	0	2.93942	0	0	0	0	0	6.25363
MAGI2		3.31422	0	0	0	0	0	0	0	0	0	0	2.93942	0	0	0	0	0	6.25363
BAG2		0	0	0	3.0814	0	0	0	0	0	0	0	3.16809	0	0	0	0	0	6.2495
CPSF7		0	0	0	3.0814	0	0	0	0	0	0	0	3.16356	0	0	0	0	0	6.24496
STK19		0	0	0	0	0	2.58586	0	0	0	0	0	0	0	3.65887	0	0	0	6.24473
VMA21		0	3.01048	0	0	3.232	0	0	0	0	0	0	0	0	0	0	0	0	6.24249
PTBP3		0	0	0	3.0814	0	0	0	0	0	0	0	3.16099	0	0	0	0	0	6.2424
ANXA2		0	0	0	3.0814	0	0	0	0	0	0	0	3.15863	0	0	0	0	0	6.24003
FLII		0	0	0	3.0814	0	0	0	0	0	0	0	3.15626	0	0	0	0	0	6.23766
DHX36		0	0	0	3.0814	0	0	0	0	0	0	0	3.15074	0	0	0	0	0	6.23214
MYL6		0	0	0	3.0814	0	0	0	0	0	0	0	3.15015	0	0	0	0	0	6.23155
DNAJA3		0	0	0	3.0814	0	0	0	0	0	0	0	3.14956	0	0	0	0	0	6.23096
PRMT1		0	0	0	0	0	0	0	0	0	3.01123	0	3.21936	0	0	0	0	0	6.23059
CAPZA1		0	0	0	3.0814	0	0	0	0	0	0	0	3.14896	0	0	0	0	0	6.23037
FARSA		0	0	0	0	0	0	0	0	0	3.01123	0	3.21739	0	0	0	0	0	6.22862
ATXN10		0	0	0	3.0814	0	0	0	0	0	0	0	3.14305	0	0	0	0	0	6.22445
GFPT1		0	0	0	3.0814	0	0	0	0	0	0	0	3.14206	0	0	0	0	0	6.22346
KCTD17		0	0	0	3.0814	0	0	0	0	0	0	0	3.14127	0	0	0	0	0	6.22268
ACLY		0	0	0	3.0814	0	0	0	0	0	0	0	3.13891	0	0	0	0	0	6.22031
HBA2		0	0	0	3.0814	0	0	0	0	0	0	0	3.13261	0	0	0	0	0	6.21402
KRT14		0	0	0	3.0814	0	0	0	0	0	0	0	3.13071	0	0	0	0	0	6.21212
SLC25A1		0	3.01048	0	0	0	0	0	0	0	0	0	3.20142	0	0	0	0	0	6.2119
KRT19		0	0	0	3.0814	0	0	0	0	0	0	0	3.13031	0	0	0	0	0	6.21172
EEF2	0.00124763	0	0	0	3.0814	0	3.12976	0	0	0	0	0	0	0	0	0	0	0	6.21116
KRT6B		0	0	0	3.0814	0	0	0	0	0	0	0	3.12951	0	0	0	0	0	6.21092
RALY		0	0	0	3.0814	0	0	0	0	0	0	0	3.12899	0	0	0	0	0	6.21039
SPTAN1		0	0	0	3.0814	0	0	0	0	0	0	0	3.12845	0	0	0	0	0	6.20986
KRT9		0	0	0	3.0814	0	0	0	0	0	0	0	3.12811	0	0	0	0	0	6.20952
KDELR2		0	0	0	3.0814	0	0	0	0	0	0	0	3.12786	0	0	0	0	0	6.20927
UBE2G2		0	3.01048	0	0	0	0	0	0	0	0	0	3.19866	0	0	0	0	0	6.20914
PDCD6		0	0	0	3.0814	0	0	0	0	0	0	0	3.12767	0	0	0	0	0	6.20907
OAT		0	3.01048	0	0	0	0	0	0	0	0	0	3.1955	0	0	0	0	0	6.20598
SDF2		0	0	0	3.0814	0	0	0	0	0	0	0	3.12441	0	0	0	0	0	6.20582
POLR2B		0	3.01048	0	0	0	0	0	0	0	0	0	3.19471	0	0	0	0	0	6.2052
TUBA1B		0	0	0	3.0814	0	0	0	0	0	0	0	3.12361	0	0	0	0	0	6.20502
TUBA8		0	0	0	3.0814	0	0	0	0	0	0	0	3.12331	0	0	0	0	0	6.20472
FAM98A		0	3.01048	0	0	0	0	0	0	0	0	0	3.19412	0	0	0	0	0	6.2046
TUBB6		0	0	0	3.0814	0	0	0	0	0	0	0	3.12251	0	0	0	0	0	6.20392
TUFM		0	0	0	3.0814	0	0	0	0	0	0	0	3.12231	0	0	0	0	0	6.20372
YWHAQ		0	0	0	3.0814	0	0	0	0	0	0	0	3.12191	0	0	0	0	0	6.20332
RAB13		0	0	0	0	0	0	0	0	0	3.01123	0	3.19176	0	0	0	0	0	6.20298
BTF3L4	0.114553	0	0	0	0	0	3.00313	0	0	0	0	0	0	0	0	0	3.19983	0	6.20297
ACTR3B	0.440862	0	0	0	0	0	2.75404	0	0	0	0	0	0	0	0	0	3.44674	0	6.20078
ATP5H		0	3.01048	0	0	0	0	0	0	0	0	0	3.1884	0	0	0	0	0	6.19889
HIST1H1B		0	0	0	3.0814	0	0	0	0	0	0	0	0	0	0	3.11634	0	0	6.19774
RAB14		0	0	0	3.0814	0	0	0	0	0	0	0	3.11623	0	0	0	0	0	6.19763
MAN2A2		0	0	2.3688	0	0	0	0	0	0	0	0	0	0	0	0	3.8278	0	6.1966
TMEM199	1.13369e-06	0	0	0	0	3.04829	3.14706	0	0	0	0	0	0	0	0	0	0	0	6.19534
KIF5B		0	3.01048	0	0	0	0	0	0	0	0	0	3.18466	0	0	0	0	0	6.19514
MPDZ		0	0	0	0	0	0	2.42798	0	0	0	0	0	0	0	0	3.76627	0	6.19425
MRPL44		0	3.01048	0	0	0	0	0	0	0	0	0	3.18347	0	0	0	0	0	6.19396
SRRT	0.00474761	0	0	0	3.0814	0	3.11212	0	0	0	0	0	0	0	0	0	0	0	6.19353
MRPL15		0	3.01048	0	0	0	0	0	0	0	0	0	3.18091	0	0	0	0	0	6.19139
RBBP7		0	0	0	3.0814	0	0	0	0	0	0	0	3.10913	0	0	0	0	0	6.19053
ALDH1A1		0	0	0	0	0	0	0	0	0	3.01123	0	3.17835	0	0	0	0	0	6.18957
IL33		3.31422	0	0	0	0	0	0	0	0	0	0	0	0	0	2.87474	0	0	6.18896
INF2		0	0	0	3.0814	0	0	0	0	0	0	0	3.10696	0	0	0	0	0	6.18836
XPO4		0	0	0	3.0814	0	0	0	0	0	0	0	3.10617	0	0	0	0	0	6.18757
C14orf166		0	0	0	3.0814	0	0	0	0	0	0	0	3.10519	0	0	0	0	0	6.18659
HSD17B12		0	3.01048	0	0	0	0	0	0	0	0	0	3.17519	0	0	0	0	0	6.18567
MRPS18C		0	3.01048	0	0	0	0	0	0	0	0	0	3.1744	0	0	0	0	0	6.18488
NCLN		0	0	0	3.0814	0	0	0	0	0	0	0	3.10302	0	0	0	0	0	6.18442
ACP1		0	0	0	0	0	0	0	0	0	3.01123	0	3.1721	0	0	0	0	0	6.18333
MACF1		0	0	0	3.0814	0	0	0	0	0	0	0	3.09789	0	0	0	0	0	6.17929
SCYL2		0	0	0	3.0814	0	0	0	0	0	0	0	3.09572	0	0	0	0	0	6.17712
SLIRP		0	3.01048	0	0	0	0	0	0	0	0	0	3.16454	0	0	0	0	0	6.17502
ICMT		0	0	0	3.0814	0	0	0	0	0	0	0	3.09079	0	0	0	0	0	6.17219
SLC25A24		0	0	0	3.0814	0	0	0	0	0	0	0	3.08566	0	0	0	0	0	6.16707
NUP35		3.31422	0	0	0	0	0	0	0	0	0	0	0	0	0	0	2.85137	0	6.16559
KPRP		0	0	0	3.0814	0	0	0	0	0	0	0	0	3.07817	0	0	0	0	6.15958
SMC2		0	3.01048	0	0	0	0	0	0	0	0	0	3.14837	0	0	0	0	0	6.15885
KRT76	0.0835314	0	0	0	0	0	3.02795	0	0	0	0	0	3.12901	0	0	0	0	0	6.15697
CORO1B		0	0	0	0	0	0	0	0	0	3.01123	0	0	0	0	0	3.14326	0	6.15449
DDX24		0	0	0	3.0814	0	0	0	0	0	0	0	3.06949	0	0	0	0	0	6.1509
CNBP		0	3.01048	0	0	0	0	0	0	0	0	0	0	0	3.14041	0	0	0	6.15089
CDK13		0	0	0	3.0814	0	0	0	0	0	0	0	3.0689	0	0	0	0	0	6.1503
YKT6	0.000264868	0	0	0	0	0	3.13575	0	0	0	3.01123	0	0	0	0	0	0	0	6.14698
GEMIN5	0.0540127	0	0	0	3.0814	0	3.06458	0	0	0	0	0	0	0	0	0	0	0	6.14598
PODXL		0	0	0	0	0	0	0	0	0	3.01123	0	3.13042	0	0	0	0	0	6.14165
RAB8A		0	0	0	0	0	0	0	0	0	3.01123	0	3.12984	0	0	0	0	0	6.14106
LDHA		0	3.01048	0	0	0	0	0	0	0	0	0	3.12801	0	0	0	0	0	6.1385
TKT		0	0	0	0	0	0	0	0	0	3.01123	0	3.12391	0	0	0	0	0	6.13514
TROVE2		0	3.01048	0	0	0	0	0	0	0	0	0	3.12381	0	0	0	0	0	6.1343
TUBB8		0	0	0	0	0	0	0	0	0	3.01123	0	3.12241	0	0	0	0	0	6.13364
NDUFA4		0	3.01048	0	0	0	0	0	0	0	0	0	3.12293	0	0	0	0	0	6.13342
TM9SF1		0	3.01048	0	0	0	0	0	0	0	0	0	3.12274	0	0	0	0	0	6.13322
GNB1		0	3.01048	0	0	0	0	0	0	0	0	0	3.12234	0	0	0	0	0	6.13282
MRPS25		0	3.01048	0	0	0	0	0	0	0	0	0	3.12155	0	0	0	0	0	6.13204
SDHB		0	3.01048	0	0	0	0	0	0	0	0	0	3.12116	0	0	0	0	0	6.13164
WDR7	3.06966e-12	0	0	0	0	2.97024	3.16126	0	0	0	0	0	0	0	0	0	0	0	6.1315
LHX8		0	0	0	0	0	0	0	0	0	0	0	0	0	0	2.68936	3.43807	0	6.12744
ATRIP		0	3.01048	0	0	0	0	0	0	0	0	0	3.11662	0	0	0	0	0	6.12711
DKC1		0	3.01048	0	0	0	0	0	0	0	0	0	3.11366	0	0	0	0	0	6.12415
OXA1L		0	3.01048	0	0	0	0	0	0	0	0	0	3.10775	0	0	0	0	0	6.11823
VKORC1		0	3.01048	0	0	0	0	0	0	0	0	0	3.10578	0	0	0	0	0	6.11626
DLST		0	3.01048	0	0	0	0	0	0	0	0	0	3.1042	0	0	0	0	0	6.11468
SSBP1		0	3.01048	0	0	0	0	0	0	0	0	0	0	0	0	0	3.10384	0	6.11432
NQO1		0	0	0	0	0	0	0	0	0	3.01123	0	3.0971	0	0	0	0	0	6.10833
EXOC7		0	3.01048	0	0	0	0	0	0	0	0	0	3.0973	0	0	0	0	0	6.10778
CERS2		0	3.01048	0	0	0	0	0	0	0	0	0	3.09533	0	0	0	0	0	6.10581
SF3B5	0.0850902	0	0	0	3.0814	0	3.02373	0	0	0	0	0	0	0	0	0	0	0	6.10513
MRPS10		0	3.01048	0	0	0	0	0	0	0	0	0	3.09454	0	0	0	0	0	6.10502
GLRX3		0	0	0	0	0	0	0	0	0	3.01123	0	3.09335	0	0	0	0	0	6.10458
CETN2		0	3.01048	0	0	0	0	0	0	0	0	0	0	0	3.09325	0	0	0	6.10373
POLR2J		0	0	0	0	0	0	0	0	0	0	0	3.16119	0	0	0	2.94127	0	6.10246
NOLC1	0.134417	0	0	0	0	0	2.97825	0	0	0	0	0	3.12372	0	0	0	0	0	6.10198
VAMP7		0	3.01048	0	0	0	0	0	0	0	0	0	3.08959	0	0	0	0	0	6.10007
CHP1		0	3.01048	0	0	0	0	0	0	0	0	0	3.08645	0	0	0	0	0	6.09693
EXOC1	0.0959724	0	0	0	3.0814	0	3.0147	0	0	0	0	0	0	0	0	0	0	0	6.0961
PCYOX1		0	3.01048	0	0	0	0	0	0	0	0	0	0	0	0	3.08479	0	0	6.09527
GNPAT		0	3.01048	0	0	0	0	0	0	0	0	0	3.08349	0	0	0	0	0	6.09398
ELAVL1		0	0	0	3.0814	0	0	0	0	0	3.01123	0	0	0	0	0	0	0	6.09263
PVR		0	0	0	3.0814	0	0	0	0	0	3.01123	0	0	0	0	0	0	0	6.09263
HIST2H2BE		0	0	0	3.0814	0	0	0	0	0	3.01123	0	0	0	0	0	0	0	6.09263
PABPC4		0	0	0	3.0814	0	0	0	0	0	3.01123	0	0	0	0	0	0	0	6.09263
ASS1		0	0	0	3.0814	0	0	0	0	0	3.01123	0	0	0	0	0	0	0	6.09263
SLC16A1		0	0	0	3.0814	0	0	0	0	0	3.01123	0	0	0	0	0	0	0	6.09263
DDX17		0	0	0	3.0814	0	0	0	0	0	3.01123	0	0	0	0	0	0	0	6.09263
FBF1		0	0	0	3.0814	0	0	0	0	0	3.01123	0	0	0	0	0	0	0	6.09263
RMRP		0	0	0	0	0	0	0	0	0	3.01123	0	0	3.08118	0	0	0	0	6.0924
DDX21		0	3.01048	0	3.0814	0	0	0	0	0	0	0	0	0	0	0	0	0	6.09189
MRPS14		0	3.01048	0	3.0814	0	0	0	0	0	0	0	0	0	0	0	0	0	6.09189
NPEPPS		0	3.01048	0	3.0814	0	0	0	0	0	0	0	0	0	0	0	0	0	6.09189
SLC7A5		0	3.01048	0	3.0814	0	0	0	0	0	0	0	0	0	0	0	0	0	6.09189
BTAF1		0	3.01048	0	3.0814	0	0	0	0	0	0	0	0	0	0	0	0	0	6.09189
BCAS2		0	3.01048	0	3.0814	0	0	0	0	0	0	0	0	0	0	0	0	0	6.09189
ESYT2		0	3.01048	0	3.0814	0	0	0	0	0	0	0	0	0	0	0	0	0	6.09189
HSPBP1		0	3.01048	0	3.0814	0	0	0	0	0	0	0	0	0	0	0	0	0	6.09189
DDX20		0	3.01048	0	3.0814	0	0	0	0	0	0	0	0	0	0	0	0	0	6.09189
CDC37		0	3.01048	0	3.0814	0	0	0	0	0	0	0	0	0	0	0	0	0	6.09189
OCIAD1		0	3.01048	0	3.0814	0	0	0	0	0	0	0	0	0	0	0	0	0	6.09189
COPS4		0	3.01048	0	3.0814	0	0	0	0	0	0	0	0	0	0	0	0	0	6.09189
UNC45A		0	3.01048	0	3.0814	0	0	0	0	0	0	0	0	0	0	0	0	0	6.09189
LDHB		0	3.01048	0	3.0814	0	0	0	0	0	0	0	0	0	0	0	0	0	6.09189
SAFB2		0	3.01048	0	3.0814	0	0	0	0	0	0	0	0	0	0	0	0	0	6.09189
SSNA1		0	3.01048	0	3.0814	0	0	0	0	0	0	0	0	0	0	0	0	0	6.09189
THADA		0	3.01048	0	3.0814	0	0	0	0	0	0	0	0	0	0	0	0	0	6.09189
G3BP1		0	3.01048	0	3.0814	0	0	0	0	0	0	0	0	0	0	0	0	0	6.09189
LTN1		0	3.01048	0	3.0814	0	0	0	0	0	0	0	0	0	0	0	0	0	6.09189
SGTA		0	3.01048	0	3.0814	0	0	0	0	0	0	0	0	0	0	0	0	0	6.09189
KNTC1		0	3.01048	0	3.0814	0	0	0	0	0	0	0	0	0	0	0	0	0	6.09189
THRAP3		0	3.01048	0	3.0814	0	0	0	0	0	0	0	0	0	0	0	0	0	6.09189
YWHAB		0	3.01048	0	3.0814	0	0	0	0	0	0	0	0	0	0	0	0	0	6.09189
LARP7		0	3.01048	0	3.0814	0	0	0	0	0	0	0	0	0	0	0	0	0	6.09189
ATP5L		0	3.01048	0	3.0814	0	0	0	0	0	0	0	0	0	0	0	0	0	6.09189
CAND1		0	3.01048	0	3.0814	0	0	0	0	0	0	0	0	0	0	0	0	0	6.09189
HIST1H1E		0	3.01048	0	3.0814	0	0	0	0	0	0	0	0	0	0	0	0	0	6.09189
HEATR3		0	3.01048	0	3.0814	0	0	0	0	0	0	0	0	0	0	0	0	0	6.09189
YWHAG		0	3.01048	0	3.0814	0	0	0	0	0	0	0	0	0	0	0	0	0	6.09189
RBM39		0	3.01048	0	3.0814	0	0	0	0	0	0	0	0	0	0	0	0	0	6.09189
EIF2B2		0	3.01048	0	3.0814	0	0	0	0	0	0	0	0	0	0	0	0	0	6.09189
NCDN		0	3.01048	0	3.0814	0	0	0	0	0	0	0	0	0	0	0	0	0	6.09189
HIST1H1C		0	3.01048	0	3.0814	0	0	0	0	0	0	0	0	0	0	0	0	0	6.09189
CHCHD3		0	3.01048	0	3.0814	0	0	0	0	0	0	0	0	0	0	0	0	0	6.09189
SRSF4		0	3.01048	0	3.0814	0	0	0	0	0	0	0	0	0	0	0	0	0	6.09189
TBC1D15		0	3.01048	0	3.0814	0	0	0	0	0	0	0	0	0	0	0	0	0	6.09189
PHAX		0	3.01048	0	3.0814	0	0	0	0	0	0	0	0	0	0	0	0	0	6.09189
ADRM1		0	3.01048	0	3.0814	0	0	0	0	0	0	0	0	0	0	0	0	0	6.09189
HM13		0	3.01048	0	3.0814	0	0	0	0	0	0	0	0	0	0	0	0	0	6.09189
ACTC1		0	3.01048	0	3.0814	0	0	0	0	0	0	0	0	0	0	0	0	0	6.09189
UCK2		0	3.01048	0	3.0814	0	0	0	0	0	0	0	0	0	0	0	0	0	6.09189
RPS27L		0	3.01048	0	3.0814	0	0	0	0	0	0	0	0	0	0	0	0	0	6.09189
TMOD3		0	0	0	0	0	0	0	0	0	3.01123	0	3.07916	0	0	0	0	0	6.09038
ITGAV		0	0	0	0	0	0	0	0	0	3.01123	0	0	3.07867	0	0	0	0	6.0899
CENPK	0.388543	0	0	0	0	0	2.76901	0	0	0	0	0	0	0	0	3.32089	0	0	6.0899
FUBP3		0	3.01048	0	0	0	0	0	0	0	0	0	0	3.07877	0	0	0	0	6.08926
RPS15P5		3.31422	0	2.77266	0	0	0	0	0	0	0	0	0	0	0	0	0	0	6.08687
USP14		0	0	0	0	0	0	0	0	0	3.01123	0	3.07561	0	0	0	0	0	6.08683
MYOF		0	0	0	0	0	0	0	0	0	3.01123	0	3.07383	0	0	0	0	0	6.08506
NDUFS3		0	0	0	0	0	0	0	0	0	0	0	3.2097	0	0	0	2.87486	0	6.08456
MRPS16		0	3.01048	0	0	0	0	0	0	0	0	0	3.07265	0	0	0	0	0	6.08313
MRPS33		0	3.01048	0	0	0	0	0	0	0	0	0	3.0687	0	0	0	0	0	6.07919
ALG1		0	3.01048	0	0	0	0	0	0	0	0	0	3.06791	0	0	0	0	0	6.0784
GFPT2		0	0	0	3.0814	0	0	0	0	0	0	0	0	0	0	0	2.99639	0	6.07779
PLK4		0	0	0	0	0	0	0	0	0	0	0	0	0	2.60566	3.46644	0	0	6.0721
TMPRSS2		3.31422	0	0	0	0	0	0	2.75705	0	0	0	0	0	0	0	0	0	6.07126
DLAT		0	3.01048	0	0	0	0	0	0	0	0	0	0	0	0	3.05793	0	0	6.06841
DPH6	0.459233	0	0	0	0	0	2.74854	0	0	0	0	0	0	0	0	0	3.31353	0	6.06206
SEC13	0.0211843	0	0	0	0	0	3.09582	0	0	0	0	0	0	0	2.96586	0	0	0	6.06168
ARPC2		0	0	0	0	0	2.58714	0	0	0	0	0	3.47322	0	0	0	0	0	6.06037
CHEK1		0	0	0	0	0	0	0	0	0	0	0	0	0	2.40423	0	3.65519	0	6.05942
TBC1D2B		0	3.01048	0	0	0	0	0	0	0	0	0	0	0	0	3.04708	0	0	6.05756
RBM42		0	0	0	0	0	0	0	0	0	0	0	3.11998	0	2.93719	0	0	0	6.05716
EIF3J	0.447429	0	0	0	0	0	2.75128	0	0	0	0	0	0	0	0	0	3.30463	0	6.05591
EIF2AK4		2.80259	0	0	0	0	0	0	0	0	0	0	0	0	0	0	3.25276	0	6.05535
ATP1A2		0	0	0	3.0814	0	0	0	0	0	0	0	0	0	2.97324	0	0	0	6.05465
URB1	0.135348	0	0	0	0	0	2.97571	0	0	0	0	0	3.07837	0	0	0	0	0	6.05408
COG8	0.00374913	0	0	0	0	0	3.11461	0	0	0	0	0	2.93942	0	0	0	0	0	6.05403
MCU		0	0	0	0	0	0	0	0	0	0	0	3.13753	0	0	0	2.91532	0	6.05285
DDOST	0.137321	0	0	0	3.0814	0	2.96692	0	0	0	0	0	0	0	0	0	0	0	6.04832
H3F3C		0	0	0	0	0	0	0	0	0	3.01123	0	0	0	0	0	3.03606	0	6.04728
SRP72	0.147845	0	0	0	3.0814	0	2.96197	0	0	0	0	0	0	0	0	0	0	0	6.04337
TULP1	0.0898368	0	0	0	0	0	3.02024	0	0	0	0	0	0	0	0	0	3.01961	0	6.03985
KCNJ8		0	0	0	0	0	0	0	0	0	0	0	0	0	2.71358	0	3.31804	0	6.03162
HIST1H2BJ		0	3.01048	0	0	0	0	0	0	0	3.01123	0	0	0	0	0	0	0	6.02171
FLOT2		0	3.01048	0	0	0	0	0	0	0	3.01123	0	0	0	0	0	0	0	6.02171
GALK1		0	3.01048	0	0	0	0	0	0	0	3.01123	0	0	0	0	0	0	0	6.02171
HIST2H2AB		0	3.01048	0	0	0	0	0	0	0	3.01123	0	0	0	0	0	0	0	6.02171
PRDX2		0	3.01048	0	0	0	0	0	0	0	3.01123	0	0	0	0	0	0	0	6.02171
ACTBL2		0	3.01048	0	0	0	0	0	0	0	3.01123	0	0	0	0	0	0	0	6.02171
GLYR1		0	0	0	3.0814	0	0	0	0	0	0	0	2.93942	0	0	0	0	0	6.02082
BCLAF1		0	0	0	3.0814	0	0	0	0	0	0	0	2.93942	0	0	0	0	0	6.02082
NUP54		3.31422	0	0	0	0	0	0	0	0	0	0	2.70146	0	0	0	0	0	6.01568
MAP1LC3B2		3.31422	0	0	0	0	2.69775	0	0	0	0	0	0	0	0	0	0	0	6.01196
GSK3B		3.31422	0	0	0	0	0	0	0	0	0	0	0	0	2.6871	0	0	0	6.00132
SYK		0	0	0	0	0	0	0	0	0	0	0	0	0	2.52093	3.47942	0	0	6.00035
EIF1AY		0	0	0	0	0	0	0	0	0	0	0	0	0	2.63605	0	3.36073	0	5.99678
FGFR2		0	0	0	0	0	0	2.42798	0	0	0	0	0	0	0	3.56845	0	0	5.99643
LGALS9B	0.130244	0	0	0	0	0	2.98403	0	0	0	3.01123	0	0	0	0	0	0	0	5.99525
TUBB4B		0	0	0	3.0814	0	0	0	0	0	0	0	2.9125	0	0	0	0	0	5.9939
RPSAP12		3.31422	0	0	0	0	0	0	0	0	0	0	0	0	2.67797	0	0	0	5.99219
ATP1A3		0	3.01048	0	0	0	0	0	0	0	0	0	0	0	2.98162	0	0	0	5.99211
HIGD2A		0	0	0	0	0	0	0	0	0	0	0	3.06732	0	0	0	2.92261	0	5.98993
KCNJ5		0	0	0	0	0	2.66115	0	0	0	0	0	0	0	0	0	3.3226	0	5.98375
AIRE		0	0	0	0	0	0	0	0	0	0	0	0	0	2.55015	0	3.43237	0	5.98253
KIF14		0	3.01048	0	0	0	0	0	0	0	0	0	0	0	0	0	2.96532	0	5.9758
HELZ2		0	3.01048	2.9631	0	0	0	0	0	0	0	0	0	0	0	0	0	0	5.97358
B3GAT3	0.149893	0	3.01048	0	0	0	2.96074	0	0	0	0	0	0	0	0	0	0	0	5.97122
UQCRC1		0	3.01048	0	0	0	0	0	0	0	0	0	0	0	0	0	2.94878	0	5.95926
MPG		0	0	0	0	0	0	0	0	0	0	0	0	0	2.39111	3.56773	0	0	5.95884
MAP2K6		3.31422	0	0	0	0	0	0	0	0	0	0	0	0	2.64447	0	0	0	5.95869
CTBP2	0.206266	0	0	0	0	0	2.88917	0	0	0	0	0	3.0691	0	0	0	0	0	5.95827
TRIM16		0	0	0	0	0	2.67591	0	0	0	0	0	0	0	0	3.28223	0	0	5.95814
UBL5	0.0620752	0	0	0	0	0	3.05855	0	0	0	0	0	0	0	2.89658	0	0	0	5.95513
STK11IP		0	0	0	0	0	0	0	0	0	0	0	3.06989	0	2.88184	0	0	0	5.95173
SEC61A2	0.387427	0	0	0	0	0	2.76937	0	0	0	0	0	3.1815	0	0	0	0	0	5.95087
NKRF		0	3.01048	0	0	0	0	0	0	0	0	0	2.93942	0	0	0	0	0	5.9499
COG6		0	3.01048	0	0	0	0	0	0	0	0	0	2.93942	0	0	0	0	0	5.9499
SIK2		0	0	0	0	0	0	0	0	0	0	0	0	0	0	0	3.63552	2.31057	5.94609
KRT85	0.28537	0	0	0	0	0	2.81617	0	0	0	0	0	3.12831	0	0	0	0	0	5.94449
SIK1		0	0	0	0	0	0	0	0	0	0	0	0	0	2.29982	0	3.63941	0	5.93924
LIMK1		0	0	0	0	0	0	0	0	0	0	0	0	0	2.66228	0	3.27276	0	5.93504
NOP9	0.223467	0	0	0	0	0	2.86804	0	0	0	0	0	3.06673	0	0	0	0	0	5.93478
TIAL1	0.269128	0	0	0	0	0	2.82823	0	0	0	0	0	3.10262	0	0	0	0	0	5.93085
APOA1		0	0	0	0	0	0	0	0	0	0	0	3.13465	0	2.79587	0	0	0	5.93052
P4HA1		0	0	0	0	0	0	0	0	0	0	0	3.07955	0	0	0	2.84548	0	5.92503
CD9		0	0	0	0	0	0	0	0	0	3.01123	0	2.9125	0	0	0	0	0	5.92372
WDR1		0	0	0	0	0	0	0	0	0	3.01123	0	2.9125	0	0	0	0	0	5.92372
SBDS		0	0	0	0	0	0	0	0	0	3.01123	0	0	0	0	0	2.91235	0	5.92358
UBE2NL		0	0	0	0	0	0	0	0	0	3.01123	0	0	0	0	0	2.91117	0	5.9224
PIK3CD		2.80259	0	0	0	0	0	0	0	0	0	0	0	0	0	3.10997	0	0	5.91256
GAS8		0	0	0	0	0	0	0	0	0	0	0	2.93942	0	0	0	2.97136	0	5.91078
DXO		0	0	0	0	0	0	0	0	0	0	0	0	0	2.99727	0	2.91294	0	5.91021
SHC1		0	0	0	0	0	2.56509	0	0	0	0	0	0	0	0	3.34064	0	0	5.90573
[truncated: 17,418 more rows]

## Sheet: MAIC with no ribosomal genes
	CRISPR screen FDR	ANNOTATED	APMS	COEXPRESSSION	COIP	CRISPR SURVIVAL	CRISPR VIRAL EXPRESSION	EXPRESSION	GENETIC	HAPLOIDSCREEN	INCORPORATED	POSITIVE SELECTION	PROTEIN INTERACTION	PROTEOMICS	RNAI	RNAI CONFIRMED	RNAI DROSOPHILA	SHRNA	maic score	core host set
MCM7	0.236703	3.31422	0	0	3.0814	0	3.02866	2.42798	0	0	3.01123	0	3.20319	0	2.3121	2.86797	3.18975	0	26.4365	TRUE
RAB5A		3.31422	0	2.17965	3.0814	2.13673	2.50218	0	0	0	3.01123	0	3.15784	0	2.37905	3.53992	0	0	25.3022	TRUE
NXF1	0.0430501	3.31422	0	2.27331	0	0	3.07454	0	0	0	0	0	2.93942	0	4.4295	3.69196	4.08333	0	23.8063	TRUE
COPG1	0.00744403	3.31422	0	0	3.0814	0	3.10965	0	0	0	3.01123	0	3.14463	0	4.15151	0	3.91498	0	23.7276	TRUE
COPB2	0.221211	3.31422	3.01048	0	3.0814	0	2.86902	0	0	0	0	0	3.21345	0	4.45108	0	3.75717	0	23.6968	TRUE
FASN		2.80259	3.01048	0	3.0814	0	0	2.42798	0	0	0	0	3.16296	3.08087	2.34624	3.28101	0	0	23.1935	TRUE
NUP205	0.280333	3.31422	3.01048	0	3.0814	0	2.82129	0	0	0	0	0	3.10321	0	3.66389	0	3.66321	0	22.6577	TRUE
GNB2L1		3.31422	3.01048	4.55729	3.0814	0	2.69661	0	0	0	0	0	3.07324	0	0	0	2.89972	0	22.633	TRUE
NUP85	0.00191086	3.31422	0	0	3.0814	0	3.12636	0	0	0	0	0	3.16316	0	2.39649	3.36828	3.56176	0	22.0117	TRUE
PSMD6		3.31422	3.01048	0	3.0814	0	0	0	0	0	3.01123	0	3.20694	0	2.28876	0	3.86274	0	21.7758	TRUE
PSMD14	0.440862	3.31422	0	0	3.0814	0	2.75439	0	0	0	0	0	3.16573	0	2.3088	3.51322	3.37328	0	21.511	TRUE
FAU	0.083283	3.31422	0	4.56213	3.0814	0	3.03293	0	0	0	0	0	3.17874	0	4.07981	0	0	0	21.2492	TRUE
MAT2A	0.0898368	0	3.01048	0	3.0814	0	3.01954	0	0	0	3.01123	0	3.10006	0	2.19138	0	3.80363	0	21.2177	TRUE
COPA	0.00195062	3.31422	0	0	3.0814	0	3.12213	0	0	0	0	0	3.13713	0	4.40815	3.68167	0	0	20.7447	TRUE
NUP160	0.22732	3.31422	3.01048	0	3.0814	0	2.86512	0	0	0	0	0	3.10637	0	2.35629	0	2.93927	0	20.6731	TRUE
IPO4		0	3.01048	0	3.0814	0	0	2.42798	0	0	0	0	3.08448	0	2.42407	3.30578	3.30025	0	20.6344	TRUE
PSMA5	0.206266	3.31422	0	0	3.0814	0	2.88968	0	0	0	3.01123	0	3.08527	0	2.34136	0	2.82141	0	20.5446	TRUE
PSMD3	0.488323	3.31422	0	0	3.0814	0	2.74046	0	0	0	3.01123	0	3.18071	0	2.25651	0	2.85928	0	20.4438	TRUE
EIF4E		3.31422	0	2.29619	3.0814	0	0	0	0	0	3.01123	0	3.20102	0	2.20277	0	3.23369	0	20.3405	TRUE
PCNA	0.28537	0	3.01048	0	3.0814	0	2.8166	0	0	0	3.01123	0	2.70776	0	2.32422	3.30527	0	0	20.257	TRUE
ACTG1		3.31422	0	0	3.0814	0	2.67356	0	0	0	3.01123	0	4.45603	0	0	3.53595	0	0	20.0724	TRUE
COPB1	0.2388	3.31422	0	0	3.0814	0	2.85459	0	0	0	0	0	3.18584	0	4.04515	0	3.54448	0	20.0257	TRUE
ARCN1	0.15397	3.31422	0	0	3.0814	0	2.9589	0	0	0	3.01123	0	3.10952	0	4.36618	0	0	0	19.8415	TRUE
ACTB	0.0274315	3.31422	3.01048	0	3.0814	0	3.09102	0	0	0	0	0	4.85186	0	2.35687	0	0	0	19.7058	TRUE
DYNLL1		0	0	0	3.0814	0	2.53716	2.42798	0	0	3.01123	0	3.18604	0	2.27004	0	2.86597	0	19.3798	TRUE
ARF1		3.31422	3.01048	0	3.0814	0	0	0	0	0	0	0	4.14919	0	2.43739	0	3.21196	0	19.2046	TRUE
SFPQ	0.0383469	3.31422	0	0	3.0814	0	3.07842	0	0	0	3.01123	0	3.65783	0	2.68532	0	0	0	18.8284	TRUE
PRPF8	0.21643	0	3.01048	0	3.0814	0	2.87446	2.42798	0	0	0	0	3.20753	0	4.16994	0	0	0	18.7718	TRUE
PABPN1	0.103596	3.31422	3.01048	0	3.0814	0	3.00718	0	0	0	0	0	2.93942	0	0	3.30619	0	0	18.6589	TRUE
PSMC2	0.449677	3.31422	0	0	3.0814	0	2.74956	0	0	0	0	0	3.11228	0	0	3.3112	3.08891	0	18.6576	TRUE
PSMD12	0.436292	3.31422	3.01048	0	3.0814	0	2.75579	0	0	0	0	0	3.16908	0	0	0	3.24502	0	18.576	TRUE
EEF1G		0	3.01048	3.81919	3.0814	0	0	0	0	0	3.01123	0	3.19353	0	2.3444	0	0	0	18.4602	TRUE
EIF4G1	0.117141	3.31422	0	0	3.0814	0	2.99845	0	0	0	0	0	3.16711	0	2.27727	0	3.61635	0	18.4548	TRUE
PSMC6		3.31422	3.01048	0	3.0814	0	0	0	0	0	0	0	3.21167	3.07897	2.74518	0	0	0	18.4419	TRUE
EIF3B	0.23034	0	0	0	3.0814	0	2.8627	0	0	0	3.01123	0	3.13003	0	2.36726	0	3.84761	0	18.3002	TRUE
EIF2S3	0.291831	3.31422	0	0	3.0814	0	2.81491	0	0	0	3.01123	0	0	0	2.28529	0	3.74817	0	18.2552	TRUE
VCP		0	3.01048	0	3.0814	0	2.66996	2.42798	0	0	0	0	3.19274	0	0	0	3.79887	0	18.1814	TRUE
PSMB6		3.31422	0	0	3.0814	0	2.58861	0	0	0	3.01123	0	0	0	2.17882	0	4.0046	0	18.1789	TRUE
KHSRP	0.63606	0	3.01048	0	4.0674	2.17313	2.71844	0	0	0	0	0	0	0	2.62928	3.53645	0	0	18.1352	TRUE
NUP107	0.246135	3.31422	0	0	3.0814	0	2.84944	0	0	0	0	0	3.12629	0	2.87563	0	2.86165	0	18.1086	TRUE
SRSF2	0.128713	0	3.01048	0	4.0674	0	2.98467	0	0	0	0	0	3.2101	0	2.47796	0	0	2.30867	18.0593	TRUE
RSL24D1		3.31422	0	0	3.0814	0	2.93224	0	0	0	0	0	2.93942	0	2.53386	0	3.11955	0	17.9207	TRUE
BUB3		0	0	0	3.0814	0	2.64327	0	0	0	3.01123	0	3.08192	0	2.50842	3.58608	0	0	17.9123	TRUE
DDX3Y		0	3.01048	2.21217	3.0814	0	0	0	0	0	3.01123	0	0	0	0	3.33307	3.25866	0	17.907	TRUE
EIF2S2	0.1272	3.31422	0	0	3.0814	0	2.98597	2.42798	0	0	0	0	0	0	2.58405	3.45007	0	0	17.8437	TRUE
KPNA2		3.31422	3.01048	0	3.0814	0	0	0	0	0	3.01123	0	3.1255	0	2.29084	0	0	0	17.8337	TRUE
RAN	0.1743	3.31422	3.01048	0	3.0814	0	2.93919	0	0	0	0	0	3.21581	0	2.20325	0	0	0	17.7644	TRUE
PSMD1		3.31422	3.01048	0	3.0814	0	2.54356	0	0	0	0	0	0	0	2.33131	0	3.4585	0	17.7395	TRUE
NCBP1	0.198879	3.31422	3.01048	0	3.0814	0	2.89595	0	0	0	0	0	3.22218	0	2.19075	0	0	0	17.715	TRUE
MCM3	0.249859	3.31422	0	0	3.0814	0	2.8398	0	0	0	3.01123	0	3.13082	0	2.2899	0	0	0	17.6674	TRUE
NCL	0.248474	0	0	0	3.0814	0	2.84344	0	0	0	3.01123	0	2.93942	0	2.47849	3.30467	0	0	17.6586	TRUE
PSMD2	0.449677	3.31422	3.01048	0	3.0814	0	2.75093	0	0	0	0	0	3.17105	0	2.32584	0	0	0	17.6539	TRUE
NUP188	0.190936	3.31422	3.01048	0	3.0814	0	2.90823	0	0	0	0	0	3.08901	0	2.16682	0	0	0	17.5702	TRUE
PSMB9		3.31422	0	2.20385	0	2.20577	0	2.42798	0	0	0	0	0	0	0	3.40877	3.99877	0	17.5594	TRUE
MARS	0.326897	0	3.01048	0	3.0814	0	2.7937	0	0	0	3.01123	0	3.16158	0	2.45616	0	0	0	17.5146	TRUE
S100A10		0	3.01048	0	3.0814	2.16698	0	0	0	0	0	0	3.19984	0	2.39837	3.53656	0	0	17.3936	TRUE
EIF3F	0.155304	0	0	0	3.0814	0	2.95647	0	0	0	0	0	3.1111	0	4.2653	0	3.88851	0	17.3028	TRUE
EIF4A1	0.363206	0	3.01048	0	3.0814	0	2.78092	0	0	0	3.01123	0	3.118	0	2.29861	0	0	0	17.3006	TRUE
NUP93		3.31422	3.01048	0	3.0814	0	2.54713	0	0	0	0	0	3.12352	0	2.21178	0	0	0	17.2885	TRUE
RTCB		0	3.01048	0	3.0814	0	0	0	0	0	3.01123	0	3.08054	0	2.14102	0	2.95943	0	17.2841	TRUE
FDPS		2.80259	3.01048	0	3.0814	0	0	0	0	0	3.01123	0	0	3.07987	2.261	0	0	0	17.2466	TRUE
IPO5		3.31422	0	0	3.0814	2.11533	2.55171	0	0	0	3.01123	0	3.16218	0	0	0	0	0	17.2361	TRUE
CCT5	0.223467	0	3.01048	0	3.0814	0	2.86756	0	0	0	0	0	3.15389	0	2.24189	0	2.81123	0	17.1665	TRUE
ATP6V1H	4.57107e-10	0	0	2.29619	3.0814	3.1352	3.15412	0	0	0	0	0	3.13161	0	2.36098	0	0	0	17.1595	TRUE
BRAT1		0	3.01048	2.21217	3.0814	0	0	0	0	0	0	0	3.12333	0	2.41916	3.30277	0	0	17.1493	TRUE
MEPCE		0	3.01048	0	3.0814	0	2.63445	0	0	0	0	0	3.12866	0	2.39852	0	2.84016	0	17.0937	TRUE
STRAP	0.84232	0	3.01048	0	3.0814	0	2.70849	0	0	0	3.01123	0	3.0902	0	2.17949	0	0	0	17.0813	TRUE
EIF3I	0.137321	0	3.01048	0	3.0814	0	2.97004	0	0	0	0	0	0	0	3.91406	0	4.08962	0	17.0656	TRUE
EIF2AK2		3.31422	0	2.9631	3.0814	2.24026	0	0	0	0	0	0	2.93942	0	2.52334	0	0	0	17.0617	TRUE
PSMA1		3.31422	3.01048	2.29619	3.0814	0	0	0	0	0	3.01123	0	0	0	2.29917	0	0	0	17.0127	TRUE
TUBAL3		0	3.01048	0	3.0814	2.25871	0	0	0	0	0	0	3.12321	3.07837	2.42469	0	0	0	16.9769	TRUE
RHOG		0	0	2.29619	3.0814	0	0	0	0	0	3.01123	0	3.12471	0	2.51175	0	2.88303	0	16.9083	TRUE
PSME1		3.31422	0	2.3688	3.0814	0	2.65481	2.42798	0	0	3.01123	0	0	0	0	0	0	0	16.8584	TRUE
SRSF6		0	0	0	3.0814	0	2.56409	2.42798	0	0	0	0	0	3.07857	0	3.30568	0	2.30777	16.7655	TRUE
LMNB1		0	3.01048	2.21217	3.0814	2.06233	0	0	0	0	3.01123	0	3.14936	0	0	0	0	0	16.527	TRUE
HNRNPA1		0	0	0	3.0814	2.19843	0	2.42798	0	0	3.01123	0	0	0	2.37793	3.30497	0	0	16.4019	TRUE
RRP1B		0	3.01048	0	0	0	2.90338	2.42798	0	0	0	0	0	0	2.33708	2.74106	2.90595	0	16.3259	TRUE
HSPA5	0.0792259	0	0	0	3.0814	0	3.03723	0	0	0	3.01123	0	3.13181	0	0	0	3.95883	0	16.2205	TRUE
SNRPD3	0.266014	0	3.01048	0	3.0814	0	2.83086	0	0	0	3.01123	0	0	0	4.22651	0	0	0	16.1605	TRUE
ATP6V0B	3.06966e-12	0	0	0	0	2.24542	3.16577	0	0	0	0	0	0	0	3.76595	3.83746	3.10899	0	16.1236	TRUE
EIF5A		0	3.01048	3.81919	3.0814	0	0	0	0	0	3.01123	0	3.19792	0	0	0	0	0	16.1202
ACIN1	0.0992566	0	3.01048	0	3.0814	0	3.01195	0	0	0	0	0	3.14088	0	0	0	3.81322	0	16.0579	TRUE
HSPA1B		2.80259	0	0	3.0814	2.15033	2.66339	0	0	0	0	0	3.12943	0	2.22059	0	0	0	16.0477	TRUE
NRAS		3.31422	3.01048	0	0	0	0	0	0	0	3.01123	0	3.17716	0	0	0	3.4047	0	15.9178	TRUE
EIF3H	0.0764616	0	0	0	3.0814	0	3.04229	0	0	0	0	0	3.08113	0	2.65845	0	4.04025	0	15.9035	TRUE
PSMD11		3.31422	0	0	3.0814	0	0	2.42798	0	0	0	0	3.13989	0	0	0	3.9312	0	15.8947	TRUE
NUP43	0.0620752	3.31422	0	0	0	0	3.05705	0	0	0	0	0	0	0	2.3028	3.35236	3.85262	0	15.8791	TRUE
XPO1		3.31422	3.01048	0	3.0814	0	0	0	0	0	0	0	2.93942	0	3.53155	0	0	0	15.8771	TRUE
RANBP6		0	3.01048	0	3.0814	0	0	0	0	0	0	0	3.12412	0	0	3.30267	3.35091	0	15.8696	TRUE
SRP9	0.00595475	0	3.01048	0	3.0814	0	3.11047	0	0	0	0	0	3.09907	0	0	3.47056	0	0	15.772	TRUE
TRAPPC5	0.00207803	0	3.01048	0	3.0814	0	3.12129	0	0	0	0	0	3.17736	0	0	3.30801	0	0	15.6985	TRUE
NCBP2	0.0473815	3.31422	3.01048	0	3.0814	0	3.06686	0	0	0	0	0	3.2095	0	0	0	0	0	15.6825	TRUE
SNRPD2	0.188255	0	3.01048	0	3.0814	0	2.92146	0	0	0	0	0	3.17677	0	3.42966	0	0	0	15.6198	TRUE
HSPA4		3.31422	3.01048	0	3.0814	0	0	0	0	0	3.01123	0	3.18426	0	0	0	0	0	15.6016
ACTA1		3.31422	3.01048	0	3.0814	0	0	0	0	0	3.01123	0	3.14875	0	0	0	0	0	15.5661
EIF4A3		0	3.01048	0	4.0674	0	0	0	0	0	3.01123	0	3.14601	0	2.31957	0	0	0	15.5547	TRUE
PPP2R1A	0.211979	0	3.01048	0	3.0814	0	2.87997	0	0	0	3.01123	0	0	0	0	3.5372	0	0	15.5203	TRUE
SLC39A7	0.0327241	0	3.01048	0	3.0814	0	3.08705	0	0	0	0	0	0	0	0	3.30337	3.00773	0	15.49	TRUE
ARF5		0	3.01048	0	3.0814	0	0	0	0	0	3.01123	0	3.14758	0	0	0	3.20845	0	15.4591	TRUE
TTI1		0	3.01048	0	3.0814	0	0	2.42798	0	0	0	0	3.17914	0	0	3.70239	0	0	15.4014	TRUE
EEF1D		0	0	4.18071	3.0814	0	0	0	0	0	3.01123	0	2.70996	0	2.36681	0	0	0	15.3501	TRUE
AHCY	0.27856	0	3.01048	0	4.0674	0	2.82215	0	0	0	3.01123	0	0	0	2.41258	0	0	0	15.3238	TRUE
EEF1A1	0.211979	0	0	2.29619	3.0814	0	2.87947	0	0	0	0	0	3.13311	0	3.86351	0	0	0	15.2537	TRUE
TRIM21		0	0	2.9631	3.0814	0	0	2.42798	0	0	0	0	0	0	3.31661	3.45808	0	0	15.2472	TRUE
NACA	0.211979	0	0	0	3.0814	0	2.87896	0	0	0	3.01123	0	0	0	2.50172	0	3.73927	0	15.2126	TRUE
SEC61B		0	3.01048	0	3.0814	0	2.61076	0	0	0	0	0	3.19688	0	0	3.30557	0	0	15.2051	TRUE
NSF	0.000210976	0	3.01048	0	3.0814	0	3.13748	0	0	0	0	0	0	0	2.41686	0	3.55827	0	15.2045	TRUE
DARS		0	3.01048	0	3.0814	0	0	0	0	0	3.01123	0	3.13496	0	0	0	2.93466	0	15.1727	TRUE
SRP14	1.06064e-10	0	3.01048	0	3.0814	0	3.1559	0	0	0	0	0	3.12932	0	0	0	2.78154	0	15.1586	TRUE
THOC2	0.362441	0	3.01048	0	3.0814	0	2.7813	0	0	0	0	0	3.19511	0	0	0	3.08172	0	15.15	TRUE
RUVBL2	0.256533	0	3.01048	0	3.0814	0	2.83575	0	0	0	3.01123	0	3.16592	0	0	0	0	0	15.1048	TRUE
EPHA2		0	0	0	3.0814	0	0	2.42798	0	0	3.01123	0	3.20477	0	0	3.31381	0	0	15.0392	TRUE
NXF3		2.80259	0	0	0	2.07303	0	0	0	0	0	0	0	0	2.75976	3.24431	4.07707	0	14.9568	TRUE
PSMC5		3.31422	0	0	3.0814	0	0	0	0	0	0	0	3.20832	0	2.25823	0	3.0877	0	14.9499	TRUE
PPM1G		0	3.01048	0	3.0814	0	0	0	0	0	0	0	3.17144	0	2.28351	3.39713	0	0	14.944	TRUE
MX1		3.31422	0	2.9631	0	0	0	0	0	0	3.01123	0	0	0	2.39257	3.25939	0	0	14.9405	TRUE
RUVBL1		0	3.01048	0	3.0814	0	2.66389	0	0	0	3.01123	0	3.1604	0	0	0	0	0	14.9274	TRUE
DNAAF5		0	3.01048	0	3.0814	0	0	2.42798	0	0	0	0	3.10164	0	0	3.30347	0	0	14.925	TRUE
KPNB1	0.0607465	0	3.01048	0	3.0814	0	3.0593	0	0	0	0	0	3.17953	0	2.57475	0	0	0	14.9055	TRUE
RAB18		0	0	0	3.0814	0	0	0	0	0	3.01123	0	3.13772	0	2.13461	3.53615	0	0	14.9011	TRUE
EIF2S1	0.175182	3.31422	0	0	3.0814	0	2.93686	0	0	0	3.01123	0	0	0	2.55488	0	0	0	14.8986	TRUE
AFG3L2	0.0218275	0	3.01048	0	3.0814	0	3.09502	0	0	0	0	0	3.23625	0	2.46713	0	0	0	14.8903	TRUE
CCT3		0	3.01048	0	3.0814	0	2.56965	0	0	0	3.01123	0	3.21286	0	0	0	0	0	14.8856	TRUE
ATP6V1B2	3.06966e-12	0	0	2.29619	0	3.09057	3.16396	0	0	0	0	0	0	0	2.63545	3.69116	0	0	14.8773	TRUE
ATP5C1		0	3.01048	0	3.0814	0	0	0	0	0	0	0	3.11524	0	2.37183	0	3.28104	0	14.86	TRUE
SDHA	0.623043	0	3.01048	0	3.0814	0	2.72029	0	0	0	0	0	3.20931	0	0	0	2.83406	0	14.8555	TRUE
CANX		3.31422	3.01048	0	3.0814	0	0	0	0	0	0	0	3.21956	0	2.21052	0	0	0	14.8362	TRUE
HIST1H1A	0.196059	0	0	0	3.0814	0	2.89964	0	0	0	0	0	3.13251	0	2.40432	3.30257	0	0	14.8204	TRUE
ATP6V0D1	6.13076e-05	0	3.01048	0	0	2.06273	3.14094	0	0	0	0	0	0	0	2.68403	3.92079	0	0	14.819	TRUE
PGD	0.368593	0	0	0	0	0	2.77978	2.42798	0	0	0	0	0	0	2.79349	3.61341	3.20154	0	14.8162	TRUE
SUPT6H		0	0	0	0	0	2.65051	2.42798	0	0	0	0	3.1535	0	2.95136	3.62277	0	0	14.8061	TRUE
PSMD4		3.31422	3.01048	0	3.0814	0	2.51488	0	0	0	0	0	0	0	0	0	2.87236	0	14.7933	TRUE
LARS		0	3.01048	0	3.0814	0	2.50272	0	0	0	3.01123	0	3.15212	0	0	0	0	0	14.758	TRUE
PFKP		0	3.01048	0	3.0814	0	0	0	0	0	3.01123	0	3.1253	0	2.52517	0	0	0	14.7536	TRUE
PSMB2	0.570915	3.31422	0	0	3.0814	0	2.72749	0	0	0	0	0	3.21719	0	2.40096	0	0	0	14.7413	TRUE
RBM25	0.103596	0	3.01048	0	3.0814	0	3.00786	0	0	0	0	0	3.18505	0	2.45253	0	0	0	14.7373	TRUE
RPN2	0.0474821	0	3.01048	0	3.0814	0	3.0661	0	0	0	0	0	3.12964	0	2.43067	0	0	0	14.7183	TRUE
RPN1	0.0365141	0	3.01048	0	3.0814	0	3.0839	0	0	0	0	0	3.19649	0	2.3249	0	0	0	14.6972	TRUE
TNPO1		0	3.01048	0	3.0814	0	0	0	0	0	0	0	3.12905	0	2.45187	0	3.00243	0	14.6752	TRUE
PSMA2	0.188255	3.31422	0	0	0	0	2.92258	0	0	0	3.01123	0	3.08487	0	2.33775	0	0	0	14.6706	TRUE
PHC2		0	0	2.21217	3.0814	2.18603	0	0	0	0	0	0	0	0	3.88145	3.30387	0	0	14.6649	TRUE
SERPINH1		0	3.01048	0	3.0814	0	0	0	0	0	3.01123	0	3.18742	0	2.37048	0	0	0	14.661	TRUE
EZR		0	0	0	3.0814	0	0	0	0	0	3.01123	0	3.11544	0	2.1645	0	3.22086	0	14.5934	TRUE
DDX1		0	3.01048	0	3.0814	0	0	0	0	0	0	0	3.06969	0	2.33621	0	3.08291	0	14.5807	TRUE
EPRS		0	3.01048	0	3.0814	0	2.50072	0	0	0	3.01123	0	0	0	2.97649	0	0	0	14.5803	TRUE
TRIM25		3.31422	0	2.21217	3.0814	0	0	0	0	0	0	0	2.93942	0	0	3.02132	0	0	14.5685	TRUE
NUP214		3.31422	0	2.17965	0	0	0	0	0	0	0	0	2.93942	0	2.64225	3.4917	0	0	14.5672	TRUE
IRAK1	0.488323	3.31422	3.01048	0	0	0	2.74113	0	0	0	0	0	0	0	2.20684	3.29128	0	0	14.5639	TRUE
SNRPA		0	3.01048	0	3.0814	0	0	0	0	0	3.01123	0	3.19728	0	2.2631	0	0	0	14.5635	TRUE
EIF3E	0.194567	0	0	0	3.0814	0	2.90445	0	0	0	3.01123	0	3.08073	0	2.48229	0	0	0	14.5601	TRUE
VIM		0	3.01048	2.29619	3.0814	0	0	0	0	0	3.01123	0	3.12201	0	0	0	0	0	14.5213
PRKRA		3.31422	3.01048	0	3.0814	0	0	0	0	0	0	0	2.93942	0	2.15845	0	0	0	14.504	TRUE
MAP2K3		3.31422	0	2.21217	3.0814	0	0	0	0	0	0	0	0	0	2.30624	3.57721	0	0	14.4912	TRUE
XPO5		0	3.01048	0	3.0814	0	0	0	0	0	0	0	3.09473	0	2.21822	0	3.08054	0	14.4854	TRUE
HADHB		0	0	2.29619	3.0814	0	2.63312	0	0	0	0	0	3.15902	0	0	3.30517	0	0	14.4749	TRUE
DYNC1H1	0.538991	0	0	0	3.0814	0	2.73293	2.42798	0	0	0	0	3.18919	0	0	0	3.03907	0	14.4706	TRUE
HLA-B		0	3.01048	0	3.0814	0	0	2.42798	0	0	3.01123	0	2.93942	0	0	0	0	0	14.4705
IVNS1ABP		3.31422	0	2.3688	3.0814	0	0	0	0	0	0	0	0	0	2.16218	3.52638	0	0	14.453	TRUE
CFL1		0	0	2.21217	3.0814	0	0	0	0	0	3.01123	0	2.9125	0	0	3.2219	0	0	14.4392	TRUE
POLD3	0.0834398	0	3.01048	0	0	0	3.03221	2.42798	0	0	0	0	0	0	2.23825	3.71297	0	0	14.4219	TRUE
HNRNPAB		0	3.01048	0	3.0814	0	2.65337	0	0	0	0	0	0	0	2.33861	3.31834	0	0	14.4022	TRUE
PCID2	3.06966e-12	0	3.01048	2.29619	0	0	3.16216	0	0	0	0	0	0	0	2.21088	0	3.71311	0	14.3928	TRUE
PCBP2	0.413084	0	3.01048	0	3.0814	0	2.76215	0	0	0	0	0	3.20339	0	2.31043	0	0	0	14.3678	TRUE
PFN1	0.147845	0	3.01048	0	3.0814	0	2.96258	0	0	0	3.01123	0	0	0	2.27721	0	0	0	14.3429	TRUE
UBA1		0	3.01048	0	0	0	2.65433	0	0	0	3.01123	0	3.11919	0	2.53325	0	0	0	14.3285	TRUE
NUP62		3.31422	0	2.29619	3.0814	0	0	0	0	0	0	0	0	0	2.27095	0	3.3558	0	14.3186	TRUE
DYRK1A	0.0430501	0	0	2.3688	3.0814	0	3.07222	0	0	0	0	0	0	0	2.46247	3.31408	0	0	14.299	TRUE
S100A11		0	0	2.29619	3.0814	0	0	0	0	0	0	0	3.11879	0	2.44109	3.34831	0	0	14.2858	TRUE
TCF25	0.463168	0	3.01048	0	3.0814	0	2.74683	0	0	0	0	0	3.08586	0	2.34739	0	0	0	14.272	TRUE
PIK3R2		3.31422	0	0	0	2.13403	0	0	0	0	0	0	2.93942	0	2.4141	3.44297	0	0	14.2447	TRUE
HNRNPU		0	0	0	3.0814	0	2.50922	0	0	0	3.01123	0	3.13009	0	2.50992	0	0	0	14.2419	TRUE
ERLIN2		0	3.01048	2.21217	3.0814	0	0	0	0	0	0	0	0	0	2.37737	3.53898	0	0	14.2204	TRUE
EIF6		0	0	0	3.0814	0	0	0	0	0	0	0	3.10104	0	4.28502	0	3.75266	0	14.2201	TRUE
HNRNPUL1		2.80259	3.01048	0	3.0814	0	0	0	0	0	0	0	3.17302	0	2.1274	0	0	0	14.1949	TRUE
KARS		0	0	0	3.0814	0	2.64815	0	0	0	3.01123	0	3.20083	0	2.24166	0	0	0	14.1833	TRUE
CAPZB		0	3.01048	0	3.0814	0	2.62896	0	0	0	0	0	3.11445	0	2.33562	0	0	0	14.1709	TRUE
IRF7	0.209319	3.31422	0	2.9631	0	0	2.88301	0	2.75705	0	0	0	0	0	2.24723	0	0	0	14.1646	TRUE
USP11		3.31422	3.01048	2.27331	0	0	0	0	0	0	0	0	3.19747	0	2.32654	0	0	0	14.122	TRUE
DDB1		0	3.01048	0	3.0814	0	2.54527	0	0	0	0	0	3.19491	0	2.25341	0	0	0	14.0855	TRUE
SLC3A2		0	0	2.29619	3.0814	0	0	0	0	0	3.01123	0	3.18564	0	2.49589	0	0	0	14.0704	TRUE
PSME2		3.31422	0	0	3.0814	0	0	2.42798	0	0	3.01123	0	0	0	2.22992	0	0	0	14.0647	TRUE
NAPSA		0	0	0	0	0	2.99315	2.42798	0	0	3.01123	0	0	0	2.49138	0	3.13328	0	14.057	TRUE
IARS		0	3.01048	0	3.0814	0	2.64396	0	0	0	3.01123	0	0	0	0	0	0	2.30957	14.0566	TRUE
SRSF1		0	3.01048	0	3.0814	0	2.56728	0	0	0	0	0	0	0	2.3203	0	3.07128	0	14.0507	TRUE
HNRNPC		0	0	2.29619	3.0814	0	2.51293	0	0	0	3.01123	0	3.12976	0	0	0	0	0	14.0315	TRUE
CAPNS1		0	3.01048	0	3.0814	0	2.59326	0	0	0	3.01123	0	0	0	2.33008	0	0	0	14.0264	TRUE
CD81		0	3.01048	0	0	2.21229	0	0	0	0	3.01123	0	2.9125	0	2.87107	0	0	0	14.0176	TRUE
PHB2		0	3.01048	0	3.0814	0	2.65457	0	0	0	0	0	0	2.76483	2.47817	0	0	0	13.9894	TRUE
IGF2BP1		0	3.01048	0	0	2.16305	0	0	0	0	0	0	3.12965	0	2.24215	3.37629	0	0	13.9216	TRUE
ATP6V0A1	0.11715	0	3.01048	0	0	2.45423	2.99779	0	0	0	0	0	0	0	2.43009	0	3.01589	0	13.9085	TRUE
PRPF19		0	3.01048	0	3.0814	0	2.53686	0	0	0	3.01123	0	0	0	2.26685	0	0	0	13.9068	TRUE
SF1	0.122934	0	0	2.3688	3.0814	0	2.98792	0	0	0	0	0	3.19807	0	2.24313	0	0	0	13.8793	TRUE
TFRC		0	3.01048	0	3.0814	0	0	2.42798	0	0	0	0	3.12401	0	2.17612	0	0	0	13.82	TRUE
SQRDL		0	0	2.29619	3.0814	2.13522	0	0	0	0	0	0	3.19393	3.08151	0	0	0	0	13.7883	TRUE
CCT6B	0.119826	0	0	0	0	2.30216	2.9925	0	0	0	3.01123	0	0	0	2.15625	0	3.30684	0	13.769	TRUE
PFKM		0	3.01048	0	3.0814	0	0	2.42798	0	0	0	0	3.11169	0	2.1023	0	0	0	13.7339	TRUE
IFITM3		3.31422	0	0	0	0	2.68362	2.42798	2.75705	0	0	0	0	0	2.53237	0	0	0	13.7152	TRUE
EEF1B2		0	3.01048	4.56213	3.0814	0	0	0	0	0	3.01123	0	0	0	0	0	0	0	13.6652
ICAM1		2.80259	0	2.3688	0	0	0	0	0	0	3.01123	0	0	0	2.25677	3.21098	0	0	13.6504	TRUE
ATP6V1G1	4.16421e-10	0	0	2.29619	0	2.23664	3.15501	0	0	0	0	0	2.93942	0	3.00257	0	0	0	13.6298	TRUE
CCDC47		0	3.01048	0	3.0814	2.15853	0	0	0	0	0	0	3.06653	0	2.31017	0	0	0	13.6271	TRUE
CKAP4		0	3.01048	2.21217	3.0814	0	0	0	0	0	0	0	3.07935	0	2.23621	0	0	0	13.6196	TRUE
MAPKAPK2		3.31422	0	2.21217	3.0814	0	2.60205	0	0	0	0	0	0	0	2.39652	0	0	0	13.6064	TRUE
PRKCSH		0	0	2.29619	0	0	2.72685	0	0	0	0	0	3.07087	3.07977	2.37479	0	0	0	13.5485	TRUE
ATP6AP1	3.63507e-12	0	0	0	0	2.25398	3.16036	0	0	0	0	0	0	0	4.24579	3.8782	0	0	13.5383	TRUE
HNRNPDL		0	0	0	3.0814	2.14983	0	0	0	0	3.01123	0	3.14719	0	2.1109	0	0	0	13.5006	TRUE
ADAR		2.80259	3.01048	2.29619	0	0	0	0	0	0	0	0	3.13792	0	2.24518	0	0	0	13.4924	TRUE
TRIM32		0	3.01048	0	0	0	2.58028	2.42798	0	0	0	0	3.1746	0	2.23305	0	0	0	13.4264	TRUE
RAB10		0	0	2.17965	3.0814	0	2.57869	0	0	0	0	0	3.15981	0	2.42425	0	0	0	13.4238	TRUE
DNAJA1		0	0	2.29619	3.0814	0	0	2.42798	0	0	0	0	3.13341	0	2.48125	0	0	0	13.4202	TRUE
STX5		0	0	0	0	2.07103	2.6175	0	0	0	0	0	2.93942	0	2.43536	0	3.22998	0	13.2933	TRUE
RABGEF1	0.0626068	0	0	2.29619	0	0	3.05555	2.42798	0	0	0	0	2.29099	0	3.19864	0	0	0	13.2694	TRUE
HLA-G		0	0	0	0	2.09623	0	2.42798	0	0	3.01123	0	0	0	2.28445	3.42219	0	0	13.2421	TRUE
PSMC3		3.31422	0	0	3.0814	0	0	0	0	0	3.01123	0	0	0	0	0	3.79414	0	13.201	TRUE
KHDRBS1		0	3.01048	0	3.0814	2.20409	0	0	0	0	0	0	2.70346	0	2.14031	0	0	0	13.1397	TRUE
SMARCB1	0.0222024	0	0	0	0	2.14823	3.09341	0	0	0	0	0	2.70766	0	2.31484	0	2.79515	0	13.0593	TRUE
RBMS1		0	0	2.21217	3.0814	2.23808	0	0	0	0	0	0	3.14285	0	2.34212	0	0	0	13.0166	TRUE
LAP3		0	0	2.20385	3.0814	0	0	2.42798	0	0	3.01123	0	0	0	2.28969	0	0	0	13.0142	TRUE
SNW1		0	3.01048	0	4.0674	2.18303	0	0	0	0	0	0	0	0	3.75203	0	0	0	13.0129	TRUE
CCT7		0	0	3.81919	3.0814	0	0	0	0	0	3.01123	0	3.07699	0	0	0	0	0	12.9888
PTRF		0	0	0	3.0814	0	0	0	0	0	3.01123	0	3.14344	0	3.72733	0	0	0	12.9634	TRUE
NT5C2		0	0	2.17965	3.0814	2.10503	0	2.42798	0	0	0	0	3.15843	0	0	0	0	0	12.9525	TRUE
LARP1		0	3.01048	0	3.0814	0	0	0	0	0	0	0	3.14739	0	3.69524	0	0	0	12.9345	TRUE
EIF2B1		0	3.01048	0	3.0814	0	0	0	0	0	0	0	0	0	0	3.27458	3.52433	0	12.8908	TRUE
RNPS1	0.180104	0	3.01048	0	3.0814	0	2.93166	0	0	0	0	0	0	0	0	0	3.84262	0	12.8662	TRUE
ATP6V0C	3.06966e-12	0	0	0	0	3.28446	3.16486	0	0	0	0	0	0	0	2.67697	3.72541	0	0	12.8517	TRUE
NHP2L1		0	3.01048	0	0	0	2.67539	0	0	0	0	0	3.16789	0	3.96184	0	0	0	12.8156	TRUE
ARFGAP3		0	3.01048	2.29619	0	2.09073	0	0	0	0	0	0	3.10065	0	2.29338	0	0	0	12.7914	TRUE
TPR	3.80552e-05	3.31422	0	0	0	0	3.14268	0	0	0	0	0	3.13338	0	3.17637	0	0	0	12.7667	TRUE
HRAS		3.31422	0	0	0	0	0	0	0	0	3.01123	0	0	0	2.57361	3.79848	0	0	12.6975	TRUE
EGFR		3.31422	0	0	3.0814	0	0	0	0	0	0	0	0	0	2.51608	3.76115	0	0	12.6729	TRUE
SAV1		0	0	2.29619	0	0	2.59647	2.42798	0	0	0	0	0	0	2.28126	3.04475	0	0	12.6467	TRUE
MTHFD2		0	0	2.20385	0	2.12933	0	2.42798	0	0	0	0	0	0	0	3.04207	2.821	0	12.6242	TRUE
HSPA8		3.31422	0	0	3.0814	0	0	0	0	0	0	0	3.13161	0	0	3.09282	0	0	12.62	TRUE
SLC25A6		3.31422	3.01048	0	3.0814	0	0	0	0	0	0	0	3.21148	0	0	0	0	0	12.6176
SEC61A1		0	0	0	3.0814	0	0	0	0	0	0	0	3.15705	0	2.3508	0	4.02228	0	12.6115	TRUE
KPNA1		3.31422	0	0	3.0814	0	0	0	0	0	3.01123	0	3.20438	0	0	0	0	0	12.6112
YBX1		3.31422	0	0	3.0814	0	0	0	0	0	0	0	3.1291	3.08192	0	0	0	0	12.6066
MRPS35		0	3.01048	0	3.0814	0	0	0	0	0	0	0	3.16336	0	0	0	3.34608	0	12.6013	TRUE
SRPRB	2.7384e-06	0	0	0	3.0814	0	3.14618	0	0	0	0	0	3.06752	0	0	3.30437	0	0	12.5995	TRUE
PSMC4		3.31422	0	0	3.0814	0	0	0	0	0	3.01123	0	3.18959	0	0	0	0	0	12.5964
PSMD7		3.31422	0	0	3.0814	0	0	0	0	0	0	0	3.09178	0	0	0	3.10512	0	12.5925	TRUE
KPNA3		3.31422	3.01048	0	3.0814	0	0	0	0	0	0	0	3.1813	0	0	0	0	0	12.5874
MYO1B		0	0	0	3.0814	0	0	0	0	0	3.01123	0	3.18209	0	0	3.30327	0	0	12.578	TRUE
YWHAH		0	3.01048	0	0	0	0	0	0	0	3.01123	0	3.11426	0	0	3.41633	0	0	12.5523	TRUE
PSMB4		3.31422	0	0	0	0	2.65626	0	0	0	3.01123	0	0	0	0	0	3.56527	0	12.547	TRUE
PSMD13		3.31422	0	0	3.0814	0	0	0	0	0	0	0	3.22135	0	0	0	2.92951	0	12.5465	TRUE
PSMC1		3.31422	0	0	3.0814	0	0	0	0	0	3.01123	0	3.13851	0	0	0	0	0	12.5454
RRBP1		0	3.01048	0	3.0814	0	0	0	0	0	0	0	3.1462	0	0	3.30357	0	0	12.5417	TRUE
CLTC		3.31422	3.01048	0	3.0814	0	0	0	0	0	0	0	3.13391	0	0	0	0	0	12.54
ZW10		0	3.01048	0	3.0814	0	0	0	0	0	0	0	3.09966	0	0	3.30287	0	0	12.4944	TRUE
PDIA3		3.31422	3.01048	0	3.0814	0	0	0	0	0	0	0	3.08803	0	0	0	0	0	12.4941
PSMD8		3.31422	0	0	3.0814	0	0	0	0	0	0	0	3.12451	0	2.97191	0	0	0	12.492	TRUE
EIF2B4	0.0342166	3.31422	3.01048	0	3.0814	0	3.08547	0	0	0	0	0	0	0	0	0	0	0	12.4916	TRUE
EHD2		0	0	0	3.0814	0	0	0	0	0	3.01123	0	0	3.07997	0	3.30367	0	0	12.4763	TRUE
ARHGEF2		0	0	2.29619	3.0814	2.13203	2.57137	0	0	0	0	0	0	0	2.36528	0	0	0	12.4463	TRUE
ARF4		0	3.01048	0	3.0814	0	0	0	0	0	0	0	3.13453	0	0	0	3.2102	0	12.4366	TRUE
EIF3G	0.159054	0	0	0	3.0814	0	2.95163	0	0	0	0	0	0	0	2.65607	0	3.74371	0	12.4328	TRUE
ACAP2		0	0	2.21217	3.0814	2.17493	0	2.42798	0	0	0	0	0	0	2.5225	0	0	0	12.419	TRUE
MAGOH		3.31422	3.01048	0	3.0814	0	0	0	0	0	3.01123	0	0	0	0	0	0	0	12.4173
PSMB7		3.31422	3.01048	0	3.0814	0	0	0	0	0	0	0	0	0	0	0	3.00952	0	12.4156	TRUE
BANF1	0.0959724	0	3.01048	0	3.0814	0	3.01608	0	0	0	0	0	0	0	0	3.30447	0	0	12.4124	TRUE
HECTD1		0	3.01048	0	3.0814	0	0	0	0	0	0	0	3.13516	0	3.14742	0	0	0	12.3745	TRUE
SRSF7		3.31422	0	0	3.0814	0	0	2.42798	0	0	0	0	0	0	0	3.53667	0	0	12.3603	TRUE
TMED10	0.0682205	0	0	0	3.0814	0	3.04815	0	0	0	3.01123	0	3.217	0	0	0	0	0	12.3578	TRUE
STAU2		3.31422	3.01048	0	3.0814	0	0	0	0	0	0	0	2.93942	0	0	0	0	0	12.3455
TUBB2A		0	0	0	3.0814	0	0	0	0	0	3.01123	0	3.65761	0	2.58674	0	0	0	12.337	TRUE
ITGB1		0	0	0	3.0814	0	0	0	0	0	3.01123	0	3.15646	3.08057	0	0	0	0	12.3297
KIF2A		0	0	2.29619	3.0814	0	0	2.42798	0	0	0	2.02099	0	0	2.48116	0	0	0	12.3077	TRUE
HNRNPD		0	3.01048	0	3.0814	0	0	0	0	0	3.01123	0	3.19531	0	0	0	0	0	12.2984
SYNCRIP		0	3.01048	0	3.0814	0	0	0	0	0	3.01123	0	3.18446	0	0	0	0	0	12.2876
CTPS1		0	3.01048	0	3.0814	0	0	0	0	0	3.01123	0	3.18012	0	0	0	0	0	12.2832
NFE2L3		0	0	0	0	2.20266	2.56914	2.42798	0	0	0	0	0	0	2.26565	0	2.80804	0	12.2735	TRUE
POLR2A		3.31422	0	0	0	0	2.5084	0	0	0	0	0	3.1531	0	3.29715	0	0	0	12.2729	TRUE
NUP98		3.31422	0	0	0	0	0	0	0	0	0	0	3.09118	0	3.55976	0	0	2.30737	12.2725	TRUE
VDAC1		3.31422	0	0	3.0814	0	0	0	0	0	0	0	3.08744	2.76494	0	0	0	0	12.248
ACSL4		0	3.01048	0	0	0	0	0	0	0	3.01123	0	3.13536	0	0	3.08784	0	0	12.2449	TRUE
HSP90AB1	0.068078	0	0	0	3.0814	0	3.04962	0	0	0	3.01123	0	3.09854	0	0	0	0	0	12.2408	TRUE
PRDX6		0	3.01048	0	3.0814	0	0	0	0	0	3.01123	0	3.13674	0	0	0	0	0	12.2398
TXN		0	3.01048	0	3.0814	0	0	0	0	0	3.01123	0	3.12221	0	0	0	0	0	12.2253
EIF5		0	0	0	3.0814	0	0	0	0	0	0	0	3.15882	0	2.1254	0	3.85767	0	12.2233	TRUE
SNRNP200	0.122243	0	3.01048	0	3.0814	0	2.99184	0	0	0	0	0	3.12885	0	0	0	0	0	12.2126	TRUE
ARHGEF10L		0	0	2.29619	3.0814	2.06983	2.49926	0	0	0	0	0	0	0	2.20195	0	0	0	12.1486	TRUE
LRPPRC	0.26033	0	3.01048	0	3.0814	0	2.83441	0	0	0	0	0	3.21443	0	0	0	0	0	12.1407	TRUE
ANXA1		0	0	0	3.0814	0	0	0	0	0	0	0	3.17322	0	2.44184	3.44099	0	0	12.1375	TRUE
MRPS18B		0	3.01048	0	3.0814	0	0	0	0	0	0	0	3.15133	0	0	0	2.88935	0	12.1326	TRUE
HNRNPH1		0	0	0	3.0814	0	0	0	0	0	3.01123	0	3.6575	0	2.3694	0	0	0	12.1195	TRUE
DLGAP3		0	0	0	3.0814	0	0	0	0	0	0	0	3.17006	0	2.3194	3.53625	0	0	12.1071	TRUE
TCP1	0.27644	0	3.01048	0	3.0814	0	2.82387	0	0	0	0	0	3.17775	0	0	0	0	0	12.0935	TRUE
GAPDH		0	0	0	3.0814	0	2.65602	0	0	0	0	0	3.14059	0	0	3.21449	0	0	12.0925	TRUE
POLR2D	0.582598	0	0	0	0	0	2.72622	0	0	0	0	0	3.2099	0	2.35935	0	3.78009	0	12.0756	TRUE
RARS2	0.00976769	0	0	0	3.0814	0	3.10883	0	0	0	0	0	3.07541	0	0	2.80952	0	0	12.0752	TRUE
ATAD3A	0.266014	0	3.01048	0	3.0814	0	2.83042	0	0	0	0	0	3.15054	0	0	0	0	0	12.0728	TRUE
SPTLC1	0.253206	0	3.01048	0	3.0814	0	2.8371	0	0	0	0	0	3.14246	0	0	0	0	0	12.0714	TRUE
MRPS22	0.410844	0	3.01048	0	3.0814	0	2.76286	0	0	0	0	0	3.21266	0	0	0	0	0	12.0674	TRUE
HERC6		0	0	2.29619	0	2.13701	0	2.42798	0	0	0	0	0	0	2.26622	0	2.93015	0	12.0575	TRUE
ACTN1		0	0	0	3.0814	0	0	0	0	0	0	0	3.17125	0	2.22893	3.57424	0	0	12.0558	TRUE
NAP1L1		0	3.01048	0	3.0814	0	0	2.42798	0	0	0	0	0	0	0	3.53515	0	0	12.055	TRUE
GDI1		0	0	0	3.0814	0	0	0	0	0	3.01123	0	0	0	2.42515	3.53505	0	0	12.0528	TRUE
MCM4		3.31422	0	0	3.0814	0	2.64304	0	0	0	3.01123	0	0	0	0	0	0	0	12.0499	TRUE
POLR2H	0.137321	0	0	0	3.0814	0	2.96754	0	0	0	0	0	3.21483	0	2.78001	0	0	0	12.0438	TRUE
KPNA6		0	3.01048	0	3.0814	0	0	0	0	0	3.01123	0	2.93942	0	0	0	0	0	12.0425
STUB1		0	3.01048	0	3.0814	0	0	0	0	0	0	0	0	0	2.4695	0	3.47354	0	12.0349	TRUE
UBR4		0	3.01048	0	4.0674	0	0	2.42798	0	0	0	0	0	0	2.50078	0	0	0	12.0066	TRUE
PRPS1		0	0	0	3.0814	0	0	0	0	0	3.01123	0	0	0	2.36236	3.54223	0	0	11.9972	TRUE
CCT4	0.0241911	0	3.01048	0	3.0814	0	3.09262	0	0	0	0	0	0	0	0	0	2.81164	0	11.9961	TRUE
TPM4	0.155304	0	0	0	3.0814	0	2.95707	0	0	0	3.01123	0	2.9125	0	0	0	0	0	11.9622	TRUE
QARS		0	3.01048	0	3.0814	0	0	0	0	0	0	0	3.12707	0	2.74073	0	0	0	11.9597	TRUE
TUBA1A		3.31422	0	0	3.0814	0	0	2.42798	0	0	0	0	3.12371	0	0	0	0	0	11.9473
CCT2		0	3.01048	0	3.0814	0	0	0	0	0	3.01123	0	0	0	0	0	2.82641	0	11.9295	TRUE
TIMM50		0	0	0	3.0814	0	0	0	0	0	0	0	3.20024	0	2.31896	3.32645	0	0	11.927	TRUE
NFE2L2		0	0	2.29619	0	2.11853	0	0	0	0	0	0	0	0	2.39748	0	2.80844	2.30477	11.9254	TRUE
PDS5A		0	3.01048	0	3.0814	0	2.65003	0	0	0	0	0	3.18288	0	0	0	0	0	11.9248	TRUE
HLA-A		0	3.01048	0	0	0	0	2.42798	0	0	3.01123	0	0	0	0	3.47194	0	0	11.9216	TRUE
PHB		0	3.01048	0	3.0814	0	2.6238	0	0	0	0	0	3.20418	0	0	0	0	0	11.9199	TRUE
TUBB3		0	0	0	3.0814	0	0	0	0	0	3.01123	0	3.20911	0	2.60858	0	0	0	11.9103	TRUE
PSMB1		3.31422	0	0	0	0	0	0	0	0	0	0	3.14029	0	2.18962	0	3.26465	0	11.9088	TRUE
H3F3A		0	0	0	3.0814	0	0	0	0	0	3.01123	0	0	2.76615	0	0	3.03706	0	11.8958	TRUE
FNDC3B		0	0	2.29619	0	2.11023	0	2.42798	0	0	0	0	0	0	2.21976	0	2.83449	0	11.8887	TRUE
MRPS6		0	3.01048	0	3.0814	0	2.5724	0	0	0	0	0	3.2166	0	0	0	0	0	11.8809	TRUE
EIF3CL		0	0	0	0	0	2.6952	0	0	0	3.01123	0	0	0	2.3373	0	3.82292	0	11.8666	TRUE
HNRNPK	0.157212	0	0	0	3.0814	0	2.95223	0	0	0	3.01123	0	0	0	0	0	2.8033	0	11.8482	TRUE
CDC123		0	0	0	3.0814	0	0	0	0	0	0	0	3.14423	0	2.313	3.30457	0	0	11.8432	TRUE
UBA52		3.31422	0	0	0	0	2.60224	0	0	0	0	0	2.9125	0	3.00927	0	0	0	11.8382	TRUE
ACTN4		0	3.01048	0	3.0814	0	2.52436	0	0	0	0	0	3.21996	0	0	0	0	0	11.8362	TRUE
MRPL11		0	3.01048	0	3.0814	0	0	0	0	0	0	0	0	0	2.19174	0	3.55134	0	11.835	TRUE
SDF2L1		0	3.01048	0	3.0814	0	2.60935	0	0	0	0	0	3.12431	0	0	0	0	0	11.8256	TRUE
HEATR1		0	3.01048	0	0	0	0	2.42798	0	0	0	0	3.09237	0	0	3.28611	0	0	11.8169	TRUE
RBM8A		3.31422	3.01048	0	3.0814	0	0	0	0	0	0	0	0	0	2.40646	0	0	0	11.8126	TRUE
RNASEL		3.31422	0	2.20385	0	0	0	0	0	0	0	0	0	0	2.79268	3.48699	0	0	11.7977	TRUE
RAP2C		0	0	2.29619	0	0	0	0	0	0	3.01123	0	3.09848	0	0	0	3.38614	0	11.792	TRUE
GCN1L1		0	3.01048	0	3.0814	0	2.62	0	0	0	0	0	3.07068	0	0	0	0	0	11.7826	TRUE
PLOD1		0	3.01048	0	3.0814	0	0	0	0	0	0	0	3.16533	0	2.52182	0	0	0	11.779	TRUE
TUBA1C		0	0	0	3.0814	0	2.55864	0	0	0	3.01123	0	3.12351	0	0	0	0	0	11.7748	TRUE
LGALS3BP		0	0	0	3.0814	0	0	2.42798	0	0	0	0	0	0	2.59455	3.6615	0	0	11.7654	TRUE
CCAR2		0	3.01048	0	3.0814	0	0	0	0	0	0	0	3.1957	0	2.45417	0	0	0	11.7418	TRUE
PTGES3		0	0	0	3.0814	0	0	0	0	0	3.01123	0	0	0	2.31221	3.33522	0	0	11.7401	TRUE
TPM1		0	0	0	3.0814	0	0	2.42798	0	0	0	0	2.9125	0	0	3.31654	0	0	11.7384	TRUE
MMS19		0	3.01048	0	3.0814	0	0	2.42798	0	0	0	0	3.21562	0	0	0	0	0	11.7355
HSPA4L		0	3.01048	0	3.0814	0	0	2.42798	0	0	0	0	3.20043	0	0	0	0	0	11.7203
TRIP13		0	3.01048	0	3.0814	0	0	2.42798	0	0	0	0	3.19669	0	0	0	0	0	11.7165
RAB5C		0	3.01048	0	3.0814	0	0	0	0	0	0	0	3.12136	0	2.503	0	0	0	11.7162	TRUE
CDC23	0.0963982	0	0	0	0	0	3.01264	0	0	0	0	0	3.12076	0	2.33496	0	3.24311	0	11.7115	TRUE
HSPH1		0	3.01048	0	3.0814	0	0	2.42798	0	0	0	0	3.19077	0	0	0	0	0	11.7106
RAB3D		0	0	0	3.0814	0	0	0	0	0	3.01123	0	0	0	2.29214	3.31278	0	0	11.6975	TRUE
XPO7		0	3.01048	0	3.0814	0	0	2.42798	0	0	0	0	3.17618	0	0	0	0	0	11.696
ISG15		3.31422	0	0	0	0	0	2.42798	0	0	3.01123	0	2.93942	0	0	0	0	0	11.6928
CRYAB		0	0	0	3.0814	0	0	0	0	0	3.01123	0	2.29099	0	0	3.30697	0	0	11.6906	TRUE
PIK3C3	0.0797359	3.31422	0	0	0	0	3.03651	0	0	0	0	0	0	0	2.197	3.14194	0	0	11.6897	TRUE
CSE1L	0.010081	0	3.01048	0	3.0814	0	3.108	0	0	0	0	0	0	0	2.48484	0	0	0	11.6847	TRUE
MCM5		3.31422	0	0	3.0814	0	0	0	0	0	3.01123	0	0	0	2.27533	0	0	0	11.6822	TRUE
SNRNP70		0	3.01048	0	3.0814	0	0	0	0	0	0	0	3.19629	0	2.39333	0	0	0	11.6815	TRUE
KRAS		3.31422	0	0	0	2.16948	0	0	0	0	3.01123	0	0	0	0	3.18205	0	0	11.677	TRUE
BCL2L1	0.240127	3.31422	0	0	0	0	2.85318	0	0	0	0	0	2.93942	0	2.56893	0	0	0	11.6757	TRUE
MSH6		0	3.01048	0	0	0	0	0	0	0	0	0	3.1606	0	2.26318	3.22832	0	0	11.6626	TRUE
DNAJB1		3.31422	3.01048	0	0	0	0	0	0	0	0	0	3.06772	0	2.26994	0	0	0	11.6624	TRUE
LMNA		0	0	0	3.0814	0	0	0	0	0	3.01123	0	0	0	2.32536	3.24219	0	0	11.6602	TRUE
STAU1		3.31422	0	0	3.0814	2.16113	0	0	0	0	0	0	3.08941	0	0	0	0	0	11.6462	TRUE
COPS5	0.116357	0	0	0	3.0814	0	2.99978	0	0	0	0	0	2.71624	0	0	0	2.83666	0	11.6341	TRUE
DFFB		0	3.01048	0	3.0814	0	0	0	0	0	0	0	3.20122	0	2.33836	0	0	0	11.6315	TRUE
IKBKAP		0	3.01048	0	0	0	2.69605	0	0	0	0	0	3.11583	0	0	0	2.80764	0	11.63	TRUE
PKM		0	0	2.27331	3.0814	0	0	0	0	0	0	0	2.9125	0	0	3.3571	0	0	11.6243	TRUE
RAP1A		0	0	0	3.0814	0	0	0	0	0	3.01123	0	0	0	2.13501	0	3.39667	0	11.6243	TRUE
COPS6	0.275226	0	0	0	3.0814	0	2.82517	0	0	0	3.01123	0	0	0	2.70385	0	0	0	11.6217	TRUE
CCT8		0	3.01048	0	3.0814	0	2.50568	0	0	0	3.01123	0	0	0	0	0	0	0	11.6088	TRUE
NUP153	0.0299172	3.31422	0	0	3.0814	0	3.09022	0	0	0	0	0	0	0	2.115	0	0	0	11.6008	TRUE
IPO9		0	3.01048	0	3.0814	0	0	2.42798	0	0	0	0	3.07856	0	0	0	0	0	11.5984
COG3	2.72583e-07	0	3.01048	0	0	0	3.14881	0	0	0	0	0	0	0	2.26007	0	3.17513	0	11.5945	TRUE
LPCAT1		0	3.01048	2.29619	3.0814	0	0	0	0	0	0	0	3.203	0	0	0	0	0	11.5911
RBM10	0.159912	0	0	0	3.0814	0	2.95043	0	0	0	0	0	3.18229	0	2.36123	0	0	0	11.5754	TRUE
PABPC1		3.31422	0	0	3.0814	2.06793	0	0	0	0	0	0	3.10676	0	0	0	0	0	11.5703	TRUE
MAPK13		3.31422	0	2.21217	0	0	0	0	0	0	0	0	0	0	2.41361	3.62687	0	0	11.5669	TRUE
DAD1	0.0430501	0	0	0	0	0	3.07377	0	0	0	3.01123	0	0	0	2.24879	0	3.23183	0	11.5656	TRUE
DDX3X		0	3.01048	2.21217	3.0814	0	0	0	0	0	0	0	0	0	0	0	3.26065	0	11.5647	TRUE
GRB2	0.583303	0	3.01048	2.3688	0	0	2.72591	0	0	0	0	0	0	0	0	3.45727	0	0	11.5625	TRUE
TECR		0	3.01048	0	3.0814	0	0	0	0	0	0	0	3.21384	0	2.24753	0	0	0	11.5533	TRUE
ANKFY1	0.188255	0	0	0	3.0814	0	2.91204	0	0	0	0	0	3.1819	0	2.37626	0	0	0	11.5516	TRUE
PSMD5		3.31422	0	0	0	2.13943	0	0	0	0	3.01123	0	3.07876	0	0	0	0	0	11.5436	TRUE
SART3	0.0412133	0	0	0	3.0814	0	3.07686	0	0	0	0	0	3.11899	0	2.26635	0	0	0	11.5436	TRUE
QKI		0	3.01048	2.29619	3.0814	0	0	0	0	0	0	0	3.15409	0	0	0	0	0	11.5422
HSPB1		0	0	0	3.0814	0	0	0	0	0	3.01123	0	3.08369	0	2.35557	0	0	0	11.5319	TRUE
RBMX		0	3.01048	0	3.0814	0	0	0	0	0	0	0	3.18801	0	2.2452	0	0	0	11.5251	TRUE
VAC14		0	3.01048	0	0	0	0	0	0	0	0	0	2.93942	0	2.423	0	3.1361	0	11.509	TRUE
ESYT1		0	0	0	3.0814	0	0	0	0	0	3.01123	0	3.14581	0	2.26673	0	0	0	11.5052	TRUE
EIF3D		0	0	0	3.0814	0	2.59476	0	0	0	0	0	0	0	2.8636	0	2.95798	0	11.4977	TRUE
KPNA4		0	3.01048	2.29619	3.0814	0	0	0	0	0	0	0	3.10341	0	0	0	0	0	11.4915
PPP2R2A		0	0	0	3.0814	0	0	0	0	0	3.01123	0	3.09296	0	2.3028	0	0	0	11.4884	TRUE
LGALS9		0	0	0	0	0	2.5562	2.42798	0	0	3.01123	0	0	0	3.49045	0	0	0	11.4858	TRUE
GARS		0	3.01048	2.29619	3.0814	0	0	0	0	0	0	0	3.09217	0	0	0	0	0	11.4802
NUPL1		3.31422	0	2.29619	0	0	0	0	0	0	0	0	0	0	2.42601	3.44147	0	0	11.4779	TRUE
SQSTM1		0	3.01048	0	3.0814	0	0	0	0	0	0	0	3.07048	0	0	0	0	2.31225	11.4746
PRDX5		0	3.01048	0	3.0814	0	0	0	0	0	3.01123	0	0	0	2.3662	0	0	0	11.4693	TRUE
PREB	0.0015102	0	3.01048	0	0	0	3.12805	0	0	0	0	0	0	0	2.26023	0	3.06675	0	11.4655	TRUE
PSMA7		3.31422	0	0	0	0	0	0	0	0	3.01123	0	2.70676	0	2.42731	0	0	0	11.4595	TRUE
MRPS31		0	3.01048	0	3.0814	0	0	0	0	0	0	0	3.18407	0	2.17704	0	0	0	11.453	TRUE
MEN1	0.237059	0	0	0	3.0814	0	2.85743	2.42798	0	0	0	0	0	0	0	3.0859	0	0	11.4527	TRUE
PPP1CC		0	3.01048	0	0	0	0	0	0	0	3.01123	0	3.18683	0	2.24333	0	0	0	11.4519	TRUE
MYO1E		0	0	0	3.0814	2.12643	0	0	0	0	0	0	3.21305	0	3.02969	0	0	0	11.4506	TRUE
TRAPPC3	0.00162975	0	3.01048	0	3.0814	0	3.12721	0	0	0	0	0	0	0	2.23053	0	0	0	11.4496	TRUE
FUS		0	0	2.3688	3.0814	0	0	0	0	0	0	0	3.21463	0	2.78258	0	0	0	11.4474	TRUE
EIF3M		0	0	0	3.0814	0	2.50285	0	0	0	0	0	0	0	2.27857	0	3.57949	0	11.4423	TRUE
PTCD3		0	3.01048	0	3.0814	0	0	0	0	0	0	0	3.16632	0	2.18349	0	0	0	11.4417	TRUE
FLNA		0	0	2.21217	3.0814	0	0	0	0	0	3.01123	0	3.13291	0	0	0	0	0	11.4377
CUTC		0	0	0	0	0	0	2.42798	0	0	0	0	0	0	2.37416	3.03414	3.59768	0	11.434	TRUE
GBF1		0	3.01048	0	3.0814	0	0	0	0	0	0	0	3.12668	0	2.21189	0	0	0	11.4305	TRUE
YBX3		0	3.01048	0	3.0814	0	0	0	0	0	0	0	3.15232	0	2.18321	0	0	0	11.4274	TRUE
TRA2A		0	3.01048	0	3.0814	0	0	0	0	0	0	0	3.10045	0	2.2304	0	0	0	11.4227	TRUE
MDN1		0	3.01048	0	3.0814	0	0	0	0	0	0	0	3.09986	0	2.22973	0	0	0	11.4215	TRUE
MRPS15		0	3.01048	0	3.0814	0	0	0	0	0	0	0	3.13634	0	2.19299	0	0	0	11.4212	TRUE
AKAP8		0	3.01048	0	3.0814	0	0	0	0	0	0	0	3.14068	0	2.18585	0	0	0	11.4184	TRUE
DPYSL2		0	0	0	0	0	0	0	0	0	3.01123	0	3.12648	3.08245	2.19155	0	0	0	11.4117	TRUE
ALDH3A2		0	3.01048	0	3.0814	0	0	0	0	0	0	0	3.06811	0	2.24487	0	0	0	11.4049	TRUE
PCBP1		0	0	2.17965	3.0814	0	0	0	0	0	3.01123	0	3.12741	0	0	0	0	0	11.3997
ATP6V1A	9.16669e-12	0	3.01048	2.17965	0	0	3.15857	0	0	0	0	0	0	0	3.04963	0	0	0	11.3983	TRUE
SRSF9		0	3.01048	0	3.0814	0	0	0	0	0	0	0	0	0	2.23009	0	3.07014	0	11.3921	TRUE
NAP1L4		0	3.01048	0	3.0814	0	0	0	0	0	0	0	3.0827	0	2.20265	0	0	0	11.3772	TRUE
ARF6		0	0	2.17965	0	0	0	0	0	0	3.01123	0	3.91134	0	2.26775	0	0	0	11.37	TRUE
MRPL17		0	3.01048	0	0	2.14853	0	0	0	0	0	0	3.20852	0	0	0	2.99896	0	11.3665	TRUE
ATP6AP2	3.63507e-12	0	0	0	0	2.25917	3.15947	0	0	0	0	0	0	0	2.63993	0	3.30243	0	11.361	TRUE
TARDBP		0	3.01048	0	3.0814	0	0	0	0	0	0	0	3.1393	0	2.12841	0	0	0	11.3596	TRUE
GDNF		3.31422	0	0	0	2.23339	0	0	0	0	0	0	0	0	2.42165	3.38926	0	0	11.3585	TRUE
NCAPH		0	3.01048	0	3.0814	0	0	0	0	0	0	0	0	0	2.26412	0	2.99982	0	11.3558	TRUE
SSR1		0	3.01048	0	3.0814	0	0	0	0	0	0	0	3.076	0	2.18575	0	0	0	11.3536	TRUE
EP300		2.80259	0	2.3688	0	0	0	0	0	0	0	0	0	0	0	3.33489	2.83277	0	11.3391	TRUE
SLC25A11		0	3.01048	0	3.0814	0	0	0	0	0	0	0	3.09099	0	2.15555	0	0	0	11.3384	TRUE
TMEM33		0	3.01048	0	3.0814	0	0	0	0	0	3.01123	0	0	0	2.21799	0	0	0	11.3211	TRUE
S100A7		0	3.01048	0	3.0814	0	0	0	0	0	3.01123	0	0	0	2.21656	0	0	0	11.3197	TRUE
CKAP5		0	0	0	3.0814	0	2.6664	0	0	0	0	0	3.11268	0	2.45346	0	0	0	11.3139	TRUE
TMED9	0.151747	0	0	0	0	2.21444	2.95951	0	0	0	3.01123	0	3.11209	0	0	0	0	0	11.2973	TRUE
PTBP1		0	0	0	3.0814	0	2.63534	0	0	0	0	0	3.12888	0	2.44612	0	0	0	11.2917	TRUE
GNAS		0	3.01048	0	0	2.07273	0	0	0	0	3.01123	0	3.19057	0	0	0	0	0	11.285
TARBP1	0.133522	0	3.01048	0	3.0814	0	2.98017	0	0	0	0	0	0	0	2.21195	0	0	0	11.284
ABCF1		0	0	0	3.0814	0	2.64909	0	0	0	0	0	0	0	2.2313	3.32054	0	0	11.2823
FURIN		3.31422	0	0	0	2.2473	0	0	0	0	0	0	0	0	2.6915	0	3.02916	0	11.2822
ARF3		0	3.01048	0	0	0	0	0	0	0	3.01123	0	3.16395	0	2.0944	0	0	0	11.2801
FIP1L1	0.19301	0	3.01048	0	0	0	2.90499	0	0	0	0	0	3.16947	0	2.18722	0	0	0	11.2722
SNRPF		0	3.01048	0	3.0814	0	2.6619	0	0	0	0	0	0	0	2.51101	0	0	0	11.2648
CLIC4		0	0	0	3.0814	0	0	2.42798	0	0	0	0	0	0	2.23123	3.5183	0	0	11.2589
STK38		0	0	0	3.0814	0	0	2.42798	0	0	0	0	0	0	2.18432	3.55981	0	0	11.2535
EEF1A2	0.280333	0	0	0	3.0814	0	2.82172	0	0	0	0	0	3.13301	0	2.19001	0	0	0	11.2261
MRPS7		0	3.01048	0	0	0	0	0	0	0	0	0	3.16651	0	2.13321	0	2.91059	0	11.2208
SKP1		0	3.01048	0	3.0814	0	0	0	0	0	0	0	2.93942	0	2.18751	0	0	0	11.2188
SUPT16H		0	0	0	3.0814	0	2.53268	2.42798	0	0	0	0	3.1391	0	0	0	0	0	11.1812
HMGN2	0.0700225	0	0	0	3.0814	0	3.04668	0	0	0	0	0	0	2.76527	2.28469	0	0	0	11.178
CAPN2		0	3.01048	0	0	0	0	0	0	0	3.01123	0	2.70976	0	2.39455	0	0	0	11.126
CLTCL1		3.31422	0	0	0	0	2.58641	0	0	0	0	0	3.13381	0	2.0853	0	0	0	11.1197
DHX37	0.237059	0	0	0	3.0814	0	2.85696	0	0	0	0	0	0	0	2.35035	0	2.82809	0	11.1168
ALDH18A1		0	3.01048	0	0	2.09793	0	0	0	0	0	0	3.15922	0	0	0	2.83884	0	11.1065
TOP1		0	0	2.17965	3.0814	0	2.63691	0	0	0	0	0	3.20793	0	0	0	0	0	11.1059
STAT1		2.80259	3.01048	2.20385	3.0814	0	0	0	0	0	0	0	0	0	0	0	0	0	11.0983
HNRNPM		0	0	0	3.0814	0	2.64235	0	0	0	0	0	2.93942	0	2.43257	0	0	0	11.0957
PIK3C2A	0.663209	0	0	0	0	0	2.71538	0	0	0	0	0	0	0	2.33023	3.25157	2.79438	0	11.0916
SRRM2		0	0	2.3688	3.0814	0	0	0	0	0	0	0	3.20615	0	2.41787	0	0	0	11.0742
CIRBP		0	0	0	3.0814	0	0	2.42798	0	0	0	0	0	0	2.24518	3.30307	0	0	11.0576
SNRPE		0	0	0	3.0814	0	2.56375	0	0	0	3.01123	0	0	0	2.38732	0	0	0	11.0437
HSPA9		0	0	0	3.0814	0	2.53867	0	0	0	0	0	3.13151	0	2.28959	0	0	0	11.0412
RAB43		0	3.01048	0	0	0	2.54511	0	0	0	0	0	3.10755	0	2.37641	0	0	0	11.0396
DLG5	0.281949	0	0	0	0	0	2.81872	2.42798	0	0	0	0	0	0	2.63368	0	3.15505	0	11.0354
FMR1		0	0	2.3688	3.0814	0	0	2.42798	0	0	0	0	3.14324	0	0	0	0	0	11.0214
ALDOA		0	0	0	3.0814	0	2.63646	0	0	0	3.01123	0	0	0	2.292	0	0	0	11.0211
PIK3R1		3.31422	0	2.20385	0	0	0	0	0	0	0	0	2.93942	0	2.548	0	0	0	11.0055
NFKBIE	0.0787996	0	0	2.21217	0	0	3.03867	2.42798	0	0	0	0	0	0	0	3.32359	0	0	11.0024
PSMB10		3.31422	0	0	0	0	0	2.42798	0	0	0	0	0	0	2.23353	0	3.01042	0	10.9861
RAB7A		3.31422	0	2.3688	0	2.20567	0	0	0	0	0	0	0	0	0	3.09208	0	0	10.9808
GTPBP4	0.345564	0	3.01048	0	3.0814	0	2.78782	0	0	0	0	0	0	0	2.0946	0	0	0	10.9743
SNRPC		0	3.01048	0	3.0814	0	2.57675	0	0	0	0	0	0	0	2.30372	0	0	0	10.9723
SOCS3	0.0359339	3.31422	0	2.29619	0	2.27686	3.08468	0	0	0	0	0	0	0	0	0	0	0	10.972
FLNC		0	3.01048	0	3.0814	2.18473	0	0	0	0	0	0	0	0	2.68922	0	0	0	10.9658
MYH9	0.0307822	0	0	0	0	0	3.08943	2.42798	0	0	0	0	3.16987	0	2.24461	0	0	0	10.9319
PDIA6		0	0	0	3.0814	0	2.53387	0	0	0	0	0	3.08665	0	2.22893	0	0	0	10.9309
CNOT1		0	0	0	3.0814	0	0	2.42798	0	0	0	0	0	0	2.22977	0	3.18809	0	10.9272
TOB1		0	0	2.3688	0	0	0	2.42798	0	0	0	0	0	0	3.00364	0	3.11159	0	10.912
BST2		3.31422	3.01048	0	0	0	0	2.42798	0	0	0	0	0	0	2.15906	0	0	0	10.9117
PCF11		0	0	0	0	0	2.62063	2.42798	0	0	0	0	0	0	2.42715	3.42903	0	0	10.9048
TOP2A	0.0327241	0	0	0	3.0814	0	3.08626	2.42798	0	0	0	0	0	0	2.30649	0	0	0	10.9021
AHSA1		0	0	0	3.0814	2.17203	0	2.42798	0	0	0	0	3.21621	0	0	0	0	0	10.8976
TUBB4A		0	0	0	3.0814	0	2.63268	0	0	0	0	0	2.9125	0	2.27004	0	0	0	10.8966
ACACA		0	0	0	0	0	0	2.42798	0	0	0	0	2.93942	3.08067	2.4432	0	0	0	10.8913
USP32		0	0	2.21217	3.0814	2.09023	0	0	0	0	0	0	0	0	0	3.50678	0	0	10.8906
SRSF5		0	3.01048	2.3688	3.0814	0	0	2.42798	0	0	0	0	0	0	0	0	0	0	10.8887
SLC35A2		0	0	0	0	3.00821	2.50717	0	0	3.10299	0	0	0	0	2.26821	0	0	0	10.8866
ZC3HAV1		0	3.01048	2.29619	0	0	0	2.42798	0	0	0	0	3.13437	0	0	0	0	0	10.869
CYLD		3.31422	0	2.21217	0	0	0	2.42798	0	0	0	0	0	0	0	2.90836	0	0	10.8627
SRSF3		0	3.01048	0	3.0814	0	2.60656	0	0	0	0	0	0	0	2.16395	0	0	0	10.8624
EIF2B5		0	3.01048	0	3.0814	0	2.5099	0	0	0	0	0	0	0	2.23493	0	0	0	10.8367
DNAJC3		3.31422	0	2.29619	0	0	0	0	0	0	0	0	3.1044	0	2.1095	0	0	0	10.8243
HLA-C		0	3.01048	2.3688	0	0	0	2.42798	0	0	3.01123	0	0	0	0	0	0	0	10.8185
GIPC1		0	0	0	0	0	2.51838	0	0	0	3.01123	0	2.93942	0	2.34738	0	0	0	10.8164
TBK1		3.31422	0	2.29619	0	0	2.56143	0	0	0	0	0	0	0	2.63813	0	0	0	10.81
SP100		0	0	2.29619	0	0	0	2.42798	0	0	0	0	2.93942	0	0	3.13485	0	0	10.7984
RANBP1		0	3.01048	0	3.0814	0	2.52079	0	0	0	0	0	0	0	2.18497	0	0	0	10.7976
ARFGEF1		0	0	2.21217	3.0814	0	0	0	0	0	0	0	3.07777	0	2.42079	0	0	0	10.7921
RBBP4		0	0	0	3.0814	2.16733	0	2.42798	0	0	0	0	3.1115	0	0	0	0	0	10.7882
RRS1		0	3.01048	0	0	0	0	2.42798	0	0	0	0	3.09355	0	2.22598	0	0	0	10.758
HSPA6		2.80259	0	0	0	0	2.58678	0	0	0	0	0	3.13171	0	2.2349	0	0	0	10.756
CLU		0	0	0	0	2.21423	0	2.42798	0	0	0	0	3.19156	0	0	2.90652	0	0	10.7403
GEMIN4		0	3.01048	0	3.0814	0	0	2.42798	0	0	0	0	0	0	2.21252	0	0	0	10.7324
UBE2M	0.240127	0	0	0	3.0814	0	2.85271	2.42798	0	0	0	0	0	0	2.36504	0	0	0	10.7271
USP34		0	0	2.21217	0	0	2.54172	0	0	0	0	0	3.09493	0	0	2.87826	0	0	10.7271
PRPF6	0.234914	0	0	0	0	2.18653	2.8603	0	0	0	0	0	3.18485	0	2.49435	0	0	0	10.726
IRF2		0	0	2.21217	0	0	0	2.42798	0	0	0	0	0	0	2.44944	3.63226	0	0	10.7218
ZNF251		0	0	0	0	0	2.60696	0	0	0	0	0	2.71057	0	2.34257	3.05174	0	0	10.7118
STT3A		0	3.01048	2.29619	0	0	0	0	0	0	0	0	3.17046	0	2.22673	0	0	0	10.7039
SERPINA1		0	0	2.21217	0	0	0	0	0	0	3.01123	0	0	0	2.4187	3.05852	0	0	10.7006
SAMHD1		0	3.01048	0	3.0814	2.16153	0	2.42798	0	0	0	0	0	0	0	0	0	0	10.6814
RBCK1		0	0	0	0	0	2.49912	2.42798	0	0	0	0	0	0	2.2078	3.53458	0	0	10.6695
TJP1		0	0	0	3.0814	2.09533	0	0	0	0	0	0	3.20063	0	2.2857	0	0	0	10.6631
CAP1		0	0	2.21217	3.0814	0	0	0	0	0	0	0	0	0	2.24013	0	3.12225	0	10.656
HNRNPF		0	0	2.29619	3.0814	0	0	0	0	0	0	0	2.93942	0	2.32993	0	0	0	10.6469
RAB1B		0	0	0	0	2.18683	0	0	0	0	3.01123	0	3.2026	0	2.23893	0	0	0	10.6396
NPPC		0	3.01048	0	0	0	0	2.42798	0	0	0	0	2.9125	0	2.28732	0	0	0	10.6383
PMPCA	0.2966	0	3.01048	0	0	0	2.81031	2.42798	0	0	0	0	0	0	2.38083	0	0	0	10.6296
HLA-DRB1		2.80259	0	2.59919	0	0	0	0	0	0	3.01123	0	0	0	2.20546	0	0	0	10.6185
RTP4		0	0	2.9631	0	0	0	2.42798	0	0	0	0	0	0	2.26832	2.95728	0	0	10.6167
SPNS1		0	3.01048	2.29619	3.0814	0	0	0	0	0	0	0	0	0	2.22523	0	0	0	10.6133
GIGYF2		0	0	0	0	0	0	2.42798	0	0	0	0	0	3.07887	2.27944	2.82382	0	0	10.6101
WDR6	0.358947	0	3.01048	0	0	0	2.78397	2.42798	0	0	0	0	0	0	2.38705	0	0	0	10.6095
GART		0	0	0	3.0814	2.12243	0	0	0	0	0	0	3.10834	0	2.29275	0	0	0	10.6049
TTN		0	0	0	3.0814	0	0	0	0	0	0	0	0	0	4.01126	3.5087	0	0	10.6014
ICE1	0.207023	0	0	0	0	0	2.88659	2.42798	0	0	0	0	0	0	2.24903	3.03676	0	0	10.6004
SLC16A3		0	0	0	3.0814	2.17013	0	0	0	0	3.01123	0	0	0	2.33471	0	0	0	10.5975
SERPINB8		0	0	2.29619	0	0	0	0	0	0	3.01123	0	0	0	2.16852	0	3.1209	0	10.5968
GANAB		0	0	0	3.0814	2.24882	0	0	0	0	0	0	3.08685	0	2.17175	0	0	0	10.5888
RTN4		0	3.01048	2.29619	0	0	0	0	0	0	3.01123	0	0	0	2.25976	0	0	0	10.5777
CALU		0	0	0	3.0814	2.09493	0	0	0	0	0	0	3.1395	0	2.24733	0	0	0	10.5632
CAV1		0	0	0	3.0814	2.19231	0	0	0	0	3.01123	0	0	0	2.27766	0	0	0	10.5626
KRT1		0	0	0	3.0814	2.13613	0	0	0	0	0	0	3.13101	0	2.21243	0	0	0	10.561
MRPS5		0	3.01048	0	0	2.08833	0	0	0	0	0	0	3.21759	0	2.24373	0	0	0	10.5601
SURF4		0	0	0	3.0814	2.11693	0	0	0	0	0	0	3.1466	0	2.21316	0	0	0	10.5581
ANXA5		0	0	2.29619	3.0814	0	0	0	0	0	0	0	2.9125	0	2.2331	0	0	0	10.5232
PHF12		0	0	2.21217	0	0	2.62402	0	0	0	0	0	0	0	2.24397	0	3.42954	0	10.5097
PTPRJ		0	0	2.17965	0	0	0	0	0	0	0	0	0	0	2.43943	3.06533	2.80685	0	10.4913
ATG101	0.327081	0	0	0	3.0814	2.23483	2.7933	0	0	0	0	0	0	0	2.38159	0	0	0	10.4911
CXCL9		0	0	2.20385	0	0	0	2.42798	0	0	0	0	0	0	2.77424	3.08177	0	0	10.4878
IFNGR2		2.80259	0	2.29619	0	0	0	0	0	0	0	0	0	0	2.30944	3.05851	0	0	10.4667
TICAM1		3.31422	0	2.29619	0	0	2.61688	0	0	0	0	0	0	0	2.22425	0	0	0	10.4515
POLR3B	0.505865	0	0	0	0	0	2.73749	2.42798	0	0	0	0	0	0	2.29539	2.9901	0	0	10.451
ADAM8		0	0	2.3688	0	0	2.62487	2.42798	0	0	0	0	0	0	0	3.02384	0	0	10.4455
HIVEP1	0.292877	0	0	2.29619	0	0	2.81323	0	0	0	0	0	2.93942	0	2.37848	0	0	0	10.4273
RRP12	0.0145026	0	0	2.17965	0	0	3.10473	0	0	0	0	0	0	0	2.1085	0	3.03407	0	10.427
PLK2		0	0	0	0	0	2.51697	2.42798	0	0	0	0	0	0	2.58369	0	2.89096	0	10.4196
ATP5J		0	3.01048	0	0	2.10493	0	0	0	0	0	0	0	0	2.36345	0	2.9386	0	10.4175
IFITM1		3.31422	0	2.21217	0	0	0	2.42798	0	0	0	0	0	0	2.46218	0	0	0	10.4165
TAP2		0	0	2.3688	0	0	0	2.42798	0	0	0	0	3.07146	0	2.53355	0	0	0	10.4018
BTN3A3		0	0	0	3.0814	2.11223	0	0	0	0	3.01123	0	0	0	2.18732	0	0	0	10.3922
NMI		0	3.01048	2.21217	0	0	0	2.42798	0	0	0	0	2.70496	0	0	0	0	0	10.3556
IFIT5		0	0	2.29619	0	0	0	2.42798	0	0	0	0	0	0	2.54059	3.05572	0	0	10.3205
SF3B4		0	0	0	3.0814	2.11293	2.6847	0	0	0	0	0	0	0	2.43833	0	0	0	10.3174
IGF2R		0	3.01048	2.21217	0	0	2.66215	2.42798	0	0	0	0	0	0	0	0	0	0	10.3128
KLF9	0.255437	0	0	0	0	0	2.83665	2.42798	0	0	0	0	0	0	2.13911	0	2.89585	0	10.2996
H2AFZ		0	0	0	3.0814	0	0	0	0	0	0	0	0	2.76538	2.1077	0	0	2.30767	10.2622
TMEM251		0	0	2.29619	0	0	0	2.42798	0	0	0	0	0	0	2.4769	3.0394	0	0	10.2405
OASL		0	0	2.29619	0	0	0	2.42798	0	0	0	0	0	0	2.28731	3.21529	0	0	10.2268
DNAJC11		0	0	0	3.0814	0	2.53328	2.42798	0	0	0	0	0	0	2.17712	0	0	0	10.2198
IRF1		0	0	2.20385	0	0	0	2.42798	0	0	0	0	0	0	2.22267	3.36435	0	0	10.2189
HIST1H2AB		0	0	0	0	2.12343	0	0	0	0	3.01123	0	0	0	2.21676	2.86008	0	0	10.2115
JAG1		0	0	0	0	2.70638	2.57017	2.42798	0	0	0	0	0	0	2.49326	0	0	0	10.1978
SERPINB1		0	0	2.17965	0	2.19743	0	0	0	0	3.01123	0	0	0	0	0	2.80135	0	10.1897
SF3B1		0	3.01048	0	3.0814	0	0	0	0	0	0	0	0	0	4.09743	0	0	0	10.1893
PLK3		0	0	2.21217	0	0	0	2.42798	0	0	0	0	0	0	2.65467	0	2.89042	0	10.1852
DUSP3		0	0	2.20385	0	0	2.59934	0	0	0	0	0	0	0	2.21264	0	3.14763	0	10.1635
HMOX2	0.33551	0	3.01048	0	0	2.09963	2.79055	0	0	0	0	0	0	0	2.24599	0	0	0	10.1467
SLC25A37		0	0	2.29619	0	0	0	2.42798	0	0	0	0	0	0	2.47196	0	2.93272	0	10.1288
AKAP11		0	0	0	3.0814	2.12093	0	2.42798	0	0	0	0	0	0	2.46479	0	0	0	10.0951
PAK6		0	0	0	0	2.40312	0	0	0	0	0	2.00944	0	0	2.63103	0	3.05149	0	10.0951
COPG2		0	3.01048	0	0	0	0	0	0	0	0	0	3.17184	0	0	0	3.90963	0	10.0919
CASP8		3.31422	0	0	0	2.15103	0	2.42798	0	0	0	0	0	0	2.18902	0	0	0	10.0823
HARS2		0	0	0	0	2.30602	0	2.42798	0	0	3.01123	0	0	0	2.30549	0	0	0	10.0507
BANP		0	0	2.21217	0	0	2.57922	0	0	0	0	0	2.93942	0	2.31422	0	0	0	10.045
PSMB3		3.31422	0	0	0	0	0	0	0	0	3.01123	0	0	0	0	0	3.71741	0	10.0429
ADGRG1		0	0	0	0	2.18993	0	2.42798	0	0	0	0	0	0	2.34715	3.06994	0	0	10.035
MX2		0	0	2.17965	0	0	0	2.42798	0	0	0	0	0	0	2.187	3.23681	0	0	10.0314
COPZ1		3.31422	0	0	0	0	0	0	0	0	0	0	0	0	3.63357	0	3.0782	0	10.026
MAPKAP1		0	3.01048	2.29619	0	0	0	2.42798	0	0	0	0	0	0	2.28406	0	0	0	10.0187
SOCS1		3.31422	0	2.20385	0	2.06943	0	2.42798	0	0	0	0	0	0	0	0	0	0	10.0155
COLGALT1		0	0	0	3.0814	0	0	0	0	0	0	0	0	0	0	3.30317	3.62779	0	10.0124
ZMIZ1		0	0	2.20385	0	0	0	2.42798	0	0	0	0	0	0	2.1799	3.19418	0	0	10.0059
SIN3A		0	0	2.21217	0	2.08043	0	0	0	0	0	0	0	3.11896	2.56667	0	0	0	9.97824
USP46		0	0	0	0	2.18339	0	2.42798	0	0	0	0	0	0	2.27368	3.06133	0	0	9.94639
CCT6A		0	0	0	3.0814	0	0	0	0	0	0	0	0	0	0	3.53773	3.30906	0	9.92819
CXCL10		2.80259	0	2.20385	0	0	0	0	0	0	0	0	2.70166	0	2.21662	0	0	0	9.92473
USPL1		0	0	2.21217	0	0	2.50636	2.42798	0	0	0	0	0	0	2.77128	0	0	0	9.91778
USP15		0	0	2.21217	3.0814	0	0	2.42798	0	0	0	0	0	0	2.18982	0	0	0	9.91138
NUP133	0.0850902	3.31422	0	0	0	0	3.02513	0	0	0	0	0	0	0	0	0	3.54108	0	9.88043
TNIP3		0	0	2.29619	0	0	0	2.42798	0	0	0	0	0	0	2.0809	3.05294	0	0	9.85801
WDR26		0	0	2.21217	3.0814	0	0	2.42798	0	0	0	0	0	0	2.1238	0	0	0	9.84535
CASC3		3.31422	0	0	3.0814	0	0	0	0	0	0	0	0	0	0	0	3.44384	0	9.83946
PEPD		0	0	0	0	0	0	0	0	0	0	0	0	3.08097	2.8122	0	3.92576	0	9.81894
AGAP3		0	0	2.29619	0	0	0	0	0	0	0	0	0	0	2.32379	0	2.88407	2.31007	9.81413
SERPINB9		0	0	2.29619	0	0	0	2.42798	0	0	0	0	0	0	2.28813	0	2.79862	0	9.81093
STRN		0	3.01048	0	3.0814	0	0	0	0	0	0	0	0	0	0	0	3.69612	0	9.78801
DDX5		0	0	0	3.0814	0	0	0	0	0	3.01123	0	3.65728	0	0	0	0	0	9.74991
SON		0	3.01048	0	0	0	0	0	0	0	0	0	2.93942	0	3.77691	0	0	0	9.72681
TMEM86B	0.292877	0	0	0	0	2.16993	2.81114	0	0	0	0	0	2.29099	0	2.44384	0	0	0	9.7159
EIF3C		0	0	0	3.0814	0	0	0	0	0	3.01123	0	0	0	3.61821	0	0	0	9.71084
CDKN2AIP		0	0	0	0	2.19053	2.58171	2.42798	0	0	0	0	0	0	2.48787	0	0	0	9.68809
UBR2		0	0	2.21217	0	2.08453	0	0	0	0	0	0	0	0	2.17755	0	3.21372	0	9.68798
AP2A2		0	0	0	3.0814	0	0	0	0	0	0	0	3.0833	0	0	0	3.46748	0	9.63218
CHST15	0.663643	0	0	2.3688	0	0	2.71508	2.42798	0	0	0	0	0	0	2.1166	0	0	0	9.62846
NFKBIB		2.80259	0	2.21217	0	2.06513	2.54651	0	0	0	0	0	0	0	0	0	0	0	9.6264
TREML4	0.165062	0	0	2.29619	0	2.17093	2.94507	0	0	0	0	0	0	0	2.20854	0	0	0	9.62073
IL12B		2.80259	0	2.29619	0	2.20588	0	0	0	0	0	0	0	0	0	0	0	2.30657	9.61123
ELP4		0	0	0	0	2.20034	2.51376	0	0	0	0	0	2.70266	0	2.18928	0	0	0	9.60605
CTNNAL1		0	0	0	3.0814	0	0	0	0	0	0	0	0	0	0	3.53555	2.98885	0	9.6058
DHCR7		0	3.01048	0	4.0674	0	0	0	0	0	0	0	0	0	2.47336	0	0	0	9.55124
STRBP		0	0	0	3.0814	0	0	0	0	0	0	0	3.14857	0	0	3.3063	0	0	9.53627
ATP5F1		0	3.01048	0	0	0	0	0	0	0	0	0	3.08428	0	3.43995	0	0	0	9.53471
NLRX1		3.31422	3.01048	0	0	0	0	0	0	0	0	0	3.20457	0	0	0	0	0	9.52927
HSP90AA1		3.31422	0	0	3.0814	0	0	0	0	0	0	0	3.13201	0	0	0	0	0	9.52763
RAB4A	0.269472	0	0	0	0	2.11443	2.82779	2.42798	0	0	0	0	0	0	2.15605	0	0	0	9.52624
DSTN		0	0	0	3.0814	0	0	0	0	0	0	0	3.13321	0	0	3.31009	0	0	9.52471
SLC5A6		0	3.01048	0	0	0	0	0	0	0	3.01123	0	0	0	0	0	3.48897	0	9.51068
MRPL19		0	0	0	3.0814	0	0	0	0	0	0	0	3.22094	0	0	0	3.20671	0	9.50906
CALR		3.31422	0	0	3.0814	0	0	0	0	0	0	0	3.0829	0	0	0	0	0	9.47852
RBM3		0	0	0	3.0814	0	0	0	0	0	0	0	0	3.08695	3.30595	0	0	0	9.4743
NUP210		3.31422	3.01048	0	0	0	0	0	0	0	0	0	3.12826	0	0	0	0	0	9.45296
ABCE1		0	0	0	3.0814	0	0	0	0	0	3.01123	0	0	0	0	0	3.34129	0	9.43392
ZNF160		0	0	0	0	0	2.5743	2.42798	0	0	0	0	0	0	2.1217	0	0	2.30627	9.43026
API5	0.359026	0	0	0	3.0814	0	2.78359	0	0	0	0	0	0	0	3.56098	0	0	0	9.42597
AIFM1		3.31422	3.01048	0	3.0814	0	0	0	0	0	0	0	0	0	0	0	0	0	9.4061
KRT18	0.345564	0	0	0	3.0814	0	2.7886	0	0	0	0	0	0	0	0	3.53585	0	0	9.40586
CALML5		0	3.01048	0	3.0814	0	0	0	0	0	0	0	0	0	0	3.30928	0	0	9.40116
CUL4A		0	3.01048	0	3.0814	0	0	0	0	0	0	0	0	0	0	3.30867	0	0	9.40056
SND1		0	0	0	3.0814	0	0	0	0	0	3.01123	0	0	0	0	3.30751	0	0	9.40013
WARS		0	0	2.20385	0	2.13893	2.6198	2.42798	0	0	0	0	0	0	0	0	0	0	9.39056
CPSF2	0.208117	3.31422	0	0	0	0	2.88608	0	0	0	0	0	3.18111	0	0	0	0	0	9.3814
SCRIB		3.31422	0	0	0	0	0	0	0	0	0	0	3.20497	0	2.85875	0	0	0	9.37793
PSMB5	0.0700944	3.31422	0	0	0	0	3.04594	0	0	0	3.01123	0	0	0	0	0	0	0	9.37139
RCC1	3.93361e-05	3.31422	0	0	0	0	3.14181	0	0	0	0	0	0	0	0	0	2.91353	0	9.36956
USP25		0	0	0	0	0	0	2.42798	0	0	0	2.03015	0	0	2.0759	2.83024	0	0	9.36427
SKIV2L2	0.142768	0	0	0	3.0814	0	2.96505	0	0	0	0	0	0	0	0	3.30965	0	0	9.35611
SGK1		0	0	2.27331	0	2.19503	0	2.42798	0	0	0	0	0	0	2.45083	0	0	0	9.34715
UQCRC2		0	0	0	0	0	0	0	0	0	0	0	3.13812	0	2.22523	0	3.98147	0	9.34481
PSMA4		3.31422	0	0	3.0814	0	0	0	0	0	0	0	0	0	0	0	2.94465	0	9.34027
KIF11		0	0	0	3.0814	0	0	2.42798	0	0	0	0	0	0	3.82826	0	0	0	9.33764
PLK1		0	0	0	0	0	2.5476	0	0	0	0	0	0	0	3.89849	0	2.8915	0	9.33759
UTP6		0	0	0	3.0814	0	0	0	0	0	0	0	0	0	0	3.30507	2.94397	0	9.33044
HUWE1		0	3.01048	0	3.0814	0	0	0	0	0	0	0	3.22055	0	0	0	0	0	9.31243
OSMR		0	0	0	3.0814	0	0	0	0	0	0	0	0	0	2.62666	3.60418	0	0	9.31224
YWHAZ		0	3.01048	0	3.0814	0	0	0	0	0	0	0	3.22035	0	0	0	0	0	9.31224
PRKDC		0	3.01048	0	3.0814	0	0	0	0	0	0	0	3.21917	0	0	0	0	0	9.31105
RDX		0	0	0	3.0814	0	0	0	0	0	3.01123	0	0	0	0	0	3.2155	0	9.30812
EMD		0	3.01048	0	3.0814	0	0	0	0	0	0	0	3.21601	0	0	0	0	0	9.3079
IGF2BP2		0	3.01048	0	3.0814	0	0	0	0	0	0	0	3.21542	0	0	0	0	0	9.30731
ATP5O		0	3.01048	0	3.0814	0	0	0	0	0	0	0	3.21404	0	0	0	0	0	9.30592
TTC27	0.0161714	0	3.01048	0	0	0	3.10229	0	0	0	0	0	3.19136	0	0	0	0	0	9.30413
SLC2A1		0	0	0	3.0814	0	0	0	0	0	3.01123	0	3.20891	0	0	0	0	0	9.30154
KIAA0368		0	3.01048	0	3.0814	0	0	0	0	0	0	0	3.20733	0	0	0	0	0	9.29922
ILF3		0	3.01048	0	3.0814	0	0	0	0	0	0	0	3.20004	0	0	0	0	0	9.29192
MRPS9		0	3.01048	0	3.0814	0	0	0	0	0	0	0	3.19925	0	0	0	0	0	9.29113
MRPS34		0	3.01048	0	3.0814	0	0	0	0	0	0	0	3.19787	0	0	0	0	0	9.28975
PNN		0	3.01048	0	3.0814	0	0	0	0	0	0	0	3.19767	0	0	0	0	0	9.28956
MRPL49		0	3.01048	0	3.0814	0	0	0	0	0	0	0	3.19333	0	0	0	0	0	9.28522
GNAI2		0	0	0	3.0814	0	2.66716	0	0	0	0	0	0	0	0	3.53605	0	0	9.28461
CTNNA1		0	0	0	3.0814	0	0	0	0	0	3.01123	0	3.18978	0	0	0	0	0	9.28241
CIAO1		0	3.01048	0	3.0814	0	0	0	0	0	0	0	3.18781	0	0	0	0	0	9.2797
AIMP1		0	3.01048	0	3.0814	0	0	0	0	0	0	0	3.18032	0	0	0	0	0	9.2722
SLC25A10		0	3.01048	0	3.0814	0	0	0	0	0	0	0	3.17598	0	0	0	0	0	9.26787
SSR4		0	3.01048	0	3.0814	0	0	0	0	0	0	0	3.17282	0	0	0	0	0	9.26471
PSME3		0	0	0	3.0814	0	0	0	0	0	3.01123	0	3.17204	0	0	0	0	0	9.26467
DHX30		0	3.01048	0	3.0814	0	0	0	0	0	0	0	3.17243	0	0	0	0	0	9.26432
DPM1		0	3.01048	0	3.0814	0	0	0	0	0	0	0	3.17223	0	0	0	0	0	9.26412
ZWILCH		0	3.01048	0	3.0814	0	0	0	0	0	0	0	3.16928	0	0	0	0	0	9.26116
TRAPPC6B		0	3.01048	0	3.0814	0	0	0	0	0	0	0	3.16671	0	0	0	0	0	9.2586
ACTR1A		0	3.01048	0	3.0814	0	0	0	0	0	0	0	3.16612	0	0	0	0	0	9.25801
ACSL3		0	3.01048	0	3.0814	0	0	0	0	0	0	0	3.16435	0	0	0	0	0	9.25623
PRDX3		0	3.01048	0	3.0814	0	0	0	0	0	0	0	3.16139	0	0	0	0	0	9.25327
HSP90B1		0	3.01048	0	3.0814	0	0	0	0	0	0	0	3.15803	0	0	0	0	0	9.24992
SNRPB2		0	3.01048	0	3.0814	0	0	0	0	0	0	0	3.15685	0	0	0	0	0	9.24874
PPP2CA		0	3.01048	0	3.0814	0	0	0	0	0	0	0	3.15665	0	0	0	0	0	9.24854
ATP1A1		0	3.01048	0	3.0814	0	0	0	0	0	0	0	3.15527	0	0	0	0	0	9.24716
MOV10		0	3.01048	0	3.0814	0	0	0	0	0	0	0	3.1533	0	0	0	0	0	9.24519
LGALS1		0	0	0	3.0814	0	0	0	0	0	3.01123	0	3.15251	0	0	0	0	0	9.24514
MRPS26		0	3.01048	0	3.0814	0	0	0	0	0	0	0	3.15172	0	0	0	0	0	9.24361
MRPS2		0	3.01048	0	3.0814	0	0	0	0	0	0	0	3.14817	0	0	0	0	0	9.24006
CYC1		0	3.01048	0	3.0814	0	0	0	0	0	0	0	3.14147	0	0	0	0	0	9.23336
MLF2		0	3.01048	0	3.0814	0	0	0	0	0	0	0	3.13654	0	0	0	0	0	9.22843
PLEC		0	0	0	3.0814	0	0	0	0	0	3.01123	0	3.13477	0	0	0	0	0	9.22739
PDIA4		0	3.01048	0	3.0814	0	0	0	0	0	0	0	3.13378	0	0	0	0	0	9.22566
DCD		0	3.01048	0	3.0814	0	0	0	0	0	0	0	3.13371	0	0	0	0	0	9.2256
LRRC59		0	0	0	3.0814	0	0	0	0	0	0	0	3.09	0	0	0	3.05362	0	9.22503
HSPD1		0	3.01048	0	3.0814	0	0	0	0	0	0	0	3.13141	0	0	0	0	0	9.2233
SF3B2		0	0	0	3.0814	0	0	0	0	0	0	0	3.19964	0	2.9421	0	0	0	9.22315
DHX9		0	0	0	3.0814	0	0	0	0	0	3.01123	0	3.12954	0	0	0	0	0	9.22217
IMPDH2		0	0	0	3.0814	0	0	0	0	0	3.01123	0	3.12924	0	0	0	0	0	9.22187
BAG5		0	3.01048	0	3.0814	0	0	0	0	0	0	0	3.12747	0	0	0	0	0	9.21935
ATP2A2		0	3.01048	0	3.0814	0	0	0	0	0	0	0	3.12727	0	0	0	0	0	9.21916
PRDX1		0	3.01048	0	3.0814	0	0	0	0	0	0	0	3.12701	0	0	0	0	0	9.2189
RCN1		0	3.01048	0	3.0814	0	0	0	0	0	0	0	3.12651	0	0	0	0	0	9.2184
UGGT1		0	3.01048	0	3.0814	0	0	0	0	0	0	0	3.12589	0	0	0	0	0	9.21778
DDX58		3.31422	0	2.9631	0	0	0	0	0	0	0	0	2.93942	0	0	0	0	0	9.21673
OAS1		3.31422	0	2.9631	0	0	0	0	0	0	0	0	0	0	0	2.93893	0	0	9.21625
TUBA4A		0	0	0	3.0814	0	0	0	0	0	3.01123	0	3.12341	0	0	0	0	0	9.21604
SSB		0	3.01048	0	3.0814	0	0	0	0	0	0	0	3.12411	0	0	0	0	0	9.216
UGDH		0	0	0	3.0814	0	0	0	0	0	3.01123	0	3.12211	0	0	0	0	0	9.21474
HACD3		0	3.01048	0	3.0814	0	0	0	0	0	0	0	3.12195	0	0	0	0	0	9.21383
PPP6R3		0	3.01048	0	3.0814	0	0	0	0	0	0	0	3.12175	0	0	0	0	0	9.21364
MED6		0	0	0	0	0	0	2.42798	0	0	0	0	0	0	3.28292	3.50018	0	0	9.21108
IPO7		0	3.01048	0	3.0814	0	0	0	0	0	0	0	3.11721	0	0	0	0	0	9.2091
NUDT21	0.000486493	0	0	0	3.0814	0	3.13318	0	0	0	0	0	0	0	0	0	2.99134	0	9.20592
B4GALT5		0	0	2.29619	0	2.10983	0	2.42798	0	0	0	0	0	0	2.36923	0	0	0	9.20323
PURA		0	3.01048	0	3.0814	0	0	0	0	0	0	0	3.10716	0	0	0	0	0	9.19904
CPSF4		3.31422	0	0	0	0	0	0	0	0	0	0	2.93942	0	0	2.94495	0	0	9.19858
PGAM5		0	3.01048	0	3.0814	0	0	0	0	0	0	0	3.10459	0	0	0	0	0	9.19648
TRAPPC9		0	3.01048	0	3.0814	0	0	0	0	0	0	0	3.10242	0	0	0	0	0	9.19431
SLC25A3		0	3.01048	0	3.0814	0	0	0	0	0	0	0	3.09887	0	0	0	0	0	9.19076
TUBGCP2	0.0160775	0	3.01048	0	0	0	3.10391	0	0	0	0	0	3.07284	0	0	0	0	0	9.18724
NOP2	0.378439	0	0	0	3.0814	0	2.77453	0	0	0	0	0	0	0	0	3.3304	0	0	9.18634
PAIP2		0	3.01048	0	3.0814	0	0	0	0	0	0	0	0	0	0	0	3.0938	0	9.18569
PES1		0	0	3.81919	0	0	0	0	0	0	0	0	3.21818	0	2.14572	0	0	0	9.18309
PGRMC1		0	3.01048	0	3.0814	0	0	0	0	0	0	0	3.08823	0	0	0	0	0	9.18011
GOLPH3		0	3.01048	0	3.0814	0	0	0	0	0	0	0	3.08625	0	0	0	0	0	9.17814
TBRG4		0	3.01048	0	3.0814	0	0	0	0	0	0	0	3.08606	0	0	0	0	0	9.17794
SDF4		0	3.01048	0	3.0814	0	0	0	0	0	0	0	3.08408	0	0	0	0	0	9.17597
RARS		0	3.01048	0	3.0814	0	0	0	0	0	0	0	3.08231	0	0	0	0	0	9.1742
PFKL		0	3.01048	0	3.0814	0	0	0	0	0	0	0	3.08211	0	0	0	0	0	9.174
XPOT		0	3.01048	0	3.0814	0	0	0	0	0	0	0	0	3.08108	0	0	0	0	9.17296
ITGA3		0	0	0	3.0814	0	0	0	0	0	3.01123	0	0	3.07967	0	0	0	0	9.1723
S100A4		0	0	0	3.0814	0	0	0	0	0	3.01123	0	0	3.07907	0	0	0	0	9.1717
ARL1		0	3.01048	0	3.0814	0	0	0	0	0	0	0	3.07107	0	0	0	0	0	9.16295
DNAJC7		0	3.01048	0	3.0814	0	0	0	0	0	0	0	3.0693	0	0	0	0	0	9.16118
EIF2B3	0.0510794	0	3.01048	0	3.0814	0	3.06534	0	0	0	0	0	0	0	0	0	0	0	9.15723
HIGD1A		0	3.01048	0	0	0	0	0	0	0	0	0	3.22114	0	0	0	2.92447	0	9.1561
MAD2L1	0.0604433	0	3.01048	0	3.0814	0	3.0608	0	0	0	0	0	0	0	0	0	0	0	9.15269
MTHFD1		0	3.01048	0	0	0	0	0	0	0	3.01123	0	3.12761	0	0	0	0	0	9.14932
DNM2		0	3.01048	0	0	0	0	0	0	0	0	0	3.16415	0	0	0	2.96756	0	9.14219
EIF2AK3		3.31422	0	0	0	0	0	0	0	0	0	0	0	0	2.59136	3.22852	0	0	9.1341
SCGB1D1		0	0	2.29619	0	2.09553	0	2.42798	0	0	0	0	0	0	2.30859	0	0	0	9.1283
SLC1A5		0	3.01048	0	0	0	0	0	0	0	3.01123	0	3.10558	0	0	0	0	0	9.12729
SRP54	0.000163444	0	0	0	0	0	3.14008	0	0	0	0	0	2.93942	0	3.04649	0	0	0	9.12598
TOM1	0.914079	0	0	2.17965	0	2.12023	2.70613	0	0	0	0	0	0	0	2.1199	0	0	0	9.12592
RANBP2	0.0642641	3.31422	0	0	0	0	3.05332	0	2.75705	0	0	0	0	0	0	0	0	0	9.12458
BZW1		0	3.01048	0	3.0814	0	0	0	0	0	3.01123	0	0	0	0	0	0	0	9.10311
BZW2		0	3.01048	0	3.0814	0	0	0	0	0	3.01123	0	0	0	0	0	0	0	9.10311
HNRNPL		0	3.01048	0	3.0814	0	0	0	0	0	3.01123	0	0	0	0	0	0	0	9.10311
PPA1		0	3.01048	0	3.0814	0	0	0	0	0	3.01123	0	0	0	0	0	0	0	9.10311
DHX15		0	3.01048	0	3.0814	0	0	0	0	0	3.01123	0	0	0	0	0	0	0	9.10311
MRPL23		0	3.01048	0	0	0	0	0	0	0	0	0	3.19215	0	0	0	2.8953	0	9.09793
NXF5		2.80259	0	0	0	2.22245	0	0	0	0	0	0	0	0	0	0	4.07085	0	9.09589
TRIM28		0	0	0	3.0814	0	0	0	0	0	0	0	3.11012	0	2.90091	0	0	0	9.09243
RBM14		0	3.01048	0	0	0	0	0	0	0	0	0	3.65772	0	2.42251	0	0	0	9.09071
PRMT5	0.248522	0	0	0	3.0814	0	2.84116	0	0	0	0	0	3.15606	0	0	0	0	0	9.07863
KRTCAP2	0.188255	0	0	0	0	0	2.917	0	0	0	0	0	0	0	2.36461	0	3.78943	0	9.07104
GMPR2		0	0	2.21217	0	2.16263	0	2.42798	0	0	0	0	0	0	2.26726	0	0	0	9.07004
PSMA3	0.52747	3.31422	0	0	0	0	2.73422	0	0	0	3.01123	0	0	0	0	0	0	0	9.05967
MRPL4	0.0688094	0	3.01048	0	0	0	3.04741	0	0	0	0	0	0	0	0	0	3.00069	0	9.05858
MAPK9		2.80259	0	0	0	0	0	0	0	0	0	0	2.93942	0	0	3.3131	0	0	9.0551
RAC1		0	0	0	3.0814	0	0	0	0	0	0	0	3.08763	0	0	0	2.88251	0	9.05155
TIMM17A		0	0	0	3.0814	0	0	0	0	0	0	0	0	0	2.28676	0	3.67539	0	9.04355
ST13	0.165119	0	0	0	3.0814	0	2.94389	0	0	0	3.01123	0	0	0	0	0	0	0	9.03652
CALCOCO2		0	0	0	0	0	0	2.42798	0	0	0	0	0	0	2.96634	3.64187	0	0	9.0362
MFN1		0	0	0	3.0814	0	0	0	0	0	0	0	3.0758	0	0	0	2.87435	0	9.03156
ENO1		0	3.01048	0	3.0814	0	0	0	0	0	0	0	2.93942	0	0	0	0	0	9.0313
AIMP2		0	3.01048	0	3.0814	0	0	0	0	0	0	0	2.93942	0	0	0	0	0	9.0313
PAICS		0	0	0	3.0814	0	0	0	0	0	3.01123	0	0	0	2.93732	0	0	0	9.02995
TFAP2A		3.31422	0	0	0	0	0	0	0	0	0	0	0	0	2.43443	3.27097	0	0	9.01961
HSPA2		2.80259	0	0	3.0814	0	0	0	0	0	0	0	3.13191	0	0	0	0	0	9.01591
HNRNPA2B1		0	0	0	3.0814	0	0	0	0	0	3.01123	0	0	0	2.91329	0	0	0	9.00592
PGK1		0	0	0	3.0814	0	0	0	0	0	3.01123	0	2.9125	0	0	0	0	0	9.00513
TPM3		0	0	0	3.0814	0	0	0	0	0	3.01123	0	2.9125	0	0	0	0	0	9.00513
SLC35A1	9.16669e-12	0	0	0	0	3.33982	3.15768	0	0	0	0	0	0	0	2.50693	0	0	0	9.00444
S100A9		0	0	3.81919	3.0814	0	0	0	0	0	0	0	0	0	2.1018	0	0	0	9.00239
NOP14	0.272063	0	0	0	3.0814	0	2.82648	0	0	0	0	0	3.09256	0	0	0	0	0	9.00045
SSRP1	0.450407	0	0	0	3.0814	0	2.74922	0	0	0	0	0	3.16868	0	0	0	0	0	8.99931
CLNS1A		0	0	0	3.0814	0	2.69576	0	0	0	0	0	3.21798	0	0	0	0	0	8.99515
CORO1C		0	0	0	0	0	0	0	0	0	0	0	3.11288	0	2.73813	0	3.14182	0	8.99282
CTTN	0.868596	0	0	0	3.0814	0	2.70731	0	0	0	0	0	3.19708	0	0	0	0	0	8.98579
CAPN1	0.203196	0	0	0	0	0	2.89176	0	0	0	3.01123	0	3.07994	0	0	0	0	0	8.98293
NFKB1		3.31422	0	2.29619	0	0	0	0	0	0	0	0	0	0	0	3.37047	0	0	8.98088
UFL1	0.351383	0	0	0	3.0814	0	2.78474	0	0	0	0	0	3.11327	0	0	0	0	0	8.97941
TRAPPC4	0.000486493	0	3.01048	0	0	0	3.13232	0	0	0	0	0	0	0	0	0	2.83021	0	8.97301
NACA2		0	0	0	0	0	0	0	0	0	3.01123	0	0	0	2.21402	0	3.73485	0	8.9601
ACTR2	0.0787996	0	0	0	0	0	3.04012	0	0	0	0	0	3.1322	0	0	0	2.78678	0	8.9591
POLR1A		0	0	0	0	0	2.53898	0	0	0	0	0	3.15034	0	0	0	3.26264	0	8.95196
SAAL1		0	3.01048	0	3.0814	0	0	0	0	0	0	0	0	0	0	0	2.85693	0	8.94881
MCM3AP	1.05549e-05	0	0	0	0	0	3.1453	0	0	0	0	0	0	0	2.28231	0	3.51124	0	8.93886
ETFA		0	0	0	3.0814	0	0	0	0	0	0	0	3.12313	0	0	2.72784	0	0	8.93238
KRT7	0.636601	0	0	0	3.0814	0	2.71813	0	0	0	0	0	3.12931	0	0	0	0	0	8.92885
CLUAP1		0	0	0	0	0	2.55107	2.42798	0	0	0	0	0	0	0	0	3.94769	0	8.92674
SF3A1	0.208117	0	0	2.3688	0	0	2.88557	0	0	0	0	0	0	0	3.67173	0	0	0	8.9261
SLC2A12		0	0	0	3.0814	0	0	0	0	0	0	0	0	0	0	3.53545	0	2.30897	8.92583
HSD17B10		0	3.01048	0	3.0814	0	0	0	0	0	0	0	0	0	0	0	2.82473	0	8.91662
MAP1LC3B		3.31422	0	0	3.0814	0	2.51252	0	0	0	0	0	0	0	0	0	0	0	8.90814
EFTUD2		0	0	0	3.0814	0	0	0	0	0	0	0	3.18761	0	2.63848	0	0	0	8.9075
ZCCHC8		0	0	0	0	0	0	2.42798	0	0	0	0	3.11189	0	0	3.35832	0	0	8.89819
CSNK2A2		3.31422	0	0	0	0	0	0	0	0	0	0	3.22899	0	2.35278	0	0	0	8.89599
FAM120A		0	0	0	3.0814	0	2.70408	0	0	0	0	0	3.10597	0	0	0	0	0	8.89146
GMEB1		0	0	0	3.0814	0	0	0	0	0	0	0	2.93942	0	0	2.86965	0	0	8.89047
NDUFA8		0	0	0	3.0814	0	2.63512	0	0	0	0	0	3.16237	0	0	0	0	0	8.87889
CSF2	0.0540127	0	0	0	0	0	3.06382	2.42798	0	0	0	0	0	0	0	3.38292	0	0	8.87472
ARFGEF2		0	0	0	3.0814	0	2.66289	0	0	0	0	0	3.11938	0	0	0	0	0	8.86368
GRPEL1		0	0	0	3.0814	0	2.66766	0	0	0	0	0	3.10972	0	0	0	0	0	8.85879
HIST1H2BL		0	0	0	3.0814	0	0	0	0	0	3.01123	0	0	2.76549	0	0	0	0	8.85812
MRTO4		0	0	0	3.0814	0	2.61771	0	0	0	0	0	3.15468	0	0	0	0	0	8.8538
EIF4A2		0	0	0	0	0	0	2.42798	0	0	0	0	0	0	2.43238	0	3.98721	0	8.84756
TPI1		0	0	0	3.0814	0	0	0	0	0	0	0	0	0	2.38422	3.38102	0	0	8.84665
THEM6		0	0	0	3.0814	0	2.60716	0	0	0	0	0	3.15488	0	0	0	0	0	8.84344
SNRPB		0	0	0	3.0814	0	0	0	0	0	0	0	3.14778	0	2.61233	0	0	0	8.84151
MAPK11		3.31422	0	0	0	0	0	0	0	0	0	0	0	0	2.35318	3.17029	0	0	8.83769
SMC4	0.488323	0	3.01048	0	3.0814	0	2.74013	0	0	0	0	0	0	0	0	0	0	0	8.83201
POLR2C		0	0	0	3.0814	0	2.59761	0	0	0	0	0	3.14916	0	0	0	0	0	8.82818
KRT10		0	0	0	3.0814	0	2.6136	0	0	0	0	0	3.13091	0	0	0	0	0	8.82592
TYMS		0	0	0	3.0814	0	0	0	0	0	0	0	0	0	2.43621	3.30782	0	0	8.82544
SMARCA5		0	0	0	3.0814	0	0	2.42798	0	0	0	0	0	0	0	3.31504	0	0	8.82442
SPTLC2		0	0	0	3.0814	0	2.52207	0	0	0	0	0	3.22015	0	0	0	0	0	8.82362
HMGB1	0.564045	0	0	0	3.0814	0	2.7278	0	0	0	3.01123	0	0	0	0	0	0	0	8.82043
DYNLL2		0	0	0	0	0	0	0	0	0	3.01123	0	2.93942	0	0	0	2.86549	0	8.81613
DBN1		0	0	0	3.0814	0	0	2.42798	0	0	0	0	0	0	0	3.3064	0	0	8.81579
MSN		0	0	0	3.0814	0	0	0	0	0	0	0	0	0	2.51442	0	3.21907	0	8.81489
MRPL41		0	0	0	0	0	0	0	0	0	0	0	3.19038	0	2.25014	0	3.37074	0	8.81126
CDK1	0.0429257	0	3.01048	0	0	0	3.07531	0	0	0	0	0	0	0	2.72309	0	0	0	8.80888
EIF3L		0	0	0	3.0814	0	0	0	0	0	3.01123	0	2.70556	0	0	0	0	0	8.79819
SNRPG		0	0	0	3.0814	0	2.53194	0	0	0	0	0	3.18249	0	0	0	0	0	8.79583
SMARCA4		0	0	0	3.0814	0	0	2.42798	0	0	0	0	0	0	0	0	3.28523	0	8.79461
CRKL		0	3.01048	0	0	0	0	0	0	0	0	0	2.93942	0	0	0	2.84325	0	8.79315
HIST1H2AA		0	3.01048	0	0	0	0	0	0	0	3.01123	0	0	2.7656	0	0	0	0	8.78731
RRM1	0.109331	0	0	0	0	0	3.00515	0	0	0	3.01123	0	0	0	2.76835	0	0	0	8.78473
BARHL2		0	0	0	0	0	2.49873	0	0	0	0	0	0	0	3.18865	0	3.09013	0	8.7775
KRT27		0	3.01048	0	0	0	2.63579	0	0	0	0	0	3.12991	0	0	0	0	0	8.77618
KRT8		0	0	0	3.0814	0	2.56028	0	0	0	0	0	3.12871	0	0	0	0	0	8.77039
BRD8	0.131971	0	0	0	3.0814	0	2.98145	0	0	0	0	0	2.70296	0	0	0	0	0	8.76582
MRPS17		0	3.01048	0	0	0	0	0	0	0	0	0	3.19314	0	2.56113	0	0	0	8.76475
KCTD5		0	0	0	3.0814	0	2.5042	0	0	0	0	0	3.17499	0	0	0	0	0	8.76059
QSOX2		0	3.01048	0	0	0	2.61319	0	0	0	0	0	3.13279	0	0	0	0	0	8.75647
CLPTM1		0	0	0	3.0814	0	0	2.42798	0	0	0	0	3.2275	0	0	0	0	0	8.73688
TBCD		0	3.01048	0	0	0	0	2.42798	0	0	0	0	0	0	0	3.29651	0	0	8.73497
EIF5B		0	0	0	3.0814	0	0	0	0	0	0	0	0	0	2.35534	0	3.29807	0	8.73482
NUP50		3.31422	0	0	0	0	2.54218	0	0	0	0	0	0	0	0	0	2.87789	0	8.73428
NUDC		0	0	0	3.0814	0	0	0	0	0	0	0	3.12057	0	2.52933	0	0	0	8.7313
ARPC1B		0	0	0	0	0	0	0	0	0	3.01123	0	3.58403	0	2.13341	0	0	0	8.72867
SF3B3	0.187387	0	0	0	3.0814	0	2.92427	0	0	0	0	0	0	0	2.72218	0	0	0	8.72785
AAAS		3.31422	3.01048	0	0	0	0	0	0	0	0	0	0	0	2.39379	0	0	0	8.71849
TRAPPC2		0	0	0	3.0814	0	2.5181	0	0	0	0	0	3.11761	0	0	0	0	0	8.71711
ARMC6		0	3.01048	0	3.0814	0	2.62317	0	0	0	0	0	0	0	0	0	0	0	8.71505
DIMT1		0	0	0	3.0814	0	2.53447	0	0	0	0	0	3.09513	0	0	0	0	0	8.711
NXT1		3.31422	0	0	0	0	0	0	0	0	0	0	2.93942	0	2.45733	0	0	0	8.71097
CDIPT		0	3.01048	0	3.0814	0	0	0	0	0	0	0	0	0	2.61494	0	0	0	8.70682
RAB11A		3.31422	0	0	3.0814	0	0	0	0	0	0	0	0	0	2.30722	0	0	0	8.70284
SEC61G		0	0	0	3.0814	0	0	0	0	0	0	0	0	0	2.30783	3.30598	0	0	8.69522
PA2G4		0	0	0	3.0814	0	0	0	0	0	0	0	0	0	2.28985	3.3232	0	0	8.69446
PTRH2		0	0	0	3.0814	0	0	2.42798	0	0	0	0	3.18052	0	0	0	0	0	8.6899
FARSB		0	0	0	3.0814	0	2.59685	0	0	0	3.01123	0	0	0	0	0	0	0	8.68948
AKAP8L		0	0	0	3.0814	0	0	0	0	0	0	0	3.20674	0	2.40129	0	0	0	8.68944
KCNJ16		0	0	0	0	0	0	0	0	0	0	0	0	0	2.17272	3.18317	3.33185	0	8.68775
MRPS23		0	3.01048	0	3.0814	0	2.59514	0	0	0	0	0	0	0	0	0	0	0	8.68703
HNRNPA1L2		0	3.01048	0	0	0	2.66414	0	0	0	3.01123	0	0	0	0	0	0	0	8.68585
TCEB2		0	0	0	3.0814	0	0	2.42798	0	0	0	0	3.17559	0	0	0	0	0	8.68497
UMPS		0	0	0	0	0	0	2.42798	0	0	0	0	0	0	0	3.13012	3.11821	0	8.67631
CLGN		0	3.01048	0	0	0	0	0	0	0	0	0	3.13043	0	2.53464	0	0	0	8.67555
TRIM27		0	0	0	0	0	0	2.42798	0	0	0	0	2.93942	0	0	3.30715	0	0	8.67455
ATP5I		0	3.01048	0	0	0	0	0	0	0	0	0	0	0	2.69793	0	2.96606	0	8.67447
PGAM4		0	0	0	3.0814	0	2.57482	0	0	0	3.01123	0	0	0	0	0	0	0	8.66745
SERPINE1	0.351111	0	0	0	3.0814	0	2.78512	0	0	0	0	0	0	0	0	0	2.79746	0	8.66399
EEF1E1		0	0	0	3.0814	0	0	0	0	0	0	0	3.1677	0	2.41234	0	0	0	8.66144
NOP56		0	3.01048	0	0	0	0	0	0	0	0	0	3.21365	0	2.43614	0	0	0	8.66027
NDUFS8		0	0	0	3.0814	2.11903	0	0	0	0	0	0	0	0	0	0	3.45554	0	8.65597
NELFCD		0	0	0	0	0	0	0	0	0	0	0	3.15587	0	2.20156	3.2976	0	0	8.65503
PCYT1A		0	0	2.20385	3.0814	0	0	0	0	0	0	0	0	0	0	0	3.36822	0	8.65347
CLTA		3.31422	0	0	3.0814	0	0	0	0	0	0	0	0	0	2.25475	0	0	0	8.65037
STARD5		0	0	0	0	0	0	2.42798	0	0	0	0	0	0	2.56922	3.65162	0	0	8.64881
STOML2		0	3.01048	0	0	0	0	2.42798	0	0	0	0	3.21029	0	0	0	0	0	8.64875
SAFB		0	0	0	3.0814	0	0	0	0	0	0	0	0	0	2.22002	3.34111	0	0	8.64254
ITGA2		0	0	0	0	0	0	0	0	0	3.01123	0	0	3.08167	2.54935	0	0	0	8.64224
LETM1		0	0	0	0	0	2.61136	0	0	0	0	0	3.16888	0	0	0	2.86022	0	8.64047
CNOT3		0	0	0	0	0	2.51951	0	0	0	0	0	0	0	2.38952	0	3.72608	0	8.63511
TNPO3		0	3.01048	0	3.0814	0	2.53958	0	0	0	0	0	0	0	0	0	0	0	8.63147
SLC1A3		0	0	0	0	0	0	2.42798	0	0	0	0	0	0	2.47816	3.7237	0	0	8.62984
ABCF2		0	0	0	3.0814	0	0	2.42798	0	0	0	0	3.11978	0	0	0	0	0	8.62916
POLR1C		0	0	0	3.0814	0	0	0	0	0	0	0	0	0	2.2391	3.30843	0	0	8.62892
MBTPS1	0.0046847	3.31422	0	0	0	0	3.11295	0	0	0	0	0	0	0	2.20092	0	0	0	8.62809
TNFRSF10D		3.31422	0	0	0	0	0	0	0	0	0	0	0	0	2.28312	3.02895	0	0	8.62628
PLD3		0	0	0	3.0814	0	0	0	0	0	0	0	3.12688	0	2.41625	0	0	0	8.62453
PPP1CA		0	0	0	0	0	0	0	0	0	3.01123	0	3.18663	0	2.42561	0	0	0	8.62347
IPO11		0	3.01048	0	3.0814	0	2.5312	0	0	0	0	0	0	0	0	0	0	0	8.62309
RALB		0	0	2.21217	0	0	0	0	0	0	3.01123	0	0	0	0	0	3.39933	0	8.62273
MAP2K1		3.31422	0	2.29619	0	0	0	0	0	0	3.01123	0	0	0	0	0	0	0	8.62164
SARS2		0	0	0	0	0	3.12382	0	0	0	0	0	0	3.08371	2.41135	0	0	0	8.61887
DDX39B		3.31422	0	0	3.0814	0	0	0	0	0	0	0	0	0	2.22172	0	0	0	8.61734
RFC3		0	0	0	3.0814	0	0	2.42798	0	0	0	0	3.10538	0	0	0	0	0	8.61476
TFB2M		0	3.01048	0	0	0	0	2.42798	0	0	0	0	3.17539	0	0	0	0	0	8.61385
PGRMC2		0	3.01048	0	0	0	0	2.42798	0	0	0	0	3.16829	0	0	0	0	0	8.60675
NSUN2		0	0	0	3.0814	0	0	0	0	0	0	0	0	0	2.20832	3.30651	0	0	8.59624
NDUFA10		0	0	0	3.0814	0	0	0	0	0	0	0	3.08014	0	2.43179	0	0	0	8.59334
CSTF2		0	3.01048	0	0	0	0	2.42798	0	0	0	0	3.15192	0	0	0	0	0	8.59038
NME2		0	0	0	3.0814	0	0	0	0	0	0	0	3.1886	0	2.31894	0	0	0	8.58895
DPY30		0	0	0	3.0814	0	0	0	0	0	0	0	3.18367	0	2.32075	0	0	0	8.58583
IKBKG		3.31422	0	0	0	0	0	0	0	0	3.01123	0	0	0	2.25919	0	0	0	8.58464
MDM2	0.408106	0	0	0	0	0	2.76466	0	0	0	0	0	0	0	2.36985	3.44976	0	0	8.58427
RSL1D1		0	0	0	3.0814	0	0	2.42798	0	0	0	0	3.07403	0	0	0	0	0	8.58341
TIMM44		0	3.01048	0	3.0814	0	0	0	0	0	0	0	0	0	2.49089	0	0	0	8.58277
ZFP36L2		0	0	0	3.0814	0	3.07146	2.42798	0	0	0	0	0	0	0	0	0	0	8.58084
TFPI2		0	0	0	0	0	0	2.42798	0	0	0	0	0	0	0	3.17063	2.98074	0	8.57935
RRAS		0	0	0	0	0	0	0	0	0	3.01123	0	0	0	2.18903	0	3.37838	0	8.57864
TRAPPC10		0	3.01048	0	0	0	0	0	0	0	0	0	3.17263	0	2.39541	0	0	0	8.57852
RAB1A		0	0	0	3.0814	0	0	0	0	0	0	0	3.2028	0	2.28425	0	0	0	8.56846
S100A2		0	0	0	3.0814	2.18183	0	0	0	0	0	0	0	0	0	3.30487	0	0	8.5681
SEC16A	0.00207803	0	3.01048	0	0	0	3.12045	2.42798	0	0	0	0	0	0	0	0	0	0	8.55891
TTC16		0	0	0	3.0814	0	0	0	0	0	0	0	0	0	2.16812	3.30896	0	0	8.55848
AP2A1		0	0	0	0	0	0	0	0	0	3.01123	0	3.21069	0	2.33602	0	0	0	8.55794
AGPS		0	0	0	0	0	0	0	0	0	0	0	3.13299	0	2.24361	0	3.17994	0	8.55653
EXOC2	0.0307822	0	0	0	0	0	3.08863	0	0	0	0	0	3.12806	0	2.33633	0	0	0	8.55302
TRA2B		0	3.01048	0	3.0814	0	0	0	0	0	0	0	0	0	2.45483	0	0	0	8.54672
PRPF31	0.267825	0	0	0	3.0814	0	2.8291	0	0	0	0	0	0	0	2.63356	0	0	0	8.54407
KRT73		0	0	0	3.0814	0	0	0	0	0	0	0	3.12921	0	2.32853	0	0	0	8.53915
PFKFB3		0	0	2.29619	3.0814	0	0	0	0	0	0	0	3.15567	0	0	0	0	0	8.53326
PDPK1		3.31422	0	0	0	0	0	0	0	0	0	0	0	0	2.39463	0	2.81894	0	8.52778
SLC22A5		0	0	0	3.0814	0	0	0	0	0	0	0	3.15094	0	2.29473	0	0	0	8.52707
ITM2B		0	0	2.3688	3.0814	0	0	0	0	0	0	0	3.07679	0	0	0	0	0	8.52699
ATP5A1		0	3.01048	0	3.0814	0	0	0	0	0	0	0	0	0	2.43237	0	0	0	8.52425
MVB12A		0	3.01048	2.9631	0	0	2.5506	0	0	0	0	0	0	0	0	0	0	0	8.52418
SMARCC1		0	0	0	3.0814	0	0	0	0	0	0	0	3.1959	0	2.24568	0	0	0	8.52298
HNRNPA0		0	3.01048	0	3.0814	0	0	2.42798	0	0	0	0	0	0	0	0	0	0	8.51986
MYH10		0	3.01048	0	3.0814	0	0	2.42798	0	0	0	0	0	0	0	0	0	0	8.51986
VAT1		0	0	0	0	0	0	2.42798	0	0	3.01123	0	0	3.08007	0	0	0	0	8.51928
KRT2		0	0	0	3.0814	0	0	0	0	0	0	0	3.13021	0	2.30524	0	0	0	8.51686
NFKBIA		2.80259	0	2.29619	0	0	0	0	0	0	0	0	0	0	0	3.41544	0	0	8.51422
ARL8B		0	0	2.29619	3.0814	0	0	0	0	0	0	0	3.13555	0	0	0	0	0	8.51315
ENY2	0.00191086	0	3.01048	0	0	0	3.12551	0	0	0	0	0	0	0	2.3758	0	0	0	8.51179
TM9SF3		0	3.01048	0	0	0	0	0	0	0	0	0	3.07718	0	2.42331	0	0	0	8.51097
NOC4L		0	0	0	3.0814	0	2.57171	0	0	0	0	0	0	0	0	0	2.8546	0	8.50771
PTPN1		0	3.01048	2.29619	0	0	0	0	0	0	0	0	0	0	0	0	3.19813	0	8.50481
STAT3		0	0	0	0	2.20395	0	0	0	0	0	0	3.21325	3.08047	0	0	0	0	8.49768
APBB1IP		0	0	2.21217	0	0	0	0	0	0	0	0	0	0	3.41245	0	2.87186	0	8.49648
PPP1CB		0	0	2.21217	3.0814	0	0	0	0	0	0	0	3.19195	0	0	0	0	0	8.48553
MRPL53		0	3.01048	0	0	0	0	0	0	0	0	0	3.16513	0	2.30914	0	0	0	8.48476
PIK3R3		2.80259	0	0	0	0	0	0	0	0	0	0	0	0	2.41836	3.26116	0	0	8.48211
AHNAK2		0	0	0	3.0814	0	0	2.42798	0	0	0	0	0	0	0	2.97221	0	0	8.4816
CENPH		0	0	0	0	0	0	0	0	0	0	0	2.93942	0	2.23159	3.30533	0	0	8.47634
MTCH2		0	0	0	3.0814	0	0	0	0	0	0	0	3.17164	0	2.22207	0	0	0	8.47511
WDR77		0	0	0	3.0814	0	0	0	0	0	0	0	3.20359	0	2.18907	0	0	0	8.47407
ITGB5		0	0	0	0	0	0	0	0	0	0	0	3.09927	3.07947	2.29116	0	0	0	8.4699
POLR2L		0	0	0	0	0	2.67643	0	0	0	0	0	3.20576	0	2.58604	0	0	0	8.46823
TESC		0	0	0	3.0814	0	0	0	0	0	0	0	0	0	2.0754	3.3106	0	0	8.4674
UBE2N		0	0	0	0	0	2.54403	0	0	0	3.01123	0	0	0	0	0	2.91176	0	8.46701
IRF9		3.31422	0	2.9631	0	0	0	0	0	0	0	0	0	0	2.18855	0	0	0	8.46587
LSR		0	0	0	0	0	0	2.42798	0	0	3.01123	0	0	0	0	3.02639	0	0	8.46559
USP9X		0	3.01048	2.3688	3.0814	0	0	0	0	0	0	0	0	0	0	0	0	0	8.46068
XPO6		0	3.01048	2.3688	3.0814	0	0	0	0	0	0	0	0	0	0	0	0	0	8.46068
DNAJB6		0	0	2.29619	3.0814	0	0	0	0	0	0	0	3.08251	0	0	0	0	0	8.4601
G3BP2		0	0	0	3.0814	2.23917	0	0	0	0	0	0	3.13358	0	0	0	0	0	8.45416
COG2	0.000357545	0	3.01048	0	0	0	3.13403	0	0	0	0	0	0	0	0	0	0	2.30887	8.45339
SNRPA1		0	0	0	3.0814	0	0	0	0	0	0	0	3.11465	0	2.25687	0	0	0	8.45293
CTNNB1		0	0	0	3.0814	0	0	0	0	0	0	0	3.09749	0	2.27382	0	0	0	8.45272
ERAL1	0.164964	0	0	0	0	0	2.94566	0	0	0	0	0	3.1673	0	2.338	0	0	0	8.45097
NCOA5		0	0	0	3.0814	2.15813	0	0	0	0	0	0	3.21128	0	0	0	0	0	8.45081
MARCKSL1		0	3.01048	0	0	0	0	2.42798	0	0	3.01123	0	0	0	0	0	0	0	8.44969
ANKRD28		0	0	2.29619	3.0814	0	0	0	0	0	0	0	3.07166	0	0	0	0	0	8.44926
AP2B1		0	0	0	3.0814	0	0	2.42798	0	0	0	0	2.93942	0	0	0	0	0	8.4488
FASTKD5		0	0	0	3.0814	0	0	0	0	0	0	0	3.09158	0	2.26738	0	0	0	8.44036
UBR5		0	0	2.21217	3.0814	0	0	0	0	0	0	0	3.14482	0	0	0	0	0	8.4384
ABHD12		0	0	2.20385	3.0814	0	0	0	0	0	0	0	3.14975	0	0	0	0	0	8.43501
DHX38		0	0	0	3.0814	2.27519	0	0	0	0	0	0	3.07245	0	0	0	0	0	8.42905
ANGEL1		0	3.01048	0	3.0814	0	0	0	0	0	0	0	0	0	2.33652	0	0	0	8.42841
ILVBL		0	3.01048	0	0	0	0	0	0	0	0	0	3.16375	0	2.24902	0	0	0	8.42326
MAGI3		3.31422	0	0	0	0	0	0	0	0	0	0	2.93942	0	2.165	0	0	0	8.41863
MAPK8		3.31422	0	0	0	2.28053	0	0	0	0	0	0	0	0	2.81922	0	0	0	8.41396
ATP5B		0	3.01048	0	3.0814	0	0	0	0	0	0	0	0	0	2.32124	0	0	0	8.41313
HLA-DQB1		2.80259	0	2.59919	0	0	0	0	0	0	3.01123	0	0	0	0	0	0	0	8.41301
HLA-DRA		2.80259	0	2.59919	0	0	0	0	0	0	3.01123	0	0	0	0	0	0	0	8.41301
HLA-DPA1		2.80259	0	2.59919	0	0	0	0	0	0	3.01123	0	0	0	0	0	0	0	8.41301
HIST1H2AC	0.136588	0	0	0	0	0	2.97255	2.42798	0	0	3.01123	0	0	0	0	0	0	0	8.41175
MRPL12		0	0	0	3.0814	0	0	0	0	0	0	0	3.12771	0	2.20184	0	0	0	8.41096
HDAC2		0	3.01048	0	0	0	0	0	0	0	0	0	3.19945	0	2.20057	0	0	0	8.4105
SLC7A11		0	0	2.29619	0	0	0	0	0	0	3.01123	0	3.10282	0	0	0	0	0	8.41024
CSRP1		0	0	0	3.0814	0	0	0	0	0	3.01123	0	0	0	2.31469	0	0	0	8.40732
ALDH2		0	3.01048	0	0	0	0	0	0	0	0	0	3.11643	0	2.28022	0	0	0	8.40713
ABCB10	0.251203	0	0	0	0	0	2.83935	0	0	0	0	0	0	0	2.5286	3.03826	0	0	8.40622
LARP4B		0	0	2.17965	3.0814	0	0	0	0	0	0	0	3.14443	0	0	0	0	0	8.40549
FAM114A2		0	3.01048	0	3.0814	0	0	0	0	0	0	0	0	0	2.31261	0	0	0	8.4045
ATP2B4		0	0	0	0	0	0	0	0	0	3.01123	0	0	0	2.31602	0	3.07587	0	8.40312
G6PD		0	0	0	0	0	0	0	0	0	3.01123	0	3.17697	0	2.21448	0	0	0	8.40267
GNB2		0	0	0	0	0	0	0	0	0	3.01123	0	3.15725	0	2.2335	0	0	0	8.40197
TNFSF9	0.48169	0	0	0	0	0	2.74279	2.42798	0	0	0	0	0	0	0	3.22934	0	0	8.40011
SLC25A4		0	3.01048	0	0	0	0	0	0	0	0	0	3.18387	0	2.20262	0	0	0	8.39698
SRSF11		0	0	0	3.0814	0	0	0	0	0	0	0	3.15429	0	2.15995	0	0	0	8.39564
NDUFA5		0	3.01048	0	0	0	0	0	0	0	0	0	3.132	0	2.25268	0	0	0	8.39516
CAPZA2		0	0	2.17965	0	0	0	0	0	0	3.01123	0	3.20201	0	0	0	0	0	8.39289
PRAF2		0	0	0	3.0814	0	0	2.42798	0	0	0	0	0	0	0	2.88335	0	0	8.39273
POMZP3		3.31422	0	0	0	2.13683	0	0	0	0	0	0	2.93942	0	0	0	0	0	8.39047
TMPO		0	0	0	3.0814	0	0	0	0	0	0	0	3.14522	0	2.16372	0	0	0	8.39034
CMAS	0.0929416	0	0	0	0	2.26964	3.01746	0	0	3.10299	0	0	0	0	0	0	0	0	8.39009
VPS4A		0	0	0	0	0	0	0	0	0	0	0	3.08921	0	2.45988	0	2.83753	0	8.38662
XRCC6		0	3.01048	0	3.0814	0	0	0	0	0	0	0	0	0	2.29259	0	0	0	8.38448
JUP		0	0	0	3.0814	0	0	0	0	0	0	0	3.08389	0	2.21526	0	0	0	8.38055
SEL1L		0	3.01048	0	0	0	0	0	0	0	0	0	3.13733	0	2.22873	0	0	0	8.37654
MRPS27		0	3.01048	0	3.0814	0	0	0	0	0	0	0	0	0	2.28457	0	0	0	8.37645
KRT5		0	0	0	3.0814	0	0	0	0	0	0	0	3.12961	0	2.16208	0	0	0	8.3731
AP2M1		0	0	0	3.0814	0	0	0	0	0	3.01123	0	0	0	2.28005	0	0	0	8.37268
SLU7		0	3.01048	2.29619	0	0	0	0	0	0	0	0	0	0	3.06368	0	0	0	8.37036
MYEF2		0	0	0	3.0814	0	0	0	0	0	0	0	3.10992	0	2.17855	0	0	0	8.36987
RIOK3		0	0	0	0	0	0	2.42798	0	0	0	0	0	0	2.39494	3.54288	0	0	8.3658
AKR1B1		0	0	0	0	0	0	0	0	0	3.01123	0	3.13575	0	2.21306	0	0	0	8.36003
SCPEP1		0	0	0	0	0	0	0	0	0	0	0	0	0	2.38604	3.06705	2.90652	0	8.35961
NCAPD3		0	3.01048	0	3.0814	0	0	0	0	0	0	0	0	0	2.26699	0	0	0	8.35888
RFC4		0	3.01048	0	3.0814	0	0	0	0	0	0	0	0	0	2.26276	0	0	0	8.35465
KCMF1	0.309795	0	0	0	3.0814	0	2.80495	0	0	0	0	0	0	0	2.46655	0	0	0	8.3529
SEC23B		0	0	0	0	0	0	2.42798	0	0	0	0	0	3.07927	0	0	2.83796	0	8.34522
MRPS11		0	3.01048	0	0	0	0	0	0	0	0	0	3.11682	0	2.2147	0	0	0	8.342
U2AF2		0	0	0	3.0814	0	0	0	0	0	0	0	3.09316	0	2.16575	0	0	0	8.34031
ADCK4		0	0	0	3.0814	0	0	0	0	0	0	0	3.08034	0	2.1764	0	0	0	8.33814
HMGCR		0	0	0	0	0	2.59345	0	0	0	0	0	0	0	0	0	3.43522	2.30557	8.33423
COG4	3.29481e-05	0	3.01048	0	0	0	3.14356	0	0	0	0	0	0	0	2.18011	0	0	0	8.33415
OPA1		0	0	0	3.0814	0	0	0	0	0	0	0	3.07482	0	2.17732	0	0	0	8.33354
LMAN2		0	3.01048	0	0	0	0	0	0	0	0	0	0	0	2.24457	0	3.07356	0	8.32862
INTS3		0	3.01048	0	3.0814	0	0	0	0	0	0	0	0	0	2.23583	0	0	0	8.32771
POLR2J2		0	0	0	0	0	0	0	0	0	0	0	0	0	2.21568	3.16902	2.9406	0	8.3253
NAT10		0	0	0	3.0814	0	0	2.42798	0	0	0	0	0	0	0	0	2.81567	0	8.32506
ATP2B1		0	3.01048	2.29619	0	0	0	0	0	0	3.01123	0	0	0	0	0	0	0	8.3179
TMEM258	0.0372975	0	3.01048	0	0	0	3.08154	0	0	0	0	0	0	0	2.22587	0	0	0	8.3179
KIAA1524		0	3.01048	0	3.0814	0	0	0	0	0	0	0	0	0	2.22323	0	0	0	8.31511
MDH2		0	0	0	3.0814	0	0	0	0	0	3.01123	0	0	0	2.22117	0	0	0	8.3138
TMX3		0	0	0	3.0814	2.09263	0	0	0	0	0	0	3.1397	0	0	0	0	0	8.31373
APMAP		0	0	0	3.0814	0	0	0	0	0	0	0	3.06713	0	2.16375	0	0	0	8.31228
HAT1		0	3.01048	0	3.0814	0	0	0	0	0	0	0	0	0	2.21926	0	0	0	8.31115
CAPRIN1		0	3.01048	0	3.0814	0	0	0	0	0	0	0	0	0	2.21806	0	0	0	8.30995
2008-09-01	0.654554	0	0	0	0	0	2.7166	2.42798	0	0	0	0	3.16474	0	0	0	0	0	8.30932
COG1	0.00191086	0	3.01048	0	0	2.17213	3.12466	0	0	0	0	0	0	0	0	0	0	0	8.30728
CYB5B		0	0	0	0	2.15313	0	0	0	0	0	0	3.07127	3.08077	0	0	0	0	8.30517
ETF1		0	0	2.21217	3.0814	0	0	0	0	0	3.01123	0	0	0	0	0	0	0	8.3048
TAGLN2		0	3.01048	2.21217	3.0814	0	0	0	0	0	0	0	0	0	0	0	0	0	8.30406
MTX1		0	3.01048	2.21217	3.0814	0	0	0	0	0	0	0	0	0	0	0	0	0	8.30406
IMMT		0	3.01048	0	3.0814	0	0	0	0	0	0	0	0	0	2.21145	0	0	0	8.30334
AGK		0	3.01048	0	3.0814	0	0	0	0	0	0	0	0	0	2.20995	0	0	0	8.30184
FANCA		0	0	0	3.0814	0	2.58916	0	0	0	0	0	0	0	2.6301	0	0	0	8.30067
TRMT112		0	0	0	0	0	0	0	0	0	0	0	3.21503	0	2.24096	0	2.84414	0	8.30012
PGAP3	0.122679	0	0	0	0	0	2.98922	0	0	0	0	0	0	0	2.45972	0	2.85092	0	8.29986
XRCC5		0	0	0	3.0814	0	0	2.42798	0	0	0	0	0	0	0	0	2.78829	0	8.29767
EDC4		0	3.01048	0	0	0	0	0	0	0	0	0	3.08152	0	2.20524	0	0	0	8.29724
PLCD3		0	0	0	3.0814	0	0	0	0	0	0	0	0	0	2.20125	3.01385	0	0	8.29651
KMO		0	0	2.29619	0	0	0	0	0	0	0	0	0	0	2.40297	0	3.594	0	8.29317
FADD		3.31422	0	0	0	0	2.54996	2.42798	0	0	0	0	0	0	0	0	0	0	8.29216
AARS	0.0464544	0	0	0	3.0814	2.14223	3.06763	0	0	0	0	0	0	0	0	0	0	0	8.29126
EDEM3		0	3.01048	0	0	2.17073	0	0	0	0	0	0	3.10735	0	0	0	0	0	8.28857
ATP1B3		0	3.01048	0	0	0	0	0	0	0	3.01123	0	0	0	2.26569	0	0	0	8.2874
ALDH1B1		0	3.01048	0	0	0	0	0	0	0	0	0	3.15764	0	2.1192	0	0	0	8.28732
TMEM11		0	0	0	3.0814	0	0	0	0	0	0	0	0	0	2.18725	3.01824	0	0	8.28689
VAMP8		0	0	0	0	0	0	0	0	0	3.01123	0	2.9125	0	2.36185	0	0	0	8.28558
HNRNPA3		0	3.01048	0	3.0814	0	0	0	0	0	0	0	0	0	2.18955	0	0	0	8.28143
ACAD9		0	0	2.29619	0	0	0	0	0	0	0	0	3.1251	0	0	0	2.85646	0	8.27776
COX15		0	0	0	0	0	2.65505	2.42798	0	0	0	0	3.19254	0	0	0	0	0	8.27557
CFLAR		0	0	2.29619	0	0	0	2.42798	0	0	0	0	0	0	0	3.55129	0	0	8.27546
TRIM22		0	0	2.9631	0	0	0	2.42798	0	0	0	0	0	0	0	2.87817	0	0	8.26924
PRKACA		0	3.01048	0	3.0814	2.17603	0	0	0	0	0	0	0	0	0	0	0	0	8.26792
MORC3		0	0	2.17965	0	0	0	2.42798	0	0	0	0	3.65794	0	0	0	0	0	8.26558
ANAPC7		0	3.01048	0	0	0	0	0	0	0	0	0	3.07501	0	2.17805	0	0	0	8.26354
CHD3		0	0	0	3.0814	2.07203	0	0	0	0	0	0	3.10795	0	0	0	0	0	8.26138
PRKRIR		3.31422	0	0	0	0	2.7009	0	0	0	0	0	0	0	2.24316	0	0	0	8.25827
PIK3R4		3.31422	0	0	0	0	0	2.42798	0	0	0	0	0	0	2.5129	0	0	0	8.25509
TNPO2		0	3.01048	0	3.0814	0	0	0	0	0	0	0	0	0	2.16035	0	0	0	8.25223
BCAP31	0.251661	0	0	0	3.0814	0	2.83845	0	0	0	0	0	0	0	2.32831	0	0	0	8.24816
TSG101	0.171642	0	3.01048	2.29619	0	0	2.94036	0	0	0	0	0	0	0	0	0	0	0	8.24703
MRM1		0	0	0	0	0	2.62211	0	0	0	0	0	3.13398	0	2.48796	0	0	0	8.24404
AGPAT5	0.488323	0	0	0	0	0	2.74146	2.42798	0	0	0	0	3.06831	0	0	0	0	0	8.23775
CDK4		0	0	0	0	0	0	2.42798	0	0	0	0	0	0	2.9929	0	2.81405	0	8.23493
IFIT2		0	0	2.29619	0	0	0	2.42798	0	0	0	0	0	0	0	3.51032	0	0	8.23449
GNAI3		0	3.01048	2.21217	0	0	0	0	0	0	3.01123	0	0	0	0	0	0	0	8.23388
SYPL1		0	3.01048	0	0	0	0	0	0	0	3.01123	0	0	0	2.20515	0	0	0	8.22686
COPS3		0	0	0	3.0814	0	0	0	0	0	0	0	0	0	2.31518	0	2.82979	0	8.22637
RANGAP1	0.0959724	0	0	0	0	0	3.01539	0	0	0	0	0	0	0	2.42339	0	2.78716	0	8.22594
VAMP5		0	0	0	0	0	0	0	0	0	3.01123	0	2.9125	0	2.30157	0	0	0	8.2253
RHEBP1		0	0	0	0	0	0	0	0	0	3.01123	0	0	0	2.19695	0	3.01314	0	8.22132
TSPO		0	0	0	0	0	0	0	0	0	0	0	2.9125	3.08017	2.22533	0	0	0	8.218
NFE2L1		0	0	0	0	0	0	0	0	0	0	0	0	0	2.21126	3.1901	2.80924	0	8.21059
SEC22B		0	3.01048	0	0	0	0	0	0	0	0	0	3.0762	0	2.1194	0	0	0	8.20608
RSRC2	0.200461	0	0	0	0	0	2.89437	2.42798	0	0	0	0	0	0	0	2.86629	0	0	8.18864
PHGDH		0	0	0	3.0814	2.09563	0	0	0	0	3.01123	0	0	0	0	0	0	0	8.18826
RIOK1	0.0959724	0	0	0	3.0814	0	3.01332	0	0	0	0	0	0	0	2.0908	0	0	0	8.18552
LZTS2		0	0	0	0	0	0	0	0	0	0	0	2.93942	0	2.24609	2.99472	0	0	8.18023
PLXNB2		0	0	0	0	0	0	2.42798	0	0	0	0	3.07206	0	2.67544	0	0	0	8.17547
CTNND1		0	0	0	0	0	2.61668	2.42798	0	0	0	0	3.13062	0	0	0	0	0	8.17528
CSTF1		0	0	0	0	0	2.56711	2.42798	0	0	0	0	3.17992	0	0	0	0	0	8.17501
MAPK1		3.31422	0	0	0	2.17055	0	0	0	0	0	0	0	0	2.69019	0	0	0	8.17495
HERPUD1		0	0	0	0	0	0	2.42798	0	0	0	0	0	0	2.88807	0	2.85881	0	8.17485
MAP1LC3A		3.31422	0	0	0	2.29187	2.56795	0	0	0	0	0	0	0	0	0	0	0	8.17404
SNUPN		0	0	0	0	0	2.63916	2.42798	0	0	0	0	0	0	0	3.10672	0	0	8.17386
ANXA13	0.246135	0	0	0	0	0	2.84758	0	0	0	3.01123	0	0	0	2.31486	0	0	0	8.17367
PEX14	0.517454	0	3.01048	0	0	0	2.7352	2.42798	0	0	0	0	0	0	0	0	0	0	8.17366
IPO8		0	3.01048	0	0	0	2.58261	0	0	0	0	0	0	0	2.57917	0	0	0	8.17226
KPNA5		0	3.01048	0	0	0	0	0	0	0	0	0	2.93942	0	2.21556	0	0	0	8.16546
PPIA		0	0	0	3.0814	0	0	0	0	0	0	0	2.70426	0	2.37915	0	0	0	8.16482
JPH4		0	0	0	0	0	2.581	0	0	0	0	0	0	0	2.17085	0	3.41286	0	8.1647
MYADM	0.175857	0	0	0	0	2.21875	2.93454	0	0	0	3.01123	0	0	0	0	0	0	0	8.16452
C1QBP		0	0	0	3.0814	0	0	0	2.75705	0	0	0	0	0	2.32566	0	0	0	8.16411
VDAC2		0	0	0	3.0814	0	0	0	0	0	0	0	0	2.76461	2.31789	0	0	0	8.1639
TNFRSF10C		3.31422	0	2.3688	0	0	0	0	0	0	0	0	0	0	2.47472	0	0	0	8.15773
WNK1	0.0850902	0	0	0	0	0	3.02443	0	0	0	0	0	0	0	2.35013	0	2.78266	0	8.15722
CLOCK		0	0	0	0	0	0	2.42798	0	0	0	0	0	0	2.29488	3.43321	0	0	8.15607
MTDH		0	3.01048	0	3.0814	2.06363	0	0	0	0	0	0	0	0	0	0	0	0	8.15552
MAPK10		2.80259	0	0	0	2.20304	0	0	0	0	0	0	0	0	0	3.14908	0	0	8.15471
TCF20	0.324191	0	0	0	0	0	2.79767	2.42798	0	0	0	0	0	0	0	2.91578	0	0	8.14143
MRPL24		0	3.01048	0	0	0	0	0	0	0	0	0	0	0	2.19732	0	2.93207	0	8.13987
SENP1		0	0	0	0	0	0	0	0	0	0	0	0	0	2.1143	3.15624	2.8689	0	8.13944
USP22		0	0	0	3.0814	2.11173	0	0	0	0	0	0	0	0	0	2.93409	0	0	8.12723
POLR3F	0.0865912	0	0	0	0	0	3.02233	0	0	0	0	0	2.93942	0	2.16465	0	0	0	8.12639
PTPRU		0	0	0	0	0	0	0	0	0	0	0	0	0	2.33396	2.98554	2.80646	0	8.12596
ADCY7		0	0	0	0	0	0	2.42798	0	0	0	0	0	0	2.48726	3.20671	0	0	8.12195
VPS28		0	3.01048	0	0	0	0	0	0	0	0	0	2.9125	0	2.19667	0	0	0	8.11965
CHMP2A		0	0	0	0	0	0	0	0	0	3.01123	0	0	0	2.18164	2.92152	0	0	8.11438
DSG2		0	0	0	0	0	0	0	0	0	0	0	3.1109	2.76406	2.23189	0	0	0	8.10685
SUPT5H		0	0	0	0	0	2.68389	0	0	0	0	0	3.14265	0	2.27883	0	0	0	8.10537
CD63		0	0	0	0	0	0	0	0	0	3.01123	0	0	0	2.27853	0	2.81527	0	8.10502
COL1A1		0	0	0	0	0	0	2.42798	0	0	0	0	0	0	2.41058	3.26603	0	0	8.1046
RNGTT	0.0655287	0	0	0	0	0	3.05184	0	0	0	0	0	0	0	2.1025	0	2.95017	0	8.1045
CDH26	0.20929	0	0	0	0	0	2.88403	0	0	0	0	0	0	0	2.22509	2.9919	0	0	8.10102
TGFB1		3.31422	0	2.21217	0	0	0	0	0	0	0	0	0	0	2.57401	0	0	0	8.1004
FMO4		0	0	0	0	0	0	0	0	0	3.01123	0	0	0	2.39913	2.6889	0	0	8.09925
HERC5	0.555856	0	0	0	0	0	2.72908	2.42798	0	0	0	0	0	0	0	0	2.93079	0	8.08784
UBC		0	0	0	0	0	0	0	0	0	0	0	2.70736	0	2.17572	3.20249	0	0	8.08558
VARS	0.311607	0	0	0	0	0	2.80332	0	0	0	3.01123	0	0	0	2.26996	0	0	0	8.08451
PMPCB		0	3.01048	0	0	0	0	0	0	0	0	0	0	0	2.1208	0	2.94947	0	8.08075
PDCD6IP	0.379306	0	3.01048	2.29619	0	0	2.77342	0	0	0	0	0	0	0	0	0	0	0	8.0801
IKBKB		3.31422	0	0	0	0	2.58477	0	0	0	0	0	0	0	2.18041	0	0	0	8.0794
PRKCB		3.31422	0	0	0	2.06963	0	0	0	0	0	0	0	0	2.69435	0	0	0	8.0782
LSM2		0	0	0	0	0	2.6924	0	0	0	0	0	0	0	2.56812	0	2.81325	0	8.07376
MLLT11		0	0	2.21217	0	0	0	0	0	0	0	0	3.08882	0	0	2.77225	0	0	8.07324
CPVL		0	0	2.17965	3.0814	0	0	0	0	0	0	0	0	0	0	0	2.81204	0	8.0731
AQP2	0.236366	0	0	0	0	0	2.85934	0	0	0	0	0	0	0	2.20131	0	3.00595	0	8.0666
HSPA1L		2.80259	0	0	3.0814	2.18054	0	0	0	0	0	0	0	0	0	0	0	0	8.06453
RAC2	0.292877	0	0	2.3688	0	0	2.81156	0	0	0	0	0	0	0	0	0	2.88199	0	8.06235
COQ2	0.159796	0	0	2.17965	0	0	2.95103	0	0	0	0	0	0	0	2.93023	0	0	0	8.06091
LDLR		0	0	0	0	0	2.62423	0	0	0	0	0	3.15508	0	2.27951	0	0	0	8.05882
LLGL1		0	0	0	0	0	3.00854	0	0	0	0	0	2.93942	0	2.0966	0	0	0	8.04456
RIPK1		3.31422	0	2.29619	0	0	0	2.42798	0	0	0	0	0	0	0	0	0	0	8.03839
PSPC1		0	0	0	0	0	2.52856	2.42798	0	0	0	0	3.08172	0	0	0	0	0	8.03826
IL4R	0.0865912	0	0	0	0	0	3.02303	2.42798	0	0	0	0	0	0	2.58521	0	0	0	8.03622
NOP16		0	0	0	3.0814	0	2.69128	0	0	0	0	0	0	0	2.26074	0	0	0	8.03342
DDX56		0	0	0	0	0	2.66264	2.42798	0	0	0	0	2.93942	0	0	0	0	0	8.03004
HTATSF1		3.31422	0	0	0	0	2.56425	0	0	0	0	0	0	0	2.14913	0	0	0	8.0276
HIST1H4A		0	0	0	3.0814	2.17768	0	0	0	0	0	0	0	2.76648	0	0	0	0	8.02556
RAPGEFL1	0.529323	0	0	0	0	0	2.73358	0	0	0	0	0	0	0	2.38296	0	2.90826	0	8.02479
SMARCE1	0.200461	0	0	0	0	0	2.8949	0	0	0	0	0	0	0	2.21156	2.91611	0	0	8.02256
KDM6A		0	0	0	0	0	0	2.42798	0	0	0	0	0	0	2.35493	0	3.23932	0	8.02223
SERPINB6		0	0	0	0	0	0	0	0	0	3.01123	0	0	0	2.20982	0	2.79901	0	8.02006
HCFC1	0.389574	0	3.01048	0	0	0	2.76755	0	0	0	0	0	0	0	2.24183	0	0	0	8.01986
CASP7		3.31422	0	2.27331	0	0	0	2.42798	0	0	0	0	0	0	0	0	0	0	8.01551
AKT2		2.80259	0	0	0	0	0	0	0	0	0	0	2.93942	0	2.26739	0	0	0	8.0094
NCSTN	0.446734	0	3.01048	0	0	0	2.75162	0	0	0	0	0	0	0	2.24513	0	0	0	8.00723
THOC3		0	3.01048	0	0	0	2.69492	0	0	0	0	0	0	0	2.29991	0	0	0	8.00531
STOM		0	0	0	3.0814	0	0	0	0	0	0	0	0	0	2.1137	0	2.81003	0	8.00514
TRAF6		3.31422	0	0	0	0	0	2.42798	0	0	0	0	0	0	2.26245	0	0	0	8.00465
HIST1H4G		0	0	0	0	2.4605	2.53283	0	0	0	3.01123	0	0	0	0	0	0	0	8.00456
ATP12A	0.419054	0	3.01048	0	0	0	2.75966	0	0	0	0	0	0	0	2.22643	0	0	0	7.99656
GDF11	0.823531	0	0	0	0	2.90014	2.70908	0	0	0	0	0	0	0	2.38494	0	0	0	7.99417
NEU1		0	0	0	0	0	0	2.42798	0	0	0	0	0	0	2.32937	3.23303	0	0	7.99038
SMC3	0.414979	0	3.01048	0	0	0	2.76143	0	0	0	0	0	0	0	2.21672	0	0	0	7.98864
POMP		0	0	0	0	0	0	0	0	0	0	0	2.93942	0	2.19317	0	2.85506	0	7.98765
SLC7A1		0	3.01048	0	0	0	0	2.42798	0	0	0	0	0	0	2.54785	0	0	0	7.98631
SHFM1		0	3.01048	0	0	0	2.70147	0	0	0	0	0	0	0	2.2708	0	0	0	7.98275
GTF3C1		0	3.01048	0	0	0	2.68067	0	0	0	0	0	0	0	2.29092	0	0	0	7.98207
DHX8		0	0	0	3.0814	0	2.49833	0	0	0	0	0	0	0	2.40201	0	0	0	7.98174
LSP1		0	0	2.3688	0	0	0	0	0	0	0	0	0	0	2.56324	3.04499	0	0	7.97703
HIST1H2BD		0	0	0	0	0	2.52667	2.42798	0	0	3.01123	0	0	0	0	0	0	0	7.96588
SRRM1		0	0	0	3.0814	0	2.51768	0	0	0	0	0	0	0	2.36452	0	0	0	7.9636
NARS		0	0	0	3.0814	0	2.66539	0	0	0	0	0	0	0	2.21496	0	0	0	7.96175
PSMB8		3.31422	0	2.21217	0	0	0	2.42798	0	0	0	0	0	0	0	0	0	0	7.95436
IFITM2		3.31422	0	2.21217	0	0	0	2.42798	0	0	0	0	0	0	0	0	0	0	7.95436
BICC1		0	0	0	0	2.21377	0	0	0	0	0	0	0	0	2.26079	0	3.47966	0	7.95423
CPSF3L		0	0	0	0	0	2.69889	0	0	0	0	0	2.93942	0	2.31499	0	0	0	7.9533
PRC1		0	0	0	3.0814	0	2.53521	0	0	0	0	0	0	0	2.33557	0	0	0	7.95218
PLG		2.80259	0	0	0	0	0	0	0	0	3.01123	0	0	0	2.13541	0	0	0	7.94923
TMEM167B		0	0	2.21217	0	0	0	0	0	0	0	0	0	0	2.86463	0	2.86404	0	7.94084
PDLIM2		0	0	0	0	0	2.67279	0	0	0	0	0	2.93942	0	2.32285	0	0	0	7.93505
EHD1		0	0	2.3688	0	0	2.55442	0	0	0	3.01123	0	0	0	0	0	0	0	7.93445
ITGAM		0	0	2.17965	0	0	0	0	0	0	0	0	0	0	2.48714	3.26697	0	0	7.93376
DDX10		0	0	0	0	0	2.49846	0	0	0	0	0	3.16198	0	2.26919	0	0	0	7.92963
DNMT1		0	0	0	3.0814	0	2.58243	0	0	0	0	0	0	0	2.2637	0	0	0	7.92753
KRT6C		0	0	0	0	0	2.63939	0	0	0	0	0	3.12941	0	2.15354	0	0	0	7.92234
GTF3C4		0	0	0	3.0814	0	2.50949	0	0	0	0	0	0	0	2.32734	0	0	0	7.91823
KRR1	0.28084	0	3.01048	0	0	0	2.82	0	0	0	0	0	0	0	2.0874	0	0	0	7.91788
FAM96B		0	3.01048	0	0	0	0	0	0	0	0	0	2.70546	0	2.19985	0	0	0	7.9158
TUBA3C		0	0	0	0	0	2.56176	0	0	0	0	0	2.9125	0	2.43864	0	0	0	7.91289
SLIT3		0	0	0	0	0	2.6866	0	0	0	0	0	0	0	2.22594	0	2.99725	0	7.90979
TBCB		0	0	0	0	0	2.52813	0	0	0	0	0	0	0	2.44027	0	2.93728	0	7.90568
TAOK3		0	0	2.29619	0	0	0	0	0	0	0	0	0	0	2.34273	3.25633	0	0	7.89526
CLIC1		0	0	0	0	0	0	0	0	0	3.01123	0	2.70606	0	2.17795	0	0	0	7.89524
KBTBD4		0	0	0	0	0	0	2.42798	0	0	0	0	0	0	2.39425	3.07286	0	0	7.89508
PELI1		0	0	2.3688	0	0	0	2.42798	0	0	0	0	0	0	0	3.09715	0	0	7.89393
GSTP1		0	0	0	0	0	2.6138	0	0	0	3.01123	0	0	0	2.26516	0	0	0	7.89019
RANBP10	0.601223	0	0	0	3.0814	0	2.72339	0	0	0	0	0	0	0	2.0845	0	0	0	7.88929
GEMIN7	0.347723	0	3.01048	0	0	2.08983	2.78705	0	0	0	0	0	0	0	0	0	0	0	7.88736
MYOD1		0	0	0	0	0	2.64512	0	0	0	0	0	0	0	2.27731	0	2.96235	0	7.88478
CELF1		0	0	2.27331	0	0	0	0	0	0	0	0	3.20635	0	2.39898	0	0	0	7.87864
EFHD2		0	0	2.3688	3.0814	0	0	2.42798	0	0	0	0	0	0	0	0	0	0	7.87818
KCNA4		0	0	0	3.0814	0	0	0	0	0	0	0	0	0	2.48742	0	0	2.30877	7.8776
SVIL		0	0	0	0	0	0	2.42798	0	0	0	0	0	0	2.27924	3.16645	0	0	7.87367
RNASEK	0.0206679	0	0	2.29619	0	0	3.09743	0	0	0	0	0	0	0	2.4749	0	0	0	7.86852
DIP2B	0.619792	0	0	0	0	0	2.7206	0	0	0	0	0	0	0	2.20962	0	2.93597	0	7.86619
HIST1H2BN	0.651714	0	0	0	0	0	2.71691	0	0	0	0	0	0	2.76593	2.38279	0	0	0	7.86563
TNFAIP2		0	0	2.29619	0	0	0	2.42798	0	0	0	0	3.14009	0	0	0	0	0	7.86426
PDGFRA		0	0	2.20385	0	0	0	0	0	0	0	0	0	0	2.32228	3.33656	0	0	7.8627
HIPK1	0.462838	0	0	0	0	0	2.74751	2.42798	0	0	0	0	0	0	2.68505	0	0	0	7.86054
PIGT		0	0	0	0	0	2.58898	0	0	0	0	0	0	0	2.36749	0	2.90367	0	7.86013
CFB		0	0	2.29619	0	0	0	2.42798	0	0	0	0	3.13401	0	0	0	0	0	7.85819
IL1B		3.31422	0	2.29619	0	0	0	0	0	0	0	0	0	0	2.2473	0	0	0	7.85771
CLEC2B		0	0	0	0	0	0	2.42798	0	0	0	0	0	0	2.3807	3.04746	0	0	7.85614
CMTR1	0.00103454	0	0	2.29619	0	0	3.13061	2.42798	0	0	0	0	0	0	0	0	0	0	7.85478
INTS6	0.105131	0	0	0	0	0	3.00651	2.42798	0	0	0	0	0	0	2.41714	0	0	0	7.85163
ERP29		0	0	0	0	2.23736	0	0	0	0	0	0	0	0	2.18757	0	3.41012	0	7.83505
MAPK14		3.31422	0	2.3688	0	2.14453	0	0	0	0	0	0	0	0	0	0	0	0	7.82755
RBPJ		0	0	2.17965	0	0	0	0	0	0	0	0	0	0	2.2868	3.36031	0	0	7.82676
PUF60		0	0	0	3.0814	0	2.5046	0	0	0	0	0	0	0	2.24026	0	0	0	7.82626
PRKD2		0	0	2.21217	0	0	0	2.42798	0	0	0	0	0	0	3.18381	0	0	0	7.82396
WT1	0.636622	0	0	0	0	0	2.71782	0	0	0	0	0	0	0	2.17215	2.93291	0	0	7.82288
DGCR14		0	3.01048	0	0	0	0	2.42798	0	0	0	0	0	0	2.38168	0	0	0	7.82014
HMGA2		0	0	0	0	0	0	2.42798	0	0	0	0	0	0	2.367	3.01881	0	0	7.81379
CASP1		3.31422	0	2.29619	0	0	0	0	0	0	0	0	0	0	2.19851	0	0	0	7.80891
CHMP6	0.00434063	0	0	0	0	0	3.11378	0	0	0	0	0	2.29099	0	2.39608	0	0	0	7.80085
WNK2		0	0	0	0	0	0	0	0	0	0	0	0	0	2.16092	2.85407	2.78229	0	7.79728
VPS54	0.0123896	0	0	0	0	2.08823	3.10555	0	0	0	0	0	0	0	2.60115	0	0	0	7.79493
DUSP14		0	0	0	0	0	0	2.42798	0	0	0	0	2.70566	0	2.66036	0	0	0	7.794
TCF7L2		0	0	2.29619	0	0	0	2.42798	0	0	0	0	0	0	0	3.06904	0	0	7.79321
RSAD2		3.31422	0	2.29619	0	0	0	0	0	0	0	0	0	0	2.18021	0	0	0	7.79062
CYR61		0	0	0	3.0814	0	0	2.42798	0	0	0	0	0	0	2.27423	0	0	0	7.78361
CDC40		0	3.01048	0	0	0	2.59876	0	0	0	0	0	0	0	2.17342	0	0	0	7.78267
UBAC2		0	3.01048	2.29619	0	0	0	0	0	0	0	0	0	0	2.4759	0	0	0	7.78258
HSPB8		0	0	0	3.0814	0	0	2.42798	0	0	0	0	0	0	2.26687	0	0	0	7.77625
PCBD1		0	0	0	0	0	0	0	0	0	0	0	2.71036	0	2.21486	0	2.85046	0	7.77568
NBN		0	0	2.21217	0	0	0	2.42798	0	0	0	0	0	0	0	3.12668	0	0	7.76683
RFTN1		0	0	0	0	0	0	2.42798	0	0	0	0	0	0	2.26882	3.06418	0	0	7.76098
KCNJ2		0	0	2.29619	0	0	0	0	0	0	0	0	0	0	2.13471	0	3.32952	0	7.76042
ADCK3		0	3.01048	0	0	0	0	0	0	0	0	1.95006	0	0	2.7991	0	0	0	7.75964
CRAMP1L		0	0	0	3.0814	2.18713	0	0	0	0	0	0	0	0	2.48795	0	0	0	7.75648
GGPS1	2.20935e-05	0	0	2.29619	0	0	3.14443	0	0	0	0	0	0	0	2.31179	0	0	0	7.75242
IQCB1		0	0	0	3.0814	2.24136	0	2.42798	0	0	0	0	0	0	0	0	0	0	7.75074
MAPK3	0.488323	2.80259	0	0	0	0	2.74079	0	0	0	0	0	0	0	2.20275	0	0	0	7.74613
MOGAT1		0	0	2.29619	0	0	0	0	0	0	0	0	0	0	2.48743	0	2.95726	0	7.74087
NIPSNAP1		0	0	0	0	0	0	2.42798	0	0	0	0	3.15113	0	2.16102	0	0	0	7.74014
JUN		3.31422	0	0	0	2.13213	0	0	0	0	0	0	0	0	2.29158	0	0	0	7.73793
AK1		0	0	0	0	2.16953	0	0	0	0	3.01123	0	0	0	2.5549	0	0	0	7.73566
KLHDC7A		0	3.01048	0	0	2.22551	0	0	0	0	0	0	0	0	2.49643	0	0	0	7.73242
SREK1		0	0	0	3.0814	0	0	2.42798	0	0	0	0	0	0	2.22227	0	0	0	7.73165
TOB2		0	0	0	0	0	0	2.42798	0	0	0	0	0	0	2.1932	0	3.11029	0	7.73147
KRT24		0	3.01048	0	0	0	0	2.42798	0	0	0	0	0	0	2.28763	0	0	0	7.72609
DUSP27		0	0	0	0	0	0	0	0	0	0	0	0	0	2.26765	0	3.1491	2.30637	7.72313
SMCHD1		0	0	2.21217	3.0814	0	0	2.42798	0	0	0	0	0	0	0	0	0	0	7.72155
CCL3		0	0	2.29619	0	0	0	0	0	0	0	0	0	0	2.22491	3.19832	0	0	7.71942
MTPAP		0	0	0	3.0814	0	2.49886	0	0	0	0	0	0	0	2.13701	0	0	0	7.71727
ZHX2		3.31422	0	2.29619	0	2.10683	0	0	0	0	0	0	0	0	0	0	0	0	7.71724
RFFL		0	0	2.29619	0	2.08563	0	0	0	0	0	0	0	0	3.33292	0	0	0	7.71475
KIAA0226		0	0	0	0	0	0	2.42798	0	0	0	0	0	0	0	2.97881	0	2.30377	7.71057
CCDC115	2.33409e-08	0	0	0	0	2.16448	3.15146	0	0	0	0	0	0	0	2.38921	0	0	0	7.70515
IGFBP6		0	0	0	0	0	0	2.42798	0	0	0	0	0	0	2.2979	2.9744	0	0	7.70028
NUDT5		0	0	0	0	2.18563	2.50085	0	0	0	3.01123	0	0	0	0	0	0	0	7.69771
TP53		0	0	0	3.0814	2.13353	0	0	0	0	0	0	0	0	2.47977	0	0	0	7.69471
WRB		0	0	0	3.0814	0	0	2.42798	0	0	0	0	0	0	2.18512	0	0	0	7.69451
ZNFX1		0	0	2.29619	0	0	0	0	0	0	0	0	3.09414	0	0	0	0	2.30337	7.69371
TLDC1		0	0	0	0	0	0	2.42798	0	0	0	0	0	0	2.26834	2.99706	0	0	7.69337
HLA-F		0	0	0	0	0	0	2.42798	0	0	3.01123	0	0	0	2.25083	0	0	0	7.69003
TMEM186		0	0	0	0	0	0	2.42798	0	0	0	0	0	0	2.27383	2.98781	0	0	7.68963
PEBP1		0	0	0	0	0	2.5235	0	0	0	3.01123	0	0	0	2.14973	0	0	0	7.68446
HGS	0.237059	0	0	0	0	0	2.85601	2.42798	0	0	0	0	0	0	2.39684	0	0	0	7.68083
POLE	0.0926369	0	0	0	0	2.14203	3.01815	0	0	0	0	0	0	0	2.51865	0	0	0	7.67883
WAPAL		0	0	0	3.0814	0	0	2.42798	0	0	0	0	0	0	2.16802	0	0	0	7.67741
UBE2D3		0	0	2.21217	0	0	2.5855	0	0	0	0	0	0	0	0	0	2.87687	0	7.67454
PSMD10		3.31422	0	0	0	2.12463	0	0	0	0	0	0	0	0	2.23531	0	0	0	7.67415
GSN		0	0	2.29619	0	0	0	2.42798	0	0	0	0	2.93942	0	0	0	0	0	7.66359
ARHGAP25		0	0	2.21217	0	0	0	2.42798	0	0	0	0	0	0	3.02048	0	0	0	7.66063
CENPF	0.188255	0	0	0	0	0	2.91589	2.42798	0	0	0	0	0	0	2.3161	0	0	0	7.65997
SH3BP5	0.136588	0	0	2.29619	0	0	2.97318	0	0	0	0	0	0	0	2.38998	0	0	0	7.65936
TBC1D4		0	3.01048	0	0	0	0	2.42798	0	0	0	0	0	0	2.21896	0	0	0	7.65742
S100A8		0	0	2.3688	3.0814	2.20446	0	0	0	0	0	0	0	0	0	0	0	0	7.65466
TRAM1		0	3.01048	0	0	2.19873	0	0	0	0	0	0	0	0	2.44052	0	0	0	7.64974
DNAJC16		0	3.01048	0	0	2.2098	0	2.42798	0	0	0	0	0	0	0	0	0	0	7.64826
NDUFB3		0	0	2.21217	0	0	0	0	0	0	0	0	0	0	2.17512	3.2609	0	0	7.6482
HCCS		0	3.01048	2.20385	0	0	0	2.42798	0	0	0	0	0	0	0	0	0	0	7.64231
MVP		0	0	0	0	2.23409	0	0	0	0	0	0	3.12491	0	2.28238	0	0	0	7.64138
ACO1		0	0	0	0	0	0	2.42798	0	0	3.01123	0	0	0	2.20211	0	0	0	7.64131
TNFAIP8		0	0	2.29619	0	0	0	2.42798	0	0	0	0	0	0	0	2.91205	0	0	7.63623
PTAFR		0	0	2.3688	0	0	0	0	0	0	0	0	0	0	2.28788	2.97736	0	0	7.63404
TRAF3IP3		0	0	2.29619	0	0	0	0	0	0	0	0	0	0	2.17232	0	3.16417	0	7.63269
SRCAP		0	0	2.27331	0	0	0	0	0	0	0	0	0	0	2.31367	0	3.04521	0	7.63219
H2AFY		0	0	0	0	0	0	2.42798	0	0	0	0	0	2.76604	2.4304	0	0	0	7.62441
CYTH4		0	0	2.21217	0	0	0	0	0	0	0	0	2.93942	0	2.47195	0	0	0	7.62354
NF2		0	0	0	0	0	0	0	0	0	0	0	0	0	2.0929	0	3.21728	2.30277	7.61295
CCRN4L		0	0	2.29619	0	0	0	2.42798	0	0	0	0	0	0	0	2.88859	0	0	7.61276
FBXW2		0	0	0	0	0	0	2.42798	0	0	0	0	0	0	2.23323	2.95106	0	0	7.61226
RBM47		0	0	2.29619	0	2.15123	0	0	0	0	0	0	3.16001	0	0	0	0	0	7.60743
EHBP1L1		0	0	2.17965	0	0	0	0	0	0	0	0	0	0	2.57183	0	2.85183	0	7.60332
UBE2D1		0	0	2.29619	0	0	0	2.42798	0	0	0	0	0	0	0	0	2.87738	0	7.60155
URI1		0	0	0	0	2.08233	2.66314	0	0	0	0	0	0	0	2.85579	0	0	0	7.60126
SDCBP2		0	0	2.29619	0	0	0	0	0	0	3.01123	0	2.29099	0	0	0	0	0	7.59841
ITGB3		0	0	0	0	2.21573	0	0	0	0	3.01123	0	0	0	2.37046	0	0	0	7.59742
COX10	0.214354	0	0	0	0	0	2.87746	2.42798	0	0	0	0	0	0	2.28865	0	0	0	7.59409
NFIL3		0	0	2.21217	0	0	0	2.42798	0	0	0	0	0	0	0	2.95312	0	0	7.59327
PLSCR1		0	0	2.9631	0	0	0	2.42798	0	0	0	0	0	0	2.20155	0	0	0	7.59263
SORL1		0	0	2.3688	0	0	0	0	0	0	0	0	0	0	2.19225	3.03153	0	0	7.59258
TRRAP	0.585358	0	0	0	0	0	2.72528	2.42798	0	0	0	0	0	0	2.43772	0	0	0	7.59098
CES1		0	0	0	0	0	2.51613	0	0	0	0	0	2.70616	0	2.36768	0	0	0	7.58998
TWISTNB	0.0395189	0	0	2.29619	0	0	3.07764	0	0	0	0	0	0	0	2.21542	0	0	0	7.58926
TTC34	0.245149	0	0	0	0	2.08313	2.85131	0	0	0	0	0	0	0	2.65372	0	0	0	7.58816
PANK3		0	0	0	0	2.11643	0	0	0	0	0	0	0	0	2.49895	0	2.96908	0	7.58446
ZNF710	0.160091	0	0	2.17965	0	0	2.94923	0	0	0	0	0	0	0	2.4504	0	0	0	7.57929
DLX2		0	0	0	0	0	0	2.42798	0	0	0	0	0	0	2.19765	2.94901	0	0	7.57464
RAB3IP		0	0	2.29619	3.0814	0	0	0	0	0	0	0	0	0	2.19678	0	0	0	7.57438
PMAIP1	0.246135	0	0	2.29619	0	0	2.84991	2.42798	0	0	0	0	0	0	0	0	0	0	7.57408
DOCK5		0	0	2.21217	0	0	0	0	0	0	0	0	0	0	2.35283	3.00602	0	0	7.57101
ZMAT3		0	0	0	0	0	0	2.42798	0	0	0	0	2.93942	0	2.20332	0	0	0	7.57072
MARK2		0	0	2.21217	0	0	2.69718	0	0	0	0	0	0	0	2.66132	0	0	0	7.57067
ORAI3	0.0748455	0	0	0	0	0	3.04448	2.42798	0	0	0	0	0	0	2.0974	0	0	0	7.56986
ING3		0	0	0	0	0	0	2.42798	0	0	0	0	0	0	2.16392	2.9766	0	0	7.5685
HIST1H2BC		0	0	0	0	2.18553	0	0	0	0	3.01123	0	0	0	2.36924	0	0	0	7.566
TFAP2C		0	0	0	0	0	0	2.42798	0	0	0	0	0	0	2.17197	2.96574	0	0	7.56568
CCL5		2.80259	0	0	0	2.11753	2.64143	0	0	0	0	0	0	0	0	0	0	0	7.56155
FNDC3A		0	0	2.29619	0	0	0	2.42798	0	0	0	0	0	0	0	0	2.83493	0	7.5591
NAGLU	0.173536	0	0	0	0	2.20204	2.93977	0	0	0	0	0	0	0	2.41718	0	0	0	7.55899
CDC5L		0	0	2.21217	3.0814	0	0	0	0	0	0	0	0	0	2.26334	0	0	0	7.55691
KMT2E		0	0	2.3688	0	0	0	0	0	0	0	0	0	0	2.28101	0	2.90538	0	7.55519
ITGAX		0	0	2.17965	0	0	0	0	0	0	0	0	0	0	2.19565	3.17787	0	0	7.55318
UBE2E1		0	0	0	0	2.13843	0	0	0	0	0	0	0	0	2.53715	0	2.87637	0	7.55195
GAS2L1		0	0	0	0	0	0	2.42798	0	0	0	0	0	0	2.20382	0	2.91712	0	7.54892
TNFAIP3	0.188255	0	0	2.3688	0	0	2.91259	0	0	0	0	0	0	0	2.26647	0	0	0	7.54786
SLC11A2		0	0	2.29619	0	0	0	2.42798	0	0	0	0	0	0	0	0	2.82307	0	7.54724
SRPK2		0	0	0	3.0814	0	0	0	0	0	0	0	0	0	2.16065	0	0	2.30417	7.54622
MYT1L		0	0	0	0	2.17703	2.63758	0	0	0	0	0	0	0	2.7265	0	0	0	7.54111
FCGR2A		0	0	2.3688	0	0	0	0	2.75705	0	0	0	0	0	2.41101	0	0	0	7.53685
FAM35A		0	0	0	0	0	0	2.42798	0	0	0	0	0	0	2.17635	2.93106	0	0	7.53539
CEACAM1		0	0	0	0	0	0	2.42798	0	0	3.01123	0	0	0	2.0921	0	0	0	7.5313
GMCL1		0	0	0	0	0	0	0	0	0	0	0	2.29099	0	2.32414	0	2.91472	0	7.52986
POLDIP2		0	0	0	0	2.22909	0	0	0	0	0	0	3.12214	0	2.17845	0	0	0	7.52968
HDAC1		0	0	0	0	2.15023	0	0	0	0	0	0	3.11307	0	2.26391	0	0	0	7.52722
DDX60	0.316628	0	0	2.29619	0	0	2.79927	2.42798	0	0	0	0	0	0	0	0	0	0	7.52344
LARP6		0	0	0	0	0	0	2.42798	0	0	0	0	0	0	2.2784	2.81664	0	0	7.52302
GPD2		0	0	0	0	2.12473	0	2.42798	0	0	0	0	0	0	0	2.97004	0	0	7.52275
DCUN1D4		0	0	0	3.0814	2.20766	0	0	0	0	0	0	0	0	2.23153	0	0	0	7.52059
GSKIP		0	0	0	0	0	0	0	0	0	0	1.95995	0	0	2.26866	0	3.2916	0	7.52021
CYFIP1		0	0	0	3.0814	2.08533	0	0	0	0	0	0	0	0	2.35176	0	0	0	7.5185
TNRC18		0	0	0	3.0814	2.15993	0	0	0	0	0	0	0	0	2.26496	0	0	0	7.50629
TNFSF13		0	0	0	0	2.06443	0	0	0	0	0	0	0	0	2.24781	3.19244	0	0	7.50468
CBR3	0.280985	0	0	0	0	0	2.81915	2.42798	0	0	0	0	0	0	2.25713	0	0	0	7.50426
TLR10		0	0	0	0	2.19633	0	0	0	0	0	0	0	0	2.15876	3.14783	0	0	7.50293
ITPRIP		0	0	2.21217	0	0	0	0	0	0	0	0	3.09592	0	2.19306	0	0	0	7.50115
NPC1		0	3.01048	2.29619	0	0	0	0	0	0	0	0	0	0	2.19348	0	0	0	7.50016
LAMA5		0	0	0	0	0	0	2.42798	0	0	0	0	0	0	2.16595	2.90469	0	0	7.49862
LGALS3		0	0	2.17965	3.0814	0	0	0	0	0	0	0	0	0	2.23742	0	0	0	7.49847
VGF		0	0	0	3.0814	2.12633	0	0	0	0	0	0	0	0	2.29064	0	0	0	7.49837
AHCTF1	0.221211	0	0	2.21217	0	0	2.86853	0	0	0	0	0	0	0	2.41646	0	0	0	7.49716
PBRM1		0	0	0	3.0814	2.15173	0	0	0	0	0	0	0	0	2.25833	0	0	0	7.49147
MYC		0	0	0	0	0	2.52479	0	0	0	0	0	2.70796	0	2.25663	0	0	0	7.48939
FAR1		0	0	2.17965	0	0	0	0	0	0	0	0	3.09375	0	2.20344	0	0	0	7.47684
CNOT2		0	0	2.29619	0	0	0	0	0	0	0	0	0	0	2.18741	0	2.99217	0	7.47578
YTHDF2		0	0	0	3.0814	2.18874	0	0	0	0	0	0	0	0	2.20134	0	0	0	7.47148
TSSK1B		0	0	0	0	2.2859	0	0	0	0	0	0	0	0	2.18355	0	2.99554	0	7.46499
PAK4		0	0	0	0	2.22873	0	0	0	0	0	0	0	0	2.17732	0	3.05256	0	7.45861
MFSD6L	0.276901	0	0	0	0	2.18403	2.82258	0	0	0	0	0	0	0	2.44953	0	0	0	7.45614
MTPN		0	3.01048	0	0	2.11988	0	0	0	0	0	0	0	0	2.32353	0	0	0	7.45389
REXO2	0.105131	0	0	0	0	2.21158	3.00583	0	0	0	0	0	0	0	2.23561	0	0	0	7.45302
PURB		0	0	2.21217	3.0814	2.15723	0	0	0	0	0	0	0	0	0	0	0	0	7.4508
OVOL2		0	0	0	0	0	2.68688	2.42798	0	0	0	0	0	0	2.33515	0	0	0	7.45
VASP		0	0	2.21217	0	0	0	0	0	0	3.01123	0	0	0	2.22397	0	0	0	7.44737
GATAD2A		0	0	2.17965	3.0814	0	0	0	0	0	0	0	0	0	2.18325	0	0	0	7.44431
DGKD		0	0	0	0	2.20721	0	0	0	0	0	0	0	0	0	2.93302	0	2.30367	7.4439
PCIF1	0.716886	0	0	2.29619	0	0	2.71206	0	0	0	0	0	0	0	2.4335	0	0	0	7.44176
MAPK6		0	0	2.29619	0	0	2.53883	0	0	0	0	0	0	0	2.60648	0	0	0	7.4415
ZBTB17		0	0	2.29619	0	0	0	0	0	0	0	0	2.93942	0	2.19635	0	0	0	7.43196
OGFRL1	0.333453	0	0	2.21217	0	0	2.79094	2.42798	0	0	0	0	0	0	0	0	0	0	7.43109
MED29		0	0	2.29619	0	0	0	0	0	0	0	0	0	0	2.17025	2.95953	0	0	7.42598
SETBP1		0	0	0	0	0	0	0	0	0	0	0	2.29099	0	2.23863	0	2.89204	0	7.42165
SERINC1		0	3.01048	0	0	2.16843	0	0	0	0	0	0	0	0	2.24064	0	0	0	7.41955
PRKG1		0	0	0	0	2.31249	0	0	0	0	0	0	0	0	2.26491	0	2.84148	0	7.41888
DUSP5		0	0	2.29619	0	0	0	0	0	0	0	0	0	0	2.1226	2.99941	0	0	7.4182
P4HA2		0	0	2.21217	0	0	0	0	0	0	0	0	0	0	2.35751	0	2.84504	0	7.41472
RNF44		0	0	2.21217	0	0	0	2.42798	0	0	0	0	0	0	0	2.76791	0	0	7.40806
DNAJC13		0	0	2.20385	0	0	0	0	0	0	0	0	0	3.07917	2.1229	0	0	0	7.40593
SLC38A1		0	3.01048	2.29619	0	0	0	0	0	0	0	0	0	0	2.0981	0	0	0	7.40477
ARRDC3		0	0	2.27331	0	0	0	0	0	0	0	0	0	0	2.0989	3.03156	0	0	7.40377
DCLRE1B		0	0	0	0	2.18193	2.67073	0	0	0	0	0	0	0	2.54585	0	0	0	7.39851
NXT2		2.80259	0	2.29619	0	2.29697	0	0	0	0	0	0	0	0	0	0	0	0	7.39575
TXNIP		0	0	0	0	0	0	2.42798	0	0	0	0	2.70386	0	2.26364	0	0	0	7.39548
FYB		0	0	2.3688	0	0	0	2.42798	0	0	0	0	0	0	2.59292	0	0	0	7.38969
XKR8	0.155304	0	0	2.21217	0	2.22015	2.95465	0	0	0	0	0	0	0	0	0	0	0	7.38697
RIPK2		0	0	2.29619	0	0	0	2.42798	0	0	0	0	0	0	2.65561	0	0	0	7.37979
APOL6	0.462838	0	0	2.20385	0	0	2.74717	2.42798	0	0	0	0	0	0	0	0	0	0	7.379
CDK14		0	0	2.29619	0	0	0	2.42798	0	0	0	0	0	0	2.6487	0	0	0	7.37287
SCRT1	0.0430501	0	0	0	0	2.08843	3.073	0	0	0	0	0	0	0	2.21042	0	0	0	7.37185
HERPUD2		0	0	2.21217	0	0	0	0	0	0	0	0	0	0	2.30015	0	2.85834	0	7.37065
BCR		0	0	0	0	0	0	2.42798	0	0	0	0	2.70986	0	2.23198	0	0	0	7.36982
ZNF536	0.175182	0	0	0	0	2.24936	2.9357	0	0	0	0	0	0	0	2.17762	0	0	0	7.36269
ULBP2	0.850395	0	0	0	0	0	2.7076	2.42798	0	0	0	0	0	0	2.22481	0	0	0	7.36039
BLCAP		0	0	0	0	2.10673	0	2.42798	0	0	0	0	0	0	0	0	2.81244	0	7.34715
UBXN7		0	0	0	0	2.22658	0	0	0	0	0	0	0	0	2.22953	2.8905	0	0	7.34661
SCO2		0	0	2.21217	0	0	0	0	0	0	0	0	0	0	2.33791	0	2.79209	0	7.34217
LITAF		0	0	2.3688	0	0	0	0	0	0	0	0	0	0	2.18182	0	2.78981	0	7.34043
SMIM3	0.345564	0	0	2.29619	0	0	2.78821	0	0	0	0	0	0	0	2.25564	0	0	0	7.34005
RNF24		0	0	2.21217	0	0	0	2.42798	0	0	0	0	0	0	0	2.69532	0	0	7.33547
TLR4		2.80259	0	2.3688	0	0	0	0	0	0	0	0	0	0	2.16188	0	0	0	7.33327
PIEZO1		0	0	0	0	2.06553	0	2.42798	0	0	0	0	0	0	2.83701	0	0	0	7.33052
B3GAT1		0	0	0	0	2.21122	0	0	0	0	0	0	0	0	2.28651	2.83107	0	0	7.32881
IL1A		2.80259	0	2.29619	0	0	0	0	0	0	0	0	0	0	2.22778	0	0	0	7.32656
DIP2C		0	0	0	0	2.43334	0	0	0	0	0	1.95418	0	0	0	0	2.93531	0	7.32283
TBCA		0	0	0	0	2.54325	2.59009	0	0	0	0	0	0	0	2.18435	0	0	0	7.31769
NADK		0	0	2.21217	0	0	0	2.42798	0	0	0	0	0	0	2.67498	0	0	0	7.31513
IL1F10		0	0	0	0	2.10213	0	0	0	0	0	0	0	0	2.17955	3.01632	0	0	7.298
PIK3R5		2.80259	0	2.29619	0	0	0	0	0	0	0	0	0	0	2.19842	0	0	0	7.29721
DOCK8		0	0	2.21217	0	2.14557	0	0	0	0	0	0	2.93942	0	0	0	0	0	7.29716
YY1		0	0	0	0	0	2.64029	0	0	0	0	0	0	0	2.33526	0	0	2.30717	7.28273
FGFR1OP2		0	0	2.20385	0	2.18363	0	0	0	0	0	0	0	0	0	0	2.89366	0	7.28115
PRPF3	0.671628	0	0	2.29619	0	0	2.71387	0	0	0	0	0	0	0	2.26986	0	0	0	7.27993
BIRC5		0	0	0	0	0	2.62809	2.42798	0	0	0	0	0	0	2.22315	0	0	0	7.27922
GBP1		0	0	2.20385	0	0	2.63871	2.42798	0	0	0	0	0	0	0	0	0	0	7.27054
IFNAR2		2.80259	0	2.17965	0	0	0	0	0	0	0	0	0	0	2.28658	0	0	0	7.26883
UBXN1		0	0	4.18071	3.0814	0	0	0	0	0	0	0	0	0	0	0	0	0	7.26211
PTGER2		0	0	2.27331	0	0	0	0	0	0	0	0	0	0	2.18277	2.80246	0	0	7.25854
ERC1		0	0	0	0	0	2.53551	2.42798	0	0	0	0	0	0	2.2947	0	0	0	7.25819
PDK4		0	0	0	0	2.15583	0	0	0	0	0	0	0	0	2.28177	0	2.81771	0	7.25532
NAT8	0.449677	0	0	2.29619	0	0	2.75059	0	0	0	0	0	0	0	2.20655	0	0	0	7.25334
DHX58		0	0	2.29619	0	0	2.52192	2.42798	0	0	0	0	0	0	0	0	0	0	7.2461
UCHL3		0	0	0	0	0	0	0	0	0	3.01123	1.96408	0	0	2.26538	0	0	0	7.24068
CXCL3		0	0	2.29619	0	0	2.50704	2.42798	0	0	0	0	0	0	0	0	0	0	7.23121
VPS18		0	0	0	3.0814	0	0	0	0	0	0	1.93933	0	0	2.20959	0	0	0	7.23032
NOMO2		0	0	0	0	2.17126	0	0	0	0	0	0	2.70786	0	2.34928	0	0	0	7.2284
TXNDC9		0	0	0	0	2.13463	0	0	0	0	0	0	2.93942	0	2.15384	0	0	0	7.22789
WTAP		0	0	2.29619	0	0	2.50192	2.42798	0	0	0	0	0	0	0	0	0	0	7.22609
KIF23		0	0	0	0	2.11113	2.67828	2.42798	0	0	0	0	0	0	0	0	0	0	7.21739
WEE1		0	0	0	0	2.09983	0	2.42798	0	0	0	0	0	0	2.68736	0	0	0	7.21517
CD55		0	0	2.3688	0	2.08923	0	0	2.75705	0	0	0	0	0	0	0	0	0	7.21508
EXOSC6	0.245264	0	0	0	0	2.09823	2.85084	0	0	0	0	0	0	0	2.26582	0	0	0	7.21489
LAMB1		0	0	0	0	2.09033	0	0	0	0	0	0	2.93942	0	2.18292	0	0	0	7.21267
PCDHB16		0	0	0	0	2.21487	0	0	0	0	3.01123	1.97727	0	0	0	0	0	0	7.20337
SDHC	0.512915	0	0	0	0	2.16013	2.73585	0	0	0	0	0	0	0	0	0	0	2.30617	7.20216
LRRFIP1		0	0	2.29619	0	0	0	0	0	0	0	0	2.70716	0	2.19689	0	0	0	7.20025
EGLN1		0	0	2.21217	0	0	2.55571	2.42798	0	0	0	0	0	0	0	0	0	0	7.19586
ACVR1		0	0	2.20385	0	2.06493	0	0	0	0	0	0	0	0	0	0	2.92698	0	7.19576
PLXNA4		0	0	0	0	2.17613	2.50032	0	0	0	0	0	0	0	2.51736	0	0	0	7.19381
FCGR1B		0	0	2.20385	0	0	2.70321	0	0	0	0	0	0	0	2.28484	0	0	0	7.1919
PDE4DIP		0	0	2.29619	0	0	2.6697	0	0	0	0	0	0	0	2.22237	0	0	0	7.18826
PYY		0	0	0	0	2.16063	0	0	0	0	0	0	0	0	2.17815	2.84807	0	0	7.18685
SLC12A6		0	0	2.3688	0	0	2.50744	0	0	0	0	0	0	0	2.31054	0	0	0	7.18678
ST8SIA3		0	0	0	0	2.17363	0	0	0	0	0	0	0	0	2.16995	2.84211	0	0	7.18569
ABCC10		0	0	0	0	0	2.50582	2.42798	0	0	0	0	0	0	2.25173	0	0	0	7.18552
FLRT3		0	0	0	0	2.11593	0	2.42798	0	0	0	0	0	0	2.62493	0	0	0	7.16884
THEMIS2		0	0	2.21217	0	0	2.52508	2.42798	0	0	0	0	0	0	0	0	0	0	7.16523
NIPAL2		0	0	0	0	2.06623	2.57448	0	0	0	0	0	0	0	2.52406	0	0	0	7.16476
NAB2	0.374539	0	0	0	0	2.11063	2.77677	0	0	0	0	0	0	0	2.27499	0	0	0	7.1624
LYPLA2		0	0	0	0	2.16023	2.5408	0	0	0	0	0	0	0	2.45916	0	0	0	7.16019
CHMP1B		0	0	2.29619	0	0	2.56442	0	0	0	0	0	2.29099	0	0	0	0	0	7.1516
UPK1A		0	0	0	0	2.08003	2.61544	0	0	0	0	0	0	0	2.45567	0	0	0	7.15114
AKIRIN2	1	0	0	0	0	2.10103	2.70554	0	0	0	0	0	0	0	2.34296	0	0	0	7.14953
HAVCR2		0	0	2.29619	0	2.13853	0	0	0	0	0	0	0	0	2.71305	0	0	0	7.14778
RSRP1		0	0	0	0	0	2.50649	2.42798	0	0	0	0	0	0	2.19835	0	0	0	7.13282
CA13		0	0	2.29619	0	2.21176	0	0	0	0	0	0	0	0	2.62062	0	0	0	7.12857
F2R		0	0	0	0	2.10843	2.59139	2.42798	0	0	0	0	0	0	0	0	0	0	7.1278
TANK		0	0	2.3688	0	2.17376	2.5801	0	0	0	0	0	0	0	0	0	0	0	7.12266
PKN1		0	0	2.3688	0	2.23375	0	0	0	0	0	0	0	0	2.50843	0	0	0	7.11098
TMEM71		0	0	2.21217	0	2.2871	2.60955	0	0	0	0	0	0	0	0	0	0	0	7.10883
SLC7A8		0	0	0	0	2.09373	2.64007	0	0	0	0	0	0	0	2.37412	0	0	0	7.10792
CEBPB		0	0	2.3688	0	0	0	2.42798	0	0	0	0	0	0	0	0	0	2.30997	7.10675
CFAP46	0.376248	0	0	0	0	2.14103	2.7764	0	0	0	0	0	0	0	2.18114	0	0	0	7.09857
FGFR1OP		0	0	0	0	0	2.51018	0	0	0	0	0	0	0	2.28107	0	0	2.30437	7.09562
SEC24A		0	0	2.29619	0	0	2.63158	0	0	0	0	0	0	0	2.16611	0	0	0	7.09388
DMTF1		0	0	0	0	0	2.62723	0	0	0	0	0	0	0	2.15746	0	0	2.30757	7.09226
LEPROTL1		0	0	0	0	2.22043	2.52798	0	0	0	0	0	0	0	2.34062	0	0	0	7.08903
PXDN		0	0	0	0	2.19263	0	2.42798	0	0	0	0	0	0	2.46728	0	0	0	7.08789
VPS45		0	0	0	0	2.17223	0	0	0	0	0	0	0	0	2.0892	0	2.82182	0	7.08325
ZNF185		0	0	2.21217	0	0	0	2.42798	0	0	0	0	0	0	2.44194	0	0	0	7.08209
TRAFD1		0	0	2.29619	0	0	0	2.42798	0	0	0	0	0	0	2.35702	0	0	0	7.0812
CKB		0	0	0	0	0	0	0	0	0	3.01123	0	0	0	0	0	4.06467	0	7.07589
SART1		0	0	0	0	0	0	0	0	0	0	0	0	2.76516	4.30497	0	0	0	7.07013
RIN3	0.416638	0	0	2.21217	0	2.09653	2.76037	0	0	0	0	0	0	0	0	0	0	0	7.06907
USP3		0	0	2.17965	0	0	2.63961	0	0	0	0	0	0	0	2.2417	0	0	0	7.06097
ABCC5		0	0	0	0	2.12963	2.50245	2.42798	0	0	0	0	0	0	0	0	0	0	7.06006
STOML3		0	0	0	0	2.09153	0	0	0	0	0	0	0	0	2.15695	0	2.80963	0	7.05811
ROGDI		0	0	0	0	2.21051	0	2.42798	0	0	0	0	0	0	2.41899	0	0	0	7.05748
PLEK		0	0	2.3688	0	2.39649	0	0	0	0	0	0	0	0	2.28167	0	0	0	7.04696
HTRA4		0	0	2.20385	0	0	2.52264	0	0	0	0	0	0	0	2.3169	0	0	0	7.04339
2008-03-01	0.54746	0	0	0	0	2.09733	2.731	0	0	0	0	0	0	0	2.21222	0	0	0	7.04055
TSFM		0	0	0	0	2.21087	2.62338	0	0	0	0	0	0	0	2.20175	0	0	0	7.036
CHSY1		0	0	2.21217	0	2.22122	0	0	0	0	0	0	0	0	2.60253	0	0	0	7.03592
CHMP7		0	0	0	0	2.13313	2.66945	0	0	0	0	0	0	0	2.23084	0	0	0	7.03342
PCDHB3		0	0	0	0	2.21011	2.63713	0	0	0	0	0	0	0	2.18256	0	0	0	7.0298
NCF2		0	0	2.29619	0	0	0	2.42798	0	0	0	0	0	0	2.30558	0	0	0	7.02975
HOXC5		0	0	0	0	2.19283	2.68497	0	0	0	0	0	0	0	2.14212	0	0	0	7.01992
CTNNBL1		0	0	2.29619	0	0	0	2.42798	0	0	0	0	0	0	2.29095	0	0	0	7.01512
RNF19B		0	0	2.29619	0	0	0	2.42798	0	0	0	0	0	0	2.28894	0	0	0	7.01311
RTFDC1		0	0	2.21217	0	0	2.61792	0	0	0	0	0	0	0	2.17392	0	0	0	7.00401
OGDHL		0	0	0	0	2.13733	2.64558	0	0	0	0	0	0	0	2.21696	0	0	0	6.99987
PTAR1		0	0	0	0	2.18482	2.57939	0	0	0	0	0	0	0	2.23266	0	0	0	6.99688
ARAP1		0	0	0	0	2.23411	2.54667	0	0	0	0	0	0	0	2.21036	0	0	0	6.99113
DDX27		0	0	0	0	2.18043	2.59609	0	0	0	0	0	0	0	2.21297	0	0	0	6.98949
FAM53C		0	0	2.21217	0	0	0	2.42798	0	0	0	0	0	0	2.34365	0	0	0	6.9838
BLM		0	0	0	0	2.15057	2.57587	0	0	0	0	0	0	0	2.25633	0	0	0	6.98277
BCL6		0	0	2.29619	0	2.25356	0	2.42798	0	0	0	0	0	0	0	0	0	0	6.97773
KIAA1551		0	0	2.3688	0	2.18063	0	2.42798	0	0	0	0	0	0	0	0	0	0	6.97741
HIVEP2		0	0	0	0	2.18953	0	2.42798	0	0	0	0	0	0	2.35751	0	0	0	6.97502
SLC15A3		0	0	2.27331	0	0	0	2.42798	0	0	0	0	0	0	2.27298	0	0	0	6.97427
BCL2A1		0	0	2.29619	0	2.24768	0	2.42798	0	0	0	0	0	0	0	0	0	0	6.97185
GNE		0	0	0	0	2.26307	0	2.42798	0	0	0	0	0	0	2.27246	0	0	0	6.96351
GNB1L		0	0	0	0	0	0	0	0	0	0	1.95335	0	0	2.18542	0	2.8239	0	6.96268
UBE2B		0	0	2.29619	0	0	0	2.42798	0	0	0	0	0	0	2.23736	0	0	0	6.96153
CLCN5		0	0	0	0	2.13583	2.59895	0	0	0	0	0	0	0	2.22247	0	0	0	6.95725
IL1R2		0	0	2.3688	0	2.15463	0	2.42798	0	0	0	0	0	0	0	0	0	0	6.95141
PPP1R11		0	0	2.21217	0	0	2.56643	0	0	0	0	0	0	0	2.17262	0	0	0	6.95123
TMEM106A		0	0	2.29619	0	2.09883	2.55507	0	0	0	0	0	0	0	0	0	0	0	6.95009
CSNK1D		0	0	2.21217	0	0	0	2.42798	0	0	0	0	0	0	2.30561	0	0	0	6.94576
CHFR		0	0	0	0	2.11123	0	2.42798	0	0	0	0	0	0	2.40577	0	0	0	6.94498
CSGALNACT2		0	0	2.29619	0	2.21901	0	2.42798	0	0	0	0	0	0	0	0	0	0	6.94318
HOMER2		0	0	2.17965	0	2.17113	2.58659	0	0	0	0	0	0	0	0	0	0	0	6.93738
KANK1		0	0	2.29619	0	2.20868	0	2.42798	0	0	0	0	0	0	0	0	0	0	6.93286
IFI44		0	0	2.29619	0	0	0	2.42798	0	0	0	0	0	0	2.20142	0	0	0	6.9256
ZNF277		0	0	2.29619	0	0	0	2.42798	0	0	0	0	0	0	2.19445	0	0	0	6.91862
ZNF91		0	0	0	0	2.18223	2.52595	0	0	0	0	0	0	0	2.20765	0	0	0	6.91583
ZNF267		0	0	2.29619	0	0	0	2.42798	0	0	0	0	0	0	2.19055	0	0	0	6.91472
FLRT2		0	0	0	0	2.22837	0	2.42798	0	0	0	0	0	0	2.25126	0	0	0	6.90761
TJP2		0	0	2.29619	0	0	0	0	0	0	0	0	0	0	2.30235	0	0	2.30297	6.90152
RAB11FIP5		0	0	0	0	2.09043	0	0	0	0	0	0	0	0	2.4997	0	0	2.30517	6.89531
MAT1A		0	0	0	3.0814	0	0	0	0	0	0	0	0	0	0	0	3.80841	0	6.88982
FBXL5		0	0	2.21217	0	0	0	2.42798	0	0	0	0	0	0	2.24653	0	0	0	6.88668
KHDC1		0	0	0	0	2.06973	2.57034	0	0	0	0	0	0	0	2.24114	0	0	0	6.88121
STK19B		0	0	2.17965	0	0	0	2.42798	0	0	0	0	0	0	2.27287	0	0	0	6.8805
ZBTB43		0	0	2.29619	0	0	0	2.42798	0	0	0	0	0	0	2.15214	0	0	0	6.87631
CDK20		0	0	2.20385	0	2.17661	0	0	0	0	0	0	0	0	2.49428	0	0	0	6.87474
IL7R		0	0	2.29619	0	2.14093	0	2.42798	0	0	0	0	0	0	0	0	0	0	6.8651
GCH1		0	0	2.29619	0	0	0	2.42798	0	0	0	0	0	0	2.13761	0	0	0	6.86178
ZFP36		0	0	0	0	2.17773	0	2.42798	0	0	0	0	0	0	2.25391	0	0	0	6.85962
TLR2		0	0	2.21217	0	0	0	2.42798	0	0	0	0	0	0	2.21889	0	0	0	6.85904
NPAP1		0	0	0	0	2.12213	2.52638	0	0	0	0	0	0	0	2.20445	0	0	0	6.85297
WDR86		0	0	0	0	2.15833	2.56209	0	0	0	0	0	0	0	2.13171	0	0	0	6.85213
PARP10		0	0	2.21217	0	2.28257	0	0	0	0	0	0	0	0	2.35413	0	0	0	6.84887
PERP		0	0	0	0	2.10793	2.55539	0	0	0	0	0	0	0	2.18405	0	0	0	6.84737
BLZF1		0	0	0	0	2.12743	0	2.42798	0	0	0	0	2.29099	0	0	0	0	0	6.8464
N4BP1		0	0	2.21217	0	0	0	2.42798	0	0	0	0	0	0	2.20557	0	0	0	6.84572
DAPP1		0	0	0	0	2.12393	0	2.42798	0	0	0	0	0	0	2.28525	0	0	0	6.83716
DNM1		0	0	0	0	0	2.58824	0	0	0	0	2.00119	0	0	2.2439	0	0	0	6.83333
SHKBP1		0	0	2.3688	0	2.16803	0	0	0	0	0	0	0	0	2.28574	0	0	0	6.82257
BCL10		0	0	2.21217	0	0	0	2.42798	0	0	0	0	0	0	2.17865	0	0	0	6.8188
ADGRD1		0	0	2.29619	0	2.20649	0	0	0	0	0	0	0	0	2.30919	0	0	0	6.81188
METRNL		0	0	2.17965	0	0	2.54387	0	0	0	0	0	0	0	2.0862	0	0	0	6.80973
OTUD1		0	0	2.29619	0	2.23232	0	0	0	0	0	0	0	0	2.28034	0	0	0	6.80885
OBSCN		0	0	0	0	2.06543	0	0	0	0	0	0	0	0	2.4349	0	0	2.30607	6.8064
KLF2		0	0	0	0	2.13063	0	2.42798	0	0	0	0	0	0	2.24417	0	0	0	6.80278
TECRL		0	0	0	0	2.06663	2.53476	0	0	0	0	0	0	0	2.19455	0	0	0	6.79595
LYPD6B		0	0	0	0	2.07223	2.57552	0	0	0	0	0	0	0	2.14783	0	0	0	6.79558
TEX14		0	0	0	0	0	0	2.42798	0	0	0	1.97975	0	0	2.38489	0	0	0	6.79261
RGS18		0	0	2.21217	0	2.21979	0	0	0	0	0	0	0	0	2.35852	0	0	0	6.79048
POLR2G		0	0	0	0	0	0	0	0	0	0	0	3.21108	0	3.57274	0	0	0	6.78383
CRTC2		0	0	2.21217	0	2.06253	0	0	0	0	0	0	0	0	2.50808	0	0	0	6.78278
DIRC2		0	0	2.21217	0	2.10153	0	0	0	0	0	0	0	0	2.46405	0	0	0	6.77775
LPAR6		0	0	0	0	2.13663	0	2.42798	0	0	0	0	0	0	2.21147	0	0	0	6.77608
CD48		0	0	2.29619	0	2.14243	0	0	0	0	0	0	0	0	2.33432	0	0	0	6.77294
CDC42EP3		0	0	2.21217	0	2.12983	0	2.42798	0	0	0	0	0	0	0	0	0	0	6.76998
PDGFC		0	0	0	0	2.16555	0	2.42798	0	0	0	0	0	0	2.16875	0	0	0	6.76228
BCAN		0	0	0	0	2.09453	2.55555	0	0	0	0	0	0	0	2.0968	0	0	0	6.74688
ABCG1		0	0	2.27331	0	2.13558	0	0	0	0	0	0	0	0	2.33795	0	0	0	6.74685
MRPL46		0	0	0	0	2.11703	0	2.42798	0	0	0	0	0	0	2.19962	0	0	0	6.74463
NEK7		0	0	0	0	0	0	2.42798	0	0	0	1.99789	0	0	2.31819	0	0	0	6.74407
DEFB1		0	0	0	0	2.09713	0	2.42798	0	0	0	0	0	0	2.20089	0	0	0	6.726
IL16		0	0	2.3688	0	2.06503	0	0	0	0	0	0	0	0	2.29092	0	0	0	6.72475
ANGEL2		0	0	0	0	2.09683	0	2.42798	0	0	0	0	0	0	2.19457	0	0	0	6.71938
CERCAM		0	0	0	3.0814	0	0	0	0	0	0	0	0	0	0	0	3.63165	0	6.71305
GOLGB1		0	0	0	0	2.12416	0	2.42798	0	0	0	0	0	0	2.15885	0	0	0	6.71099
NACAD		0	0	0	0	0	0	0	0	0	0	0	0	0	2.97707	0	3.73045	0	6.70752
SLC9B2		0	0	2.29619	0	2.22158	0	0	0	0	0	0	0	0	2.18637	0	0	0	6.70415
CSRP2		0	0	0	0	2.09273	0	2.42798	0	0	0	0	0	0	2.17442	0	0	0	6.69514
EIF4G3		0	0	0	3.0814	0	0	0	0	0	0	0	0	0	0	0	3.61258	0	6.69398
TIMM17B		0	3.01048	0	0	0	0	0	0	0	0	0	0	0	0	0	3.67131	0	6.68179
PRKCZ		0	0	0	0	2.17412	0	2.42798	0	0	0	0	0	0	2.0763	0	0	0	6.67839
EIF1AX		3.31422	0	0	0	0	0	0	0	0	0	0	0	0	0	0	3.36321	0	6.67743
PLAC8		0	0	2.29619	0	0	0	0	0	0	0	0	2.29099	0	2.0865	0	0	0	6.67368
NOD2		0	0	2.21217	0	2.18283	0	0	0	0	0	0	0	0	2.27832	0	0	0	6.67333
SMU1		0	0	0	0	0	0	0	0	0	0	0	3.22182	0	3.45076	0	0	0	6.67258
TIMM10B		0	0	0	0	2.06203	0	2.42798	0	0	0	0	0	0	2.16882	0	0	0	6.65884
IFRD1		0	0	2.21217	0	0	0	2.42798	0	0	0	2.01769	0	0	0	0	0	0	6.65784
KCNH4		0	0	2.21217	0	2.11263	0	0	0	0	0	0	0	0	2.3309	0	0	0	6.6557
GRINA		0	0	2.20385	0	2.13513	0	0	0	0	0	0	0	0	2.31081	0	0	0	6.6498
KDM1B		0	0	0	0	2.12193	0	0	0	0	0	0	0	0	2.20982	0	0	2.30937	6.64113
SUN2		0	0	2.21217	0	2.12833	0	0	0	0	0	0	0	0	2.29405	0	0	0	6.63455
PLIN3		0	0	0	3.0814	0	0	0	0	0	0	0	0	0	0	3.55089	0	0	6.63229
P2RY12		0	0	0	0	0	0	0	0	0	0	0	0	0	3.19133	3.43916	0	0	6.63049
SIAH1		0	0	0	0	2.14363	0	0	0	0	0	0	2.29099	0	2.19415	0	0	0	6.62877
GTF3C5		0	0	0	3.0814	0	0	0	0	0	0	0	0	0	0	3.53694	0	0	6.61835
ARHGEF19		0	0	0	3.0814	0	0	0	0	0	0	0	0	0	0	3.53679	0	0	6.61819
COPS7B		0	0	0	3.0814	0	0	0	0	0	0	0	0	0	0	3.53635	0	0	6.61776
MTCH1		0	0	0	3.0814	0	0	0	0	0	0	0	0	0	0	3.53565	0	0	6.61706
TMED2		0	0	0	3.0814	0	0	0	0	0	0	0	0	0	0	3.53535	0	0	6.61676
DTX3L		0	0	2.20385	0	2.18423	0	0	0	0	0	0	0	0	2.22577	0	0	0	6.61386
THOC1	0.0620752	0	0	0	0	0	3.0563	0	0	0	0	0	0	0	0	0	3.55479	0	6.61109
CSNK1A1		0	0	0	0	0	0	0	0	0	0	0	0	0	3.09976	3.50244	0	0	6.6022
MEF2D		0	0	2.21217	0	2.17063	0	0	0	0	0	0	0	0	2.21906	0	0	0	6.60186
PPP2R5C		0	0	2.21217	0	0	0	0	0	0	0	0	2.29099	0	2.0957	0	0	0	6.59886
CCL8		0	0	2.20385	0	2.07193	0	0	0	0	0	0	0	0	2.3114	0	0	0	6.58718
ARHGAP26		0	0	2.3688	0	0	0	0	0	0	0	2.02511	0	0	2.18799	0	0	0	6.5819
MFAP1		0	0	0	0	0	0	0	0	0	0	0	0	0	2.8996	3.67152	0	0	6.57112
CCDC148		0	0	0	0	2.20911	0	0	0	0	0	2.02927	0	0	2.32144	0	0	0	6.55982
ARID4A		0	0	2.21217	0	2.15773	0	0	0	0	0	0	0	0	2.18705	0	0	0	6.55695
CSNK1G2		0	0	2.21217	0	2.08153	0	0	0	0	0	0	0	0	2.25952	0	0	0	6.55322
ZNF438		0	0	2.29619	0	0	0	0	0	0	0	1.96903	0	0	2.27875	0	0	0	6.54397
CPSF1		3.31422	0	0	0	0	0	0	0	0	0	0	3.21522	0	0	0	0	0	6.52944
NSUN3		0	0	2.17965	0	2.21551	0	0	0	0	0	0	0	0	2.1275	0	0	0	6.52267
CDADC1		0	0	2.21217	0	2.13233	0	0	0	0	0	0	0	0	2.17359	0	0	0	6.51809
KCNN4		0	0	0	0	0	2.69975	0	0	0	0	0	0	0	3.81094	0	0	0	6.51069
RAP1GDS1		0	0	0	3.0814	0	0	0	0	0	0	0	0	0	0	3.41685	0	0	6.49825
MRPL52		0	0	3.81919	0	0	2.6746	0	0	0	0	0	0	0	0	0	0	0	6.4938
CFAP74		0	0	0	0	0	0	0	0	0	0	0	0	0	3.08681	3.39239	0	0	6.4792
TXLNA		0	0	0	0	2.10173	0	2.42798	0	0	0	1.94511	0	0	0	0	0	0	6.47482
RRAS2		0	0	0	3.0814	0	0	0	0	0	0	0	0	0	0	0	3.37582	0	6.45723
PABPC3		0	0	0	3.0814	0	0	0	0	0	0	0	0	0	0	3.36786	0	0	6.44926
SIRPG		0	0	2.17965	0	2.08463	0	0	0	0	0	0	0	0	2.18369	0	0	0	6.44798
CPSF3		3.31422	0	0	0	0	0	0	0	0	0	0	3.13319	0	0	0	0	0	6.4474
PRKCA		3.31422	0	0	0	0	0	0	0	0	0	0	0	0	0	3.12327	0	0	6.43749
ARPC4		0	0	0	3.0814	0	0	0	0	0	0	0	3.3207	0	0	0	0	0	6.40211
RAP2B		0	0	0	0	0	0	0	0	0	3.01123	0	0	0	0	0	3.38875	0	6.39998
DOCK4		0	0	2.21217	0	0	0	0	0	0	0	2.00367	0	0	2.18162	0	0	0	6.39746
GRSF1		3.31422	0	0	3.0814	0	0	0	0	0	0	0	0	0	0	0	0	0	6.39562
MCM6		3.31422	0	0	3.0814	0	0	0	0	0	0	0	0	0	0	0	0	0	6.39562
NPM1		3.31422	0	0	3.0814	0	0	0	0	0	0	0	0	0	0	0	0	0	6.39562
JAK1		3.31422	0	0	3.0814	0	0	0	0	0	0	0	0	0	0	0	0	0	6.39562
ALYREF		3.31422	0	0	3.0814	0	0	0	0	0	0	0	0	0	0	0	0	0	6.39562
LANCL2		0	0	0	3.0814	0	0	0	0	0	0	0	0	0	0	3.31192	0	0	6.39332
ATG5		3.31422	0	0	0	0	0	0	0	0	0	0	0	0	0	3.07902	0	0	6.39324
HECW2		0	0	2.21217	0	0	0	0	0	0	0	1.98305	0	0	2.19702	0	0	0	6.39224
GOSR2	0.0165361	0	0	0	0	0	3.10066	0	0	0	0	0	0	0	0	0	3.28947	0	6.39013
TLN1		0	0	0	3.0814	0	0	0	0	0	0	0	0	0	0	3.3082	0	0	6.38961
HLTF		0	0	0	3.0814	0	0	0	0	0	0	0	0	0	0	3.30736	0	0	6.38876
NEK5		0	0	0	3.0814	0	0	0	0	0	0	0	0	0	0	3.30723	0	0	6.38863
PNO1		0	0	0	3.0814	0	0	0	0	0	0	0	0	0	0	3.3071	0	0	6.3885
YAP1		0	0	0	3.0814	0	0	0	0	0	0	0	0	0	0	3.30685	0	0	6.38826
TCF21		0	0	0	3.0814	0	0	0	0	0	0	0	0	0	0	3.30674	0	0	6.38814
RAB9A		0	0	0	3.0814	0	0	0	0	0	0	0	0	0	0	3.30662	0	0	6.38803
TSC1		0	0	0	3.0814	0	0	0	0	0	0	0	0	0	0	3.30609	0	0	6.38749
MROH2A		0	0	0	0	0	0	0	0	0	0	0	0	0	3.31484	3.07216	0	0	6.387
C7orf43		0	0	0	3.0814	0	0	0	0	0	0	0	0	0	0	3.30547	0	0	6.38688
CHD4		0	0	0	3.0814	0	0	0	0	0	0	0	0	0	0	3.30537	0	0	6.38677
SIKE1		0	0	0	3.0814	0	0	0	0	0	0	0	0	0	0	3.30477	0	0	6.38617
FABP5P11		0	0	0	3.0814	0	0	0	0	0	0	0	0	0	0	3.30427	0	0	6.38567
KRT89P		0	0	0	3.0814	0	0	0	0	0	0	0	0	0	0	3.30417	0	0	6.38557
FRYL		0	0	0	3.0814	0	0	0	0	0	0	0	0	0	0	3.30407	0	0	6.38547
PTCD1		0	0	0	3.0814	0	0	0	0	0	0	0	0	0	0	3.30397	0	0	6.38537
SPTB		0	0	0	3.0814	0	0	0	0	0	0	0	0	0	0	3.30377	0	0	6.38517
HELLS		0	0	0	3.0814	0	0	0	0	0	0	0	0	0	0	3.30297	0	0	6.38437
POLE2	0.0263356	0	0	0	0	0	3.09182	0	0	0	0	0	0	0	0	3.2899	0	0	6.38172
DDX47		0	0	0	3.0814	0	0	0	0	0	0	0	0	0	0	0	3.28313	0	6.36453
VARS2		0	0	0	3.0814	0	0	0	0	0	0	0	0	0	3.27986	0	0	0	6.36126
BRINP3		0	0	0	0	2.14923	0	0	0	0	0	2.01604	0	0	2.1952	0	0	0	6.36047
CACNA1A		0	0	0	0	0	0	0	0	0	0	0	0	0	2.85195	3.49467	0	0	6.34662
ERH		0	0	0	3.0814	0	0	0	0	0	0	0	3.2597	0	0	0	0	0	6.3411
SGPL1		0	0	0	0	0	0	0	0	0	0	0	3.20655	0	0	0	3.12361	0	6.33015
BAX		3.31422	3.01048	0	0	0	0	0	0	0	0	0	0	0	0	0	0	0	6.3247
ATP5J2		3.31422	3.01048	0	0	0	0	0	0	0	0	0	0	0	0	0	0	0	6.3247
PSMD9		3.31422	3.01048	0	0	0	0	0	0	0	0	0	0	0	0	0	0	0	6.3247
TRAPPC11	0.000826736	0	0	0	0	0	3.13146	0	0	0	0	0	3.18821	0	0	0	0	0	6.31967
ZNHIT1	0.292877	0	0	0	0	0	2.81239	0	0	0	0	0	0	0	0	0	3.49842	0	6.31081
SRSF10		0	0	0	3.0814	0	0	0	0	0	0	0	3.22415	0	0	0	0	0	6.30556
KATNB1		0	0	0	0	0	2.66894	0	0	0	0	0	0	0	3.63326	0	0	0	6.3022
HNRNPUL2		0	0	0	3.0814	0	0	0	0	0	0	0	3.22075	0	0	0	0	0	6.30215
P4HB		0	0	0	3.0814	0	0	0	0	0	0	0	3.21976	0	0	0	0	0	6.30116
AHNAK		0	0	0	3.0814	0	0	0	0	0	0	0	3.21897	0	0	0	0	0	6.30037
DNAJB11		0	0	0	3.0814	0	0	0	0	0	0	0	3.21877	0	0	0	0	0	6.30018
DDX55		0	0	0	3.0814	0	0	0	0	0	0	0	3.21779	0	0	0	0	0	6.29919
H1FX		0	0	0	3.0814	0	0	0	0	0	0	0	3.21424	0	0	0	0	0	6.29564
TXNDC5		0	0	0	3.0814	0	0	0	0	0	0	0	3.21246	0	0	0	0	0	6.29386
STIP1		0	0	0	3.0814	0	0	0	0	0	0	0	3.21088	0	0	0	0	0	6.29229
HSD17B11		0	0	0	3.0814	0	0	0	0	0	0	0	3.21049	0	0	0	0	0	6.29189
MATR3		0	0	0	3.0814	0	0	0	0	0	0	0	3.20773	0	0	0	0	0	6.28913
HNRNPR		0	0	0	3.0814	0	0	0	0	0	0	0	3.20536	0	0	0	0	0	6.28677
HKDC1		0	0	0	3.0814	0	0	0	0	0	0	0	3.20398	0	0	0	0	0	6.28539
MATN3	0.301342	0	0	0	0	0	2.80741	0	0	0	0	0	0	0	3.47706	0	0	0	6.28447
FXR2		0	0	0	3.0814	0	0	0	0	0	0	0	3.19905	0	0	0	0	0	6.28046
ARPC5		0	0	0	0	0	0	0	0	0	3.01123	0	3.26905	0	0	0	0	0	6.28028
PPP6C		0	0	0	3.0814	0	0	0	0	0	0	0	3.19886	0	0	0	0	0	6.28026
LUC7L3		0	0	0	3.0814	0	0	0	0	0	0	0	3.19846	0	0	0	0	0	6.27986
SLC25A13		0	0	0	3.0814	0	0	0	0	0	0	0	3.19609	0	0	0	0	0	6.2775
OAS2		3.31422	0	2.9631	0	0	0	0	0	0	0	0	0	0	0	0	0	0	6.27731
OAS3		3.31422	0	2.9631	0	0	0	0	0	0	0	0	0	0	0	0	0	0	6.27731
CDC42		0	0	0	3.0814	0	0	0	0	0	0	0	3.19373	0	0	0	0	0	6.27513
MRPL47		0	0	0	3.0814	0	0	0	0	0	0	0	3.19116	0	0	0	0	0	6.27257
MYBBP1A		0	0	0	3.0814	0	0	0	0	0	0	0	3.18998	0	0	0	0	0	6.27138
NDUFAF4		0	0	0	3.0814	0	0	0	0	0	0	0	3.18545	0	0	0	0	0	6.26685
HSBP1		0	0	0	3.0814	0	0	0	0	0	0	0	3.18268	0	0	0	0	0	6.26409
CEPT1		0	3.01048	0	0	0	0	0	0	0	0	0	0	0	0	0	3.25081	0	6.26129
SCAMP3		0	0	0	3.0814	0	0	0	0	0	0	0	3.17854	0	0	0	0	0	6.25995
S100A6		0	0	0	3.0814	0	0	0	0	0	0	0	3.17795	0	0	0	0	0	6.25936
DAPK2		0	0	0	0	0	0	0	0	0	0	0	0	0	2.60082	3.65834	0	0	6.25917
FAF2		0	0	0	3.0814	0	0	0	0	0	0	0	3.1748	0	0	0	0	0	6.2562
PDHB		0	0	0	3.0814	0	0	0	0	0	0	0	3.17401	0	0	0	0	0	6.25541
ACOT9		0	0	0	3.0814	0	0	0	0	0	0	0	3.17381	0	0	0	0	0	6.25521
FLNB		0	0	0	3.0814	0	0	0	0	0	0	0	3.17361	0	0	0	0	0	6.25502
DLGAP5		3.31422	0	0	0	0	0	0	0	0	0	0	2.93942	0	0	0	0	0	6.25363
RAE1		3.31422	0	0	0	0	0	0	0	0	0	0	2.93942	0	0	0	0	0	6.25363
MAGI2		3.31422	0	0	0	0	0	0	0	0	0	0	2.93942	0	0	0	0	0	6.25363
BAG2		0	0	0	3.0814	0	0	0	0	0	0	0	3.16809	0	0	0	0	0	6.2495
CPSF7		0	0	0	3.0814	0	0	0	0	0	0	0	3.16356	0	0	0	0	0	6.24496
STK19		0	0	0	0	0	2.58586	0	0	0	0	0	0	0	3.65887	0	0	0	6.24473
VMA21		0	3.01048	0	0	3.232	0	0	0	0	0	0	0	0	0	0	0	0	6.24249
PTBP3		0	0	0	3.0814	0	0	0	0	0	0	0	3.16099	0	0	0	0	0	6.2424
ANXA2		0	0	0	3.0814	0	0	0	0	0	0	0	3.15863	0	0	0	0	0	6.24003
FLII		0	0	0	3.0814	0	0	0	0	0	0	0	3.15626	0	0	0	0	0	6.23766
DHX36		0	0	0	3.0814	0	0	0	0	0	0	0	3.15074	0	0	0	0	0	6.23214
MYL6		0	0	0	3.0814	0	0	0	0	0	0	0	3.15015	0	0	0	0	0	6.23155
DNAJA3		0	0	0	3.0814	0	0	0	0	0	0	0	3.14956	0	0	0	0	0	6.23096
PRMT1		0	0	0	0	0	0	0	0	0	3.01123	0	3.21936	0	0	0	0	0	6.23059
CAPZA1		0	0	0	3.0814	0	0	0	0	0	0	0	3.14896	0	0	0	0	0	6.23037
FARSA		0	0	0	0	0	0	0	0	0	3.01123	0	3.21739	0	0	0	0	0	6.22862
ATXN10		0	0	0	3.0814	0	0	0	0	0	0	0	3.14305	0	0	0	0	0	6.22445
GFPT1		0	0	0	3.0814	0	0	0	0	0	0	0	3.14206	0	0	0	0	0	6.22346
KCTD17		0	0	0	3.0814	0	0	0	0	0	0	0	3.14127	0	0	0	0	0	6.22268
ACLY		0	0	0	3.0814	0	0	0	0	0	0	0	3.13891	0	0	0	0	0	6.22031
HBA2		0	0	0	3.0814	0	0	0	0	0	0	0	3.13261	0	0	0	0	0	6.21402
KRT14		0	0	0	3.0814	0	0	0	0	0	0	0	3.13071	0	0	0	0	0	6.21212
SLC25A1		0	3.01048	0	0	0	0	0	0	0	0	0	3.20142	0	0	0	0	0	6.2119
KRT19		0	0	0	3.0814	0	0	0	0	0	0	0	3.13031	0	0	0	0	0	6.21172
EEF2	0.00124763	0	0	0	3.0814	0	3.12976	0	0	0	0	0	0	0	0	0	0	0	6.21116
KRT6B		0	0	0	3.0814	0	0	0	0	0	0	0	3.12951	0	0	0	0	0	6.21092
RALY		0	0	0	3.0814	0	0	0	0	0	0	0	3.12899	0	0	0	0	0	6.21039
SPTAN1		0	0	0	3.0814	0	0	0	0	0	0	0	3.12845	0	0	0	0	0	6.20986
KRT9		0	0	0	3.0814	0	0	0	0	0	0	0	3.12811	0	0	0	0	0	6.20952
KDELR2		0	0	0	3.0814	0	0	0	0	0	0	0	3.12786	0	0	0	0	0	6.20927
UBE2G2		0	3.01048	0	0	0	0	0	0	0	0	0	3.19866	0	0	0	0	0	6.20914
PDCD6		0	0	0	3.0814	0	0	0	0	0	0	0	3.12767	0	0	0	0	0	6.20907
OAT		0	3.01048	0	0	0	0	0	0	0	0	0	3.1955	0	0	0	0	0	6.20598
SDF2		0	0	0	3.0814	0	0	0	0	0	0	0	3.12441	0	0	0	0	0	6.20582
POLR2B		0	3.01048	0	0	0	0	0	0	0	0	0	3.19471	0	0	0	0	0	6.2052
TUBA1B		0	0	0	3.0814	0	0	0	0	0	0	0	3.12361	0	0	0	0	0	6.20502
TUBA8		0	0	0	3.0814	0	0	0	0	0	0	0	3.12331	0	0	0	0	0	6.20472
FAM98A		0	3.01048	0	0	0	0	0	0	0	0	0	3.19412	0	0	0	0	0	6.2046
TUBB6		0	0	0	3.0814	0	0	0	0	0	0	0	3.12251	0	0	0	0	0	6.20392
TUFM		0	0	0	3.0814	0	0	0	0	0	0	0	3.12231	0	0	0	0	0	6.20372
YWHAQ		0	0	0	3.0814	0	0	0	0	0	0	0	3.12191	0	0	0	0	0	6.20332
RAB13		0	0	0	0	0	0	0	0	0	3.01123	0	3.19176	0	0	0	0	0	6.20298
BTF3L4	0.114553	0	0	0	0	0	3.00313	0	0	0	0	0	0	0	0	0	3.19983	0	6.20297
ACTR3B	0.440862	0	0	0	0	0	2.75404	0	0	0	0	0	0	0	0	0	3.44674	0	6.20078
ATP5H		0	3.01048	0	0	0	0	0	0	0	0	0	3.1884	0	0	0	0	0	6.19889
HIST1H1B		0	0	0	3.0814	0	0	0	0	0	0	0	0	0	0	3.11634	0	0	6.19774
RAB14		0	0	0	3.0814	0	0	0	0	0	0	0	3.11623	0	0	0	0	0	6.19763
MAN2A2		0	0	2.3688	0	0	0	0	0	0	0	0	0	0	0	0	3.8278	0	6.1966
TMEM199	1.13369e-06	0	0	0	0	3.04829	3.14706	0	0	0	0	0	0	0	0	0	0	0	6.19534
KIF5B		0	3.01048	0	0	0	0	0	0	0	0	0	3.18466	0	0	0	0	0	6.19514
MPDZ		0	0	0	0	0	0	2.42798	0	0	0	0	0	0	0	0	3.76627	0	6.19425
MRPL44		0	3.01048	0	0	0	0	0	0	0	0	0	3.18347	0	0	0	0	0	6.19396
SRRT	0.00474761	0	0	0	3.0814	0	3.11212	0	0	0	0	0	0	0	0	0	0	0	6.19353
MRPL15		0	3.01048	0	0	0	0	0	0	0	0	0	3.18091	0	0	0	0	0	6.19139
RBBP7		0	0	0	3.0814	0	0	0	0	0	0	0	3.10913	0	0	0	0	0	6.19053
ALDH1A1		0	0	0	0	0	0	0	0	0	3.01123	0	3.17835	0	0	0	0	0	6.18957
IL33		3.31422	0	0	0	0	0	0	0	0	0	0	0	0	0	2.87474	0	0	6.18896
INF2		0	0	0	3.0814	0	0	0	0	0	0	0	3.10696	0	0	0	0	0	6.18836
XPO4		0	0	0	3.0814	0	0	0	0	0	0	0	3.10617	0	0	0	0	0	6.18757
C14orf166		0	0	0	3.0814	0	0	0	0	0	0	0	3.10519	0	0	0	0	0	6.18659
HSD17B12		0	3.01048	0	0	0	0	0	0	0	0	0	3.17519	0	0	0	0	0	6.18567
MRPS18C		0	3.01048	0	0	0	0	0	0	0	0	0	3.1744	0	0	0	0	0	6.18488
NCLN		0	0	0	3.0814	0	0	0	0	0	0	0	3.10302	0	0	0	0	0	6.18442
ACP1		0	0	0	0	0	0	0	0	0	3.01123	0	3.1721	0	0	0	0	0	6.18333
MACF1		0	0	0	3.0814	0	0	0	0	0	0	0	3.09789	0	0	0	0	0	6.17929
SCYL2		0	0	0	3.0814	0	0	0	0	0	0	0	3.09572	0	0	0	0	0	6.17712
SLIRP		0	3.01048	0	0	0	0	0	0	0	0	0	3.16454	0	0	0	0	0	6.17502
ICMT		0	0	0	3.0814	0	0	0	0	0	0	0	3.09079	0	0	0	0	0	6.17219
SLC25A24		0	0	0	3.0814	0	0	0	0	0	0	0	3.08566	0	0	0	0	0	6.16707
NUP35		3.31422	0	0	0	0	0	0	0	0	0	0	0	0	0	0	2.85137	0	6.16559
KPRP		0	0	0	3.0814	0	0	0	0	0	0	0	0	3.07817	0	0	0	0	6.15958
SMC2		0	3.01048	0	0	0	0	0	0	0	0	0	3.14837	0	0	0	0	0	6.15885
KRT76	0.0835314	0	0	0	0	0	3.02795	0	0	0	0	0	3.12901	0	0	0	0	0	6.15697
CORO1B		0	0	0	0	0	0	0	0	0	3.01123	0	0	0	0	0	3.14326	0	6.15449
DDX24		0	0	0	3.0814	0	0	0	0	0	0	0	3.06949	0	0	0	0	0	6.1509
CNBP		0	3.01048	0	0	0	0	0	0	0	0	0	0	0	3.14041	0	0	0	6.15089
CDK13		0	0	0	3.0814	0	0	0	0	0	0	0	3.0689	0	0	0	0	0	6.1503
YKT6	0.000264868	0	0	0	0	0	3.13575	0	0	0	3.01123	0	0	0	0	0	0	0	6.14698
GEMIN5	0.0540127	0	0	0	3.0814	0	3.06458	0	0	0	0	0	0	0	0	0	0	0	6.14598
PODXL		0	0	0	0	0	0	0	0	0	3.01123	0	3.13042	0	0	0	0	0	6.14165
RAB8A		0	0	0	0	0	0	0	0	0	3.01123	0	3.12984	0	0	0	0	0	6.14106
LDHA		0	3.01048	0	0	0	0	0	0	0	0	0	3.12801	0	0	0	0	0	6.1385
TKT		0	0	0	0	0	0	0	0	0	3.01123	0	3.12391	0	0	0	0	0	6.13514
TROVE2		0	3.01048	0	0	0	0	0	0	0	0	0	3.12381	0	0	0	0	0	6.1343
TUBB8		0	0	0	0	0	0	0	0	0	3.01123	0	3.12241	0	0	0	0	0	6.13364
NDUFA4		0	3.01048	0	0	0	0	0	0	0	0	0	3.12293	0	0	0	0	0	6.13342
TM9SF1		0	3.01048	0	0	0	0	0	0	0	0	0	3.12274	0	0	0	0	0	6.13322
GNB1		0	3.01048	0	0	0	0	0	0	0	0	0	3.12234	0	0	0	0	0	6.13282
MRPS25		0	3.01048	0	0	0	0	0	0	0	0	0	3.12155	0	0	0	0	0	6.13204
SDHB		0	3.01048	0	0	0	0	0	0	0	0	0	3.12116	0	0	0	0	0	6.13164
WDR7	3.06966e-12	0	0	0	0	2.97024	3.16126	0	0	0	0	0	0	0	0	0	0	0	6.1315
LHX8		0	0	0	0	0	0	0	0	0	0	0	0	0	0	2.68936	3.43807	0	6.12744
ATRIP		0	3.01048	0	0	0	0	0	0	0	0	0	3.11662	0	0	0	0	0	6.12711
DKC1		0	3.01048	0	0	0	0	0	0	0	0	0	3.11366	0	0	0	0	0	6.12415
OXA1L		0	3.01048	0	0	0	0	0	0	0	0	0	3.10775	0	0	0	0	0	6.11823
VKORC1		0	3.01048	0	0	0	0	0	0	0	0	0	3.10578	0	0	0	0	0	6.11626
DLST		0	3.01048	0	0	0	0	0	0	0	0	0	3.1042	0	0	0	0	0	6.11468
SSBP1		0	3.01048	0	0	0	0	0	0	0	0	0	0	0	0	0	3.10384	0	6.11432
NQO1		0	0	0	0	0	0	0	0	0	3.01123	0	3.0971	0	0	0	0	0	6.10833
EXOC7		0	3.01048	0	0	0	0	0	0	0	0	0	3.0973	0	0	0	0	0	6.10778
CERS2		0	3.01048	0	0	0	0	0	0	0	0	0	3.09533	0	0	0	0	0	6.10581
SF3B5	0.0850902	0	0	0	3.0814	0	3.02373	0	0	0	0	0	0	0	0	0	0	0	6.10513
MRPS10		0	3.01048	0	0	0	0	0	0	0	0	0	3.09454	0	0	0	0	0	6.10502
GLRX3		0	0	0	0	0	0	0	0	0	3.01123	0	3.09335	0	0	0	0	0	6.10458
CETN2		0	3.01048	0	0	0	0	0	0	0	0	0	0	0	3.09325	0	0	0	6.10373
POLR2J		0	0	0	0	0	0	0	0	0	0	0	3.16119	0	0	0	2.94127	0	6.10246
NOLC1	0.134417	0	0	0	0	0	2.97825	0	0	0	0	0	3.12372	0	0	0	0	0	6.10198
VAMP7		0	3.01048	0	0	0	0	0	0	0	0	0	3.08959	0	0	0	0	0	6.10007
CHP1		0	3.01048	0	0	0	0	0	0	0	0	0	3.08645	0	0	0	0	0	6.09693
EXOC1	0.0959724	0	0	0	3.0814	0	3.0147	0	0	0	0	0	0	0	0	0	0	0	6.0961
PCYOX1		0	3.01048	0	0	0	0	0	0	0	0	0	0	0	0	3.08479	0	0	6.09527
GNPAT		0	3.01048	0	0	0	0	0	0	0	0	0	3.08349	0	0	0	0	0	6.09398
ELAVL1		0	0	0	3.0814	0	0	0	0	0	3.01123	0	0	0	0	0	0	0	6.09263
PVR		0	0	0	3.0814	0	0	0	0	0	3.01123	0	0	0	0	0	0	0	6.09263
HIST2H2BE		0	0	0	3.0814	0	0	0	0	0	3.01123	0	0	0	0	0	0	0	6.09263
PABPC4		0	0	0	3.0814	0	0	0	0	0	3.01123	0	0	0	0	0	0	0	6.09263
ASS1		0	0	0	3.0814	0	0	0	0	0	3.01123	0	0	0	0	0	0	0	6.09263
SLC16A1		0	0	0	3.0814	0	0	0	0	0	3.01123	0	0	0	0	0	0	0	6.09263
DDX17		0	0	0	3.0814	0	0	0	0	0	3.01123	0	0	0	0	0	0	0	6.09263
FBF1		0	0	0	3.0814	0	0	0	0	0	3.01123	0	0	0	0	0	0	0	6.09263
RMRP		0	0	0	0	0	0	0	0	0	3.01123	0	0	3.08118	0	0	0	0	6.0924
DDX21		0	3.01048	0	3.0814	0	0	0	0	0	0	0	0	0	0	0	0	0	6.09189
MRPS14		0	3.01048	0	3.0814	0	0	0	0	0	0	0	0	0	0	0	0	0	6.09189
NPEPPS		0	3.01048	0	3.0814	0	0	0	0	0	0	0	0	0	0	0	0	0	6.09189
SLC7A5		0	3.01048	0	3.0814	0	0	0	0	0	0	0	0	0	0	0	0	0	6.09189
BTAF1		0	3.01048	0	3.0814	0	0	0	0	0	0	0	0	0	0	0	0	0	6.09189
BCAS2		0	3.01048	0	3.0814	0	0	0	0	0	0	0	0	0	0	0	0	0	6.09189
ESYT2		0	3.01048	0	3.0814	0	0	0	0	0	0	0	0	0	0	0	0	0	6.09189
HSPBP1		0	3.01048	0	3.0814	0	0	0	0	0	0	0	0	0	0	0	0	0	6.09189
DDX20		0	3.01048	0	3.0814	0	0	0	0	0	0	0	0	0	0	0	0	0	6.09189
CDC37		0	3.01048	0	3.0814	0	0	0	0	0	0	0	0	0	0	0	0	0	6.09189
OCIAD1		0	3.01048	0	3.0814	0	0	0	0	0	0	0	0	0	0	0	0	0	6.09189
COPS4		0	3.01048	0	3.0814	0	0	0	0	0	0	0	0	0	0	0	0	0	6.09189
UNC45A		0	3.01048	0	3.0814	0	0	0	0	0	0	0	0	0	0	0	0	0	6.09189
LDHB		0	3.01048	0	3.0814	0	0	0	0	0	0	0	0	0	0	0	0	0	6.09189
SAFB2		0	3.01048	0	3.0814	0	0	0	0	0	0	0	0	0	0	0	0	0	6.09189
SSNA1		0	3.01048	0	3.0814	0	0	0	0	0	0	0	0	0	0	0	0	0	6.09189
THADA		0	3.01048	0	3.0814	0	0	0	0	0	0	0	0	0	0	0	0	0	6.09189
G3BP1		0	3.01048	0	3.0814	0	0	0	0	0	0	0	0	0	0	0	0	0	6.09189
LTN1		0	3.01048	0	3.0814	0	0	0	0	0	0	0	0	0	0	0	0	0	6.09189
SGTA		0	3.01048	0	3.0814	0	0	0	0	0	0	0	0	0	0	0	0	0	6.09189
KNTC1		0	3.01048	0	3.0814	0	0	0	0	0	0	0	0	0	0	0	0	0	6.09189
THRAP3		0	3.01048	0	3.0814	0	0	0	0	0	0	0	0	0	0	0	0	0	6.09189
YWHAB		0	3.01048	0	3.0814	0	0	0	0	0	0	0	0	0	0	0	0	0	6.09189
LARP7		0	3.01048	0	3.0814	0	0	0	0	0	0	0	0	0	0	0	0	0	6.09189
ATP5L		0	3.01048	0	3.0814	0	0	0	0	0	0	0	0	0	0	0	0	0	6.09189
CAND1		0	3.01048	0	3.0814	0	0	0	0	0	0	0	0	0	0	0	0	0	6.09189
HIST1H1E		0	3.01048	0	3.0814	0	0	0	0	0	0	0	0	0	0	0	0	0	6.09189
HEATR3		0	3.01048	0	3.0814	0	0	0	0	0	0	0	0	0	0	0	0	0	6.09189
YWHAG		0	3.01048	0	3.0814	0	0	0	0	0	0	0	0	0	0	0	0	0	6.09189
RBM39		0	3.01048	0	3.0814	0	0	0	0	0	0	0	0	0	0	0	0	0	6.09189
EIF2B2		0	3.01048	0	3.0814	0	0	0	0	0	0	0	0	0	0	0	0	0	6.09189
NCDN		0	3.01048	0	3.0814	0	0	0	0	0	0	0	0	0	0	0	0	0	6.09189
HIST1H1C		0	3.01048	0	3.0814	0	0	0	0	0	0	0	0	0	0	0	0	0	6.09189
CHCHD3		0	3.01048	0	3.0814	0	0	0	0	0	0	0	0	0	0	0	0	0	6.09189
SRSF4		0	3.01048	0	3.0814	0	0	0	0	0	0	0	0	0	0	0	0	0	6.09189
TBC1D15		0	3.01048	0	3.0814	0	0	0	0	0	0	0	0	0	0	0	0	0	6.09189
PHAX		0	3.01048	0	3.0814	0	0	0	0	0	0	0	0	0	0	0	0	0	6.09189
ADRM1		0	3.01048	0	3.0814	0	0	0	0	0	0	0	0	0	0	0	0	0	6.09189
HM13		0	3.01048	0	3.0814	0	0	0	0	0	0	0	0	0	0	0	0	0	6.09189
ACTC1		0	3.01048	0	3.0814	0	0	0	0	0	0	0	0	0	0	0	0	0	6.09189
UCK2		0	3.01048	0	3.0814	0	0	0	0	0	0	0	0	0	0	0	0	0	6.09189
TMOD3		0	0	0	0	0	0	0	0	0	3.01123	0	3.07916	0	0	0	0	0	6.09038
ITGAV		0	0	0	0	0	0	0	0	0	3.01123	0	0	3.07867	0	0	0	0	6.0899
CENPK	0.388543	0	0	0	0	0	2.76901	0	0	0	0	0	0	0	0	3.32089	0	0	6.0899
FUBP3		0	3.01048	0	0	0	0	0	0	0	0	0	0	3.07877	0	0	0	0	6.08926
USP14		0	0	0	0	0	0	0	0	0	3.01123	0	3.07561	0	0	0	0	0	6.08683
MYOF		0	0	0	0	0	0	0	0	0	3.01123	0	3.07383	0	0	0	0	0	6.08506
NDUFS3		0	0	0	0	0	0	0	0	0	0	0	3.2097	0	0	0	2.87486	0	6.08456
MRPS16		0	3.01048	0	0	0	0	0	0	0	0	0	3.07265	0	0	0	0	0	6.08313
MRPS33		0	3.01048	0	0	0	0	0	0	0	0	0	3.0687	0	0	0	0	0	6.07919
ALG1		0	3.01048	0	0	0	0	0	0	0	0	0	3.06791	0	0	0	0	0	6.0784
GFPT2		0	0	0	3.0814	0	0	0	0	0	0	0	0	0	0	0	2.99639	0	6.07779
PLK4		0	0	0	0	0	0	0	0	0	0	0	0	0	2.60566	3.46644	0	0	6.0721
TMPRSS2		3.31422	0	0	0	0	0	0	2.75705	0	0	0	0	0	0	0	0	0	6.07126
DLAT		0	3.01048	0	0	0	0	0	0	0	0	0	0	0	0	3.05793	0	0	6.06841
DPH6	0.459233	0	0	0	0	0	2.74854	0	0	0	0	0	0	0	0	0	3.31353	0	6.06206
SEC13	0.0211843	0	0	0	0	0	3.09582	0	0	0	0	0	0	0	2.96586	0	0	0	6.06168
ARPC2		0	0	0	0	0	2.58714	0	0	0	0	0	3.47322	0	0	0	0	0	6.06037
CHEK1		0	0	0	0	0	0	0	0	0	0	0	0	0	2.40423	0	3.65519	0	6.05942
TBC1D2B		0	3.01048	0	0	0	0	0	0	0	0	0	0	0	0	3.04708	0	0	6.05756
RBM42		0	0	0	0	0	0	0	0	0	0	0	3.11998	0	2.93719	0	0	0	6.05716
EIF3J	0.447429	0	0	0	0	0	2.75128	0	0	0	0	0	0	0	0	0	3.30463	0	6.05591
EIF2AK4		2.80259	0	0	0	0	0	0	0	0	0	0	0	0	0	0	3.25276	0	6.05535
ATP1A2		0	0	0	3.0814	0	0	0	0	0	0	0	0	0	2.97324	0	0	0	6.05465
URB1	0.135348	0	0	0	0	0	2.97571	0	0	0	0	0	3.07837	0	0	0	0	0	6.05408
COG8	0.00374913	0	0	0	0	0	3.11461	0	0	0	0	0	2.93942	0	0	0	0	0	6.05403
MCU		0	0	0	0	0	0	0	0	0	0	0	3.13753	0	0	0	2.91532	0	6.05285
DDOST	0.137321	0	0	0	3.0814	0	2.96692	0	0	0	0	0	0	0	0	0	0	0	6.04832
H3F3C		0	0	0	0	0	0	0	0	0	3.01123	0	0	0	0	0	3.03606	0	6.04728
SRP72	0.147845	0	0	0	3.0814	0	2.96197	0	0	0	0	0	0	0	0	0	0	0	6.04337
TULP1	0.0898368	0	0	0	0	0	3.02024	0	0	0	0	0	0	0	0	0	3.01961	0	6.03985
KCNJ8		0	0	0	0	0	0	0	0	0	0	0	0	0	2.71358	0	3.31804	0	6.03162
HIST1H2BJ		0	3.01048	0	0	0	0	0	0	0	3.01123	0	0	0	0	0	0	0	6.02171
FLOT2		0	3.01048	0	0	0	0	0	0	0	3.01123	0	0	0	0	0	0	0	6.02171
GALK1		0	3.01048	0	0	0	0	0	0	0	3.01123	0	0	0	0	0	0	0	6.02171
HIST2H2AB		0	3.01048	0	0	0	0	0	0	0	3.01123	0	0	0	0	0	0	0	6.02171
PRDX2		0	3.01048	0	0	0	0	0	0	0	3.01123	0	0	0	0	0	0	0	6.02171
ACTBL2		0	3.01048	0	0	0	0	0	0	0	3.01123	0	0	0	0	0	0	0	6.02171
GLYR1		0	0	0	3.0814	0	0	0	0	0	0	0	2.93942	0	0	0	0	0	6.02082
BCLAF1		0	0	0	3.0814	0	0	0	0	0	0	0	2.93942	0	0	0	0	0	6.02082
NUP54		3.31422	0	0	0	0	0	0	0	0	0	0	2.70146	0	0	0	0	0	6.01568
MAP1LC3B2		3.31422	0	0	0	0	2.69775	0	0	0	0	0	0	0	0	0	0	0	6.01196
GSK3B		3.31422	0	0	0	0	0	0	0	0	0	0	0	0	2.6871	0	0	0	6.00132
SYK		0	0	0	0	0	0	0	0	0	0	0	0	0	2.52093	3.47942	0	0	6.00035
EIF1AY		0	0	0	0	0	0	0	0	0	0	0	0	0	2.63605	0	3.36073	0	5.99678
FGFR2		0	0	0	0	0	0	2.42798	0	0	0	0	0	0	0	3.56845	0	0	5.99643
LGALS9B	0.130244	0	0	0	0	0	2.98403	0	0	0	3.01123	0	0	0	0	0	0	0	5.99525
TUBB4B		0	0	0	3.0814	0	0	0	0	0	0	0	2.9125	0	0	0	0	0	5.9939
ATP1A3		0	3.01048	0	0	0	0	0	0	0	0	0	0	0	2.98162	0	0	0	5.99211
HIGD2A		0	0	0	0	0	0	0	0	0	0	0	3.06732	0	0	0	2.92261	0	5.98993
KCNJ5		0	0	0	0	0	2.66115	0	0	0	0	0	0	0	0	0	3.3226	0	5.98375
AIRE		0	0	0	0	0	0	0	0	0	0	0	0	0	2.55015	0	3.43237	0	5.98253
KIF14		0	3.01048	0	0	0	0	0	0	0	0	0	0	0	0	0	2.96532	0	5.9758
HELZ2		0	3.01048	2.9631	0	0	0	0	0	0	0	0	0	0	0	0	0	0	5.97358
B3GAT3	0.149893	0	3.01048	0	0	0	2.96074	0	0	0	0	0	0	0	0	0	0	0	5.97122
UQCRC1		0	3.01048	0	0	0	0	0	0	0	0	0	0	0	0	0	2.94878	0	5.95926
MPG		0	0	0	0	0	0	0	0	0	0	0	0	0	2.39111	3.56773	0	0	5.95884
MAP2K6		3.31422	0	0	0	0	0	0	0	0	0	0	0	0	2.64447	0	0	0	5.95869
CTBP2	0.206266	0	0	0	0	0	2.88917	0	0	0	0	0	3.0691	0	0	0	0	0	5.95827
TRIM16		0	0	0	0	0	2.67591	0	0	0	0	0	0	0	0	3.28223	0	0	5.95814
UBL5	0.0620752	0	0	0	0	0	3.05855	0	0	0	0	0	0	0	2.89658	0	0	0	5.95513
STK11IP		0	0	0	0	0	0	0	0	0	0	0	3.06989	0	2.88184	0	0	0	5.95173
SEC61A2	0.387427	0	0	0	0	0	2.76937	0	0	0	0	0	3.1815	0	0	0	0	0	5.95087
NKRF		0	3.01048	0	0	0	0	0	0	0	0	0	2.93942	0	0	0	0	0	5.9499
COG6		0	3.01048	0	0	0	0	0	0	0	0	0	2.93942	0	0	0	0	0	5.9499
SIK2		0	0	0	0	0	0	0	0	0	0	0	0	0	0	0	3.63552	2.31057	5.94609
KRT85	0.28537	0	0	0	0	0	2.81617	0	0	0	0	0	3.12831	0	0	0	0	0	5.94449
SIK1		0	0	0	0	0	0	0	0	0	0	0	0	0	2.29982	0	3.63941	0	5.93924
LIMK1		0	0	0	0	0	0	0	0	0	0	0	0	0	2.66228	0	3.27276	0	5.93504
NOP9	0.223467	0	0	0	0	0	2.86804	0	0	0	0	0	3.06673	0	0	0	0	0	5.93478
TIAL1	0.269128	0	0	0	0	0	2.82823	0	0	0	0	0	3.10262	0	0	0	0	0	5.93085
APOA1		0	0	0	0	0	0	0	0	0	0	0	3.13465	0	2.79587	0	0	0	5.93052
P4HA1		0	0	0	0	0	0	0	0	0	0	0	3.07955	0	0	0	2.84548	0	5.92503
CD9		0	0	0	0	0	0	0	0	0	3.01123	0	2.9125	0	0	0	0	0	5.92372
WDR1		0	0	0	0	0	0	0	0	0	3.01123	0	2.9125	0	0	0	0	0	5.92372
SBDS		0	0	0	0	0	0	0	0	0	3.01123	0	0	0	0	0	2.91235	0	5.92358
UBE2NL		0	0	0	0	0	0	0	0	0	3.01123	0	0	0	0	0	2.91117	0	5.9224
PIK3CD		2.80259	0	0	0	0	0	0	0	0	0	0	0	0	0	3.10997	0	0	5.91256
GAS8		0	0	0	0	0	0	0	0	0	0	0	2.93942	0	0	0	2.97136	0	5.91078
DXO		0	0	0	0	0	0	0	0	0	0	0	0	0	2.99727	0	2.91294	0	5.91021
SHC1		0	0	0	0	0	2.56509	0	0	0	0	0	0	0	0	3.34064	0	0	5.90573
NUP88		3.31422	0	0	0	0	0	0	0	0	0	0	0	0	2.58207	0	0	0	5.89629
CBLB		0	0	0	0	0	0	2.42798	0	0	0	0	0	0	0	0	3.46148	0	5.88946
TIMM23	0.333027	0	0	0	0	0	2.79133	0	0	0	0	0	3.09809	0	0	0	0	0	5.88942
WDR75		0	0	0	0	0	2.62232	0	0	0	0	0	0	0	0	0	3.26666	0	5.88898
NOM1		0	3.01048	0	0	0	0	0	0	0	0	0	0	0	0	0	2.8784	0	5.88888
NELFB	0.302116	0	0	0	3.0814	0	2.80659	0	0	0	0	0	0	0	0	0	0	0	5.88799
USP24	0.215703	0	3.01048	0	0	0	2.87545	0	0	0	0	0	0	0	0	0	0	0	5.88594
PRSS1		2.80259	0	0	3.0814	0	0	0	0	0	0	0	0	0	0	0	0	0	5.88399
MAP7		0	0	0	0	0	0	0	0	0	0	0	3.1184	2.76417	0	0	0	0	5.88257
POLR2E		0	0	0	0	0	2.67047	0	0	0	0	0	3.20556	0	0	0	0	0	5.87603
NUP155		3.31422	0	0	0	0	2.56044	0	0	0	0	0	0	0	0	0	0	0	5.87466
NUP62CL		0	0	0	0	0	2.51965	0	0	0	0	0	0	0	0	0	3.35335	0	5.873
OR4M2	0.114693	0	0	0	0	0	3.00112	0	0	0	0	0	0	0	2.87158	0	0	0	5.8727
UBE4A		0	3.01048	0	0	0	0	0	0	0	0	0	0	0	0	0	2.86117	0	5.87166
TYK2		3.31422	0	0	0	0	0	0	0	0	0	0	0	0	2.55696	0	0	0	5.87118
RNF146		0	0	0	0	0	0	0	0	0	0	0	0	0	2.2932	0	3.5759	0	5.86911
SOCS6		3.31422	0	0	0	0	2.55394	0	0	0	0	0	0	0	0	0	0	0	5.86816
OGT		0	0	0	3.0814	0	0	0	0	0	0	0	0	0	0	0	2.78641	0	5.86781
UGT1A9	0.440013	0	0	0	0	0	2.75509	0	0	0	0	0	3.1113	0	0	0	0	0	5.86639
SLC52A1		0	0	0	0	0	0	0	0	0	0	0	0	0	2.29266	0	3.57234	0	5.865
SPARC	0.324191	0	0	0	0	0	2.79488	0	0	0	0	0	0	0	0	0	3.06901	0	5.86389
DUSP10		0	0	0	0	2.21872	0	0	0	0	0	0	0	0	0	0	3.64333	0	5.86205
RSPH6A		0	0	0	0	2.18003	0	0	0	0	0	0	0	0	0	0	3.67949	0	5.85952
SELPLG		0	0	0	0	0	0	0	0	0	0	0	0	0	2.25863	3.59669	0	0	5.85533
NPM3	0.379306	0	0	0	3.0814	0	2.77305	0	0	0	0	0	0	0	0	0	0	0	5.85445
CTCF		0	0	0	0	0	2.69073	0	0	0	0	0	3.15942	0	0	0	0	0	5.85014
FHOD1	0.0910061	0	0	0	0	0	3.01885	0	0	0	0	0	0	0	2.82915	0	0	0	5.848
HIST2H2AA3		0	0	0	3.0814	0	0	0	0	0	0	0	0	2.76582	0	0	0	0	5.84722
HIST1H2AI		0	0	0	3.0814	0	0	0	0	0	0	0	0	2.76571	0	0	0	0	5.84711
SLC25A5		0	0	0	3.0814	0	0	0	0	0	0	0	0	0	2.76545	0	0	0	5.84685
ATP2A1		0	3.01048	0	0	0	0	0	0	0	0	0	0	0	0	0	2.83579	0	5.84627
UTP15	0.409217	0	0	0	3.0814	0	2.76322	0	0	0	0	0	0	0	0	0	0	0	5.84462
NCAPD2	0.42825	0	0	0	3.0814	0	2.75789	0	0	0	0	0	0	0	0	0	0	0	5.83929
CWC22	0.115106	0	0	0	0	0	3.00045	0	0	0	0	0	0	0	2.83577	0	0	0	5.83622
GDI2	0.440862	0	0	0	3.0814	0	2.75474	0	0	0	0	0	0	0	0	0	0	0	5.83614
ADSS		0	0	0	0	0	0	0	0	0	3.01123	0	0	0	0	0	2.82017	0	5.8314
PSMF1		3.31422	0	0	0	0	2.51711	0	0	0	0	0	0	0	0	0	0	0	5.83133
BHLHE40		0	0	0	0	0	0	0	0	0	0	0	2.93942	0	0	2.89035	0	0	5.82977
GPS1	0.467459	0	0	0	3.0814	0	2.74616	0	0	0	0	0	0	0	0	0	0	0	5.82756
CBLL1		0	0	0	3.0814	0	0	0	0	0	0	0	0	0	2.74602	0	0	0	5.82742
CAMK1		0	0	0	0	0	0	0	0	0	0	0	0	0	2.61307	3.21279	0	0	5.82586
LAMTOR4		0	0	0	0	0	0	0	0	0	0	0	0	0	2.80122	0	3.02244	0	5.82366
HSPA1A		2.80259	0	0	0	0	0	0	0	0	3.01123	0	0	0	0	0	0	0	5.81382
PRKRIP1		0	0	0	3.0814	0	0	0	0	0	0	0	0	0	2.72799	0	0	0	5.8094
SNAPC4	0.223467	0	0	0	0	0	2.86707	0	0	0	0	0	2.93942	0	0	0	0	0	5.80649
SLC52A2		0	0	0	0	0	0	0	0	0	0	0	0	0	2.2336	0	3.56879	0	5.80239
IKBKE		3.31422	0	0	0	0	0	0	0	0	0	0	0	0	2.48536	0	0	0	5.79957
SPAG9		0	0	2.29619	0	0	0	0	0	0	0	0	0	0	0	0	3.5016	0	5.79779
SOCS5		3.31422	0	0	0	0	0	0	0	0	0	0	0	0	2.4828	0	0	0	5.79702
CCDC149		0	0	0	0	0	0	0	0	0	0	0	0	0	2.19212	0	3.60137	0	5.7935
ZMAT4		0	0	0	0	0	0	0	0	0	0	0	2.93942	0	0	2.85305	0	0	5.79247
BPIFB1		0	0	0	3.0814	0	0	0	0	0	0	0	2.71095	0	0	0	0	0	5.79236
AKT1		3.31422	0	0	0	0	0	0	0	0	0	0	0	0	2.47679	0	0	0	5.791
NDUFA9		0	0	0	0	0	2.64605	0	0	0	0	0	3.14403	0	0	0	0	0	5.79008
DCTN1		0	0	0	3.0814	0	0	0	0	0	0	0	2.70836	0	0	0	0	0	5.78977
AMIGO2		0	0	0	0	0	0	0	0	0	0	0	3.21187	0	2.576	0	0	0	5.78787
CAV2	0.377629	0	0	0	0	0	2.77528	0	0	0	3.01123	0	0	0	0	0	0	0	5.7865
ATP6V1F	3.06966e-12	0	0	0	0	0	3.16306	0	0	0	0	0	0	0	2.62235	0	0	0	5.78542
ALG11	0.0797359	0	0	0	0	0	3.03507	0	0	0	0	0	0	0	2.74998	0	0	0	5.78506
NCAPG2	0.378439	0	3.01048	0	0	0	2.77416	0	0	0	0	0	0	0	0	0	0	0	5.78464
CRK		0	0	0	0	0	0	0	0	0	0	0	2.93942	0	0	0	2.8437	0	5.78311
SLC5A5		0	0	0	0	0	0	0	0	0	0	0	0	0	2.29031	0	3.4921	0	5.78241
DYNLRB2	0.382985	0	3.01048	0	0	0	2.77084	0	0	0	0	0	0	0	0	0	0	0	5.78132
COPZ2		0	0	0	0	0	0	2.42798	0	0	0	0	0	0	0	3.35235	0	0	5.78033
OSBP	0.190936	0	0	0	0	0	2.90769	0	0	0	0	0	0	0	0	0	2.86988	0	5.77757
HIST3H2BB		0	0	0	0	0	0	0	0	0	3.01123	0	0	2.76626	0	0	0	0	5.77748
HIPK2		0	0	0	0	0	0	0	0	0	0	0	0	0	2.98757	0	2.78905	0	5.77662
SUMO2		0	0	0	0	0	0	0	0	0	3.01123	0	0	2.76428	0	0	0	0	5.7755
NDUFS1		0	0	0	0	0	0	0	0	0	0	0	0	0	2.28939	0	3.47659	0	5.76599
GPN1	0.438272	0	3.01048	0	0	0	2.75544	0	0	0	0	0	0	0	0	0	0	0	5.76592
ASNA1		0	0	0	0	0	2.66439	0	0	0	0	0	0	0	0	0	3.09878	0	5.76317
PI4KA	0.44221	0	3.01048	0	0	0	2.75266	0	0	0	0	0	0	0	0	0	0	0	5.76314
PCSK5		0	0	0	0	0	0	0	0	0	0	0	0	0	2.72532	0	3.0253	0	5.75061
RGS19		0	0	2.21217	0	0	0	0	0	0	0	0	0	0	0	0	3.53433	0	5.7465
GOLGA3		0	0	0	0	0	0	2.42798	0	0	0	0	0	0	0	3.31805	0	0	5.74603
RNF40		0	0	0	0	0	0	0	0	0	0	0	0	0	2.32094	0	3.42392	0	5.74486
MAP3K7		3.31422	0	0	0	0	0	0	0	0	0	0	0	0	2.42912	0	0	0	5.74333
TRAF3		3.31422	0	0	0	0	0	2.42798	0	0	0	0	0	0	0	0	0	0	5.74219
SOCS2		3.31422	0	0	0	0	0	2.42798	0	0	0	0	0	0	0	0	0	0	5.74219
TRADD		3.31422	0	0	0	0	0	2.42798	0	0	0	0	0	0	0	0	0	0	5.74219
PRKY		0	0	0	0	0	0	0	0	0	0	0	0	0	2.66614	3.0758	0	0	5.74194
RBBP6		0	0	0	0	0	0	2.42798	0	0	0	0	0	0	0	3.31257	0	0	5.74055
[truncated: 17,219 more rows]

## Sheet: GSEA-Biocarta
pathway	pval	padj	ES	NES	nMoreExtreme	size	leadingEdge
Mechanism of Protein Import into the Nucleus_Homo sapiens_h_npcPathway	1.10883e-06	0.000123905	0.867727	2.28943	0	12	KPNA2 RAN KPNB1 NUP214 NUP62 NUP153 RANBP1 NUP210 RCC1 RANBP2 RANGAP1
Eukaryotic protein translation_Homo sapiens_h_eifPathway	2.193e-06	0.000123905	0.830095	2.23043	1	13	EIF4E EIF4G1 EIF2S3 EIF2S2 EIF4A1 EIF2S1 EIF6 EIF5 EIF4A2 EIF5B EIF4G3 EIF1AX
Cycling of Ran in nucleocytoplasmic transport_Homo sapiens_h_ranPathway	1.16082e-06	0.000123905	0.904293	2.22667	0	9	RAN NUP214 NUP62 NUP153 RANBP1 NUP210 RCC1 RANBP2 RANGAP1
Skeletal muscle hypertrophy is regulated via AKT/mTOR pathway_Homo sapiens_h_igf1mtorpathway	2.07919e-06	0.000123905	0.732206	2.16437	1	21	EIF4E RPS6 EIF4G1 EIF2S3 EIF2S2 EIF4A1 EIF2S1 PSMC4 PABPC1 PIK3R1 EIF2B5 PDPK1
mCalpain and friends in Cell motility_Homo sapiens_h_mCalpainPathway	4.10495e-06	0.000185544	0.694124	2.11162	3	25	ACTA1 EZR CAPNS1 HRAS EGFR ITGB1 GRB2 CAPN2 RAC1 CAPN1 MAP2K1 MAPK1 MAPK3 TLN1 SHC1 MAP2K2
Role of Ran in mitotic spindle regulation_Homo sapiens_h_ranMSpathway	9.28658e-06	0.000349795	0.850584	2.09442	7	9	KPNA2 RAN KPNB1 RANBP1 RCC1 RANBP2 RANGAP1
Regulation of eIF2_Homo sapiens_h_eif2Pathway	2.96505e-05	0.000609183	0.814745	2.05898	25	10	EIF2S3 EIF2S2 EIF2AK2 EIF2S1 EIF5 EIF2B5 EIF2AK3 EIF2AK4 GSK3B
Links between Pyk2 and Map Kinases_Homo sapiens_h_pyk2Pathway	2.18315e-05	0.000609183	0.688894	2.03634	20	21	MAP2K3 HRAS GRB2 RAC1 CRKL MAP2K1 MAPK8 MAPK1 PRKCB MAPK14 MAPK3 JUN PRKCA SHC1 MAP2K2 SRC
Spliceosomal Assembly_Homo sapiens_h_smPathway	2.61079e-05	0.000609183	0.848337	2.02586	21	8	SRSF2 SNRPA SNRNP70 SNRPC SNRPB2 SNRPA1 U2AF2
EGF Signaling Pathway_Homo sapiens_h_egfPathway	4.98685e-05	0.000866945	0.712357	2.0244	46	17	HRAS EGFR GRB2 STAT1 PIK3R1 MAP2K1 STAT3 MAPK8 PRKCB PRKCA JAK1 SHC1
Regulation of eIF4e and p70 S6 Kinase_Homo sapiens_h_eif4Pathway	3.83195e-05	0.000721684	0.677415	2.01857	36	22	EIF4E EIF4G1 EIF4A1 PSMC4 PABPC1 PIK3R1 PPP2CA PDPK1 MAPK1 PRKCB MAPK14 MAPK3 PRKCA AKT1 MTOR PDK2 MKNK1 EIF4EBP1
Double Stranded RNA Induced Gene Expression_Homo sapiens_h_rnaPathway	8.14368e-05	0.00115029	0.734927	2.00698	74	14	EIF2S3 EIF2S2 EIF2AK2 EIF2S1 DNAJC3 IKBKG NFKBIA IKBKB TP53 CHUK IFNB1
NFkB activation by Nontypeable Hemophilus influenzae_Homo sapiens_h_nthiPathway	2.77084e-05	0.000609183	0.656987	1.99864	26	25	MAP2K3 EP300 MAPK11 IKBKG NFKBIA TGFB1 IKBKB IL1B MAPK14 TLR2 MAP2K6 MAP3K7 TGFBR1 CHUK CREBBP TNF RELA CXCL8 TGFBR2 MYD88
Role of EGF Receptor Transactivation by GPCRs in Cardiac Hypertrophy_Homo sapiens_h_cardiacegfPathway	2.55957e-05	0.000609183	0.651352	1.99333	24	26	HRAS EGFR GRB2 MAP2K1 IKBKG NFKBIA MAPK1 IKBKB PRKCB MAPK3 JUN MYC PRKCA GNB1 SHC1 CHUK MAP2K2 RHOA RELA RAF1
Sumoylation by RanBP2 Regulates Transcriptional Repression_Homo sapiens_h_ranbp2Pathway	0.000118355	0.00133741	0.728644	1.98983	108	14	RAN NUP214 NUP62 NUP153 NUP210 RANBP2 MDM2 HDAC1
ADP-Ribosylation Factor_Homo sapiens_h_arapPathway	9.86205e-05	0.00123823	0.681366	1.97778	93	19	COPA ARF1 ARFGAP3 GBF1 ARFGEF1 ARFGEF2 CLTA CYTH4 NCF2 ARAP1 KDELR2 ASAP1 CLTB CYTH2 CYTH1
uCalpain and friends in Cell spread_Homo sapiens_h_ucalpainPathway	0.000130507	0.0014045	0.695041	1.97519	122	17	ACTA1 EZR CAPNS1 ITGB1 ACTN1 ACTN4 RAC1 CAPN1 TLN1 SPTAN1 SRC RHOA ACTN2
Antigen Processing and Presentation_Homo sapiens_h_mhcPathway	0.000193196	0.00161157	0.761099	1.96804	171	11	PSMB6 PSMB9 HLA-A HLA-DRB1 TAP2 PSMB5 HLA-DRA PSMB8
PDGF Signaling Pathway_Homo sapiens_h_pdgfPathway	9.01026e-05	0.00119783	0.659674	1.96571	86	22	HRAS GRB2 STAT1 PIK3R1 MAP2K1 STAT3 MAPK8 PRKCB PDGFRA MAPK3 JUN PRKCA JAK1 SHC1 PDGFA
Role of ERBB2 in Signal Transduction and Oncology_Homo sapiens_h_her2Pathway	7.18366e-05	0.00108234	0.644348	1.96019	69	25	HRAS EGFR LRPPRC GRB2 EP300 PIK3R1 MAP2K1 PDPK1 STAT3 MAPK1 MAPK3 JAK1 SHC1 AKT1 MAP2K2 IL6R IL6 JAK2 RAF1 ERBB2
Control of skeletal myogenesis by HDAC and calcium/calmodulin-dependent kinase (CaMK)_Homo sapiens_h_hdacPathway	0.00026316	0.00198247	0.727711	1.95533	239	13	YWHAH EP300 PIK3R1 PDPK1 MYOD1 MAPK14 MEF2D AKT1 CREBBP MAPK7
Cadmium induces DNA synthesis and proliferation in macrophages_Homo sapiens_h_cdMacPathway	0.000284486	0.00207399	0.712877	1.94677	261	14	HRAS MAP2K1 NFKBIA MAPK1 PRKCB MAPK3 JUN MYC PRKCA MAP2K2 TNF RELA RAF1
The information-processing pathway at the IFN-beta enhancer_Homo sapiens_h_pcafpathway	0.000118352	0.00133741	0.642176	1.941	114	24	ACTB IRF7 SMARCB1 POLR2A IRF2 IRF1 HMGB1 SMARCA4 SMARCC1 SMARCE1 JUN CREBBP IFNB1 SMARCC2 GTF2A1 SMARCD1 RELA
Phospholipids as signalling intermediaries_Homo sapiens_h_edg1Pathway	6.60559e-05	0.00106633	0.618623	1.93215	64	30	HRAS GRB2 PIK3R1 RAC1 MAP2K1 PDPK1 MAPK1 PRKCB PDGFRA MAPK3 ITGB3 PRKCA GNB1 ITGAV SHC1 AKT1 MAP2K2 PDGFA SMPD2 ASAH1 SRC SPHKAP PIK3C2G RAF1
Angiotensin II mediated activation of JNK Pathway via Pyk2 dependent signaling_Homo sapiens_h_At1rPathway	0.000170302	0.00150542	0.642383	1.9284	164	23	HRAS EGFR GRB2 RAC1 CRKL MAP2K1 MAPK8 MAPK1 PRKCB MAPK3 JUN MEF2D PRKCA SHC1 MAP2K2 SRC
Downregulated of MTA-3 in ER-negative Breast Tumors_Homo sapiens_h_mta3Pathway	0.000413319	0.00274735	0.692098	1.91787	383	15	GAPDH TUBA1A TUBA1C HSPB1 ALDOA TUBA4A TUBA3C HDAC1 TUBA8
Phosphoinositides and their downstream targets._Homo sapiens_h_ptdinsPathway	0.00043184	0.00278845	0.670613	1.90578	406	17	RAB5A ARF1 PFKP PFKM PFKL RAC1 PDPK1 PRKCZ GSK3B AKT1
Role of MAL in Rho-Mediated Activation of SRF_Homo sapiens_h_malPathway	0.000468892	0.0029436	0.678525	1.90516	438	16	ACTA1 HRAS RAC1 MAP2K1 MAPK8 MAPK1 MAPK3 CDC42 LIMK1 MAP2K2 ROCK1 RHOA
Erk and PI-3 Kinase Are Necessary for Collagen Binding in Corneal Epithelia_Homo sapiens_h_ecmPathway	0.000207402	0.00161631	0.614229	1.89026	202	27	ACTA1 PFN1 ITGB1 ACTN1 ACTN4 PIK3R1 CAPN1 MAP2K1 MAPK1 MAPK3 GSN TLN1 ROCK1 SRC RHOA ZYX ACTN2
Polyadenylation of mRNA_Homo sapiens_h_cpsfPathway	0.000586242	0.00345688	0.788835	1.88376	493	8	PABPN1 CPSF2 CPSF4 CSTF2 CSTF1 CPSF1 CPSF3 CSTF3
Trefoil Factors Initiate Mucosal Healing_Homo sapiens_h_tffPathway	0.000157293	0.00150542	0.60038	1.88329	154	31	HRAS EGFR GRB2 PIK3R1 MAP2K1 IKBKG PDPK1 NFKBIA CTNNB1 MAPK1 IKBKB CASP7 MAPK3 SHC1 AKT1 CHUK MAP2K2 APAF1 RHOA RELA RAF1 ERBB2
Influence of Ras and Rho proteins on G1 to S Transition_Homo sapiens_h_RacCycDPathway	0.000313003	0.00221058	0.61867	1.88208	304	25	HRAS PIK3R1 RAC1 MAP2K1 IKBKG PDPK1 NFKBIA CDK4 MAPK1 IKBKB MAPK3 AKT1 CHUK MAP2K2 RHOA RELA RAF1 CDKN1B TFDP1
fMLP induced chemokine gene expression in HMC-1 cells_Homo sapiens_h_fMLPpathway	0.000336606	0.00230524	0.617634	1.87892	327	25	MAP2K3 HRAS RAC1 MAP2K1 NFKBIA MAPK1 PRKCB MAPK14 MAPK3 NCF2 PRKCA GNB1 MAP2K6 MAP2K2 RELA PIK3C2G RAF1 FPR1
NF-kB Signaling Pathway_Homo sapiens_h_nfkbPathway	0.000527317	0.00322091	0.639754	1.87447	504	20	IRAK1 NFKB1 IKBKG NFKBIA FADD IKBKB RIPK1 TRAF6 TLR4 IL1A MAP3K7 TRADD CHUK TNF
IL 6 signaling pathway_Homo sapiens_h_il6Pathway	0.000979097	0.00539698	0.709313	1.87146	882	12	HRAS LRPPRC GRB2 STAT3 CEBPB JAK1 SHC1 PTPN11 IL6R IL6 JAK2
Integrin Signaling Pathway_Homo sapiens_h_integrinPathway	0.000199664	0.00161157	0.591639	1.86353	196	32	ACTA1 HRAS ITGB1 ACTN1 ACTN4 GRB2 CAV1 CAPN1 CRKL MAPK8 BCR TLN1 NOLC1 SHC1 ROCK1 SRC RHOA ZYX ACTN2
Telomeres, Telomerase, Cellular Aging, and Immortality_Homo sapiens_h_telPathway	0.00116649	0.0060804	0.704285	1.8582	1051	12	POLR2A KRAS XRCC6 XRCC5 TP53 MYC PRKCA AKT1
Inhibition of Cellular Proliferation by Gleevec_Homo sapiens_h_gleevecpathway	0.000821488	0.0046414	0.638505	1.85336	782	19	HRAS GRB2 STAT1 PIK3R1 CRKL MAP2K1 MAPK8 MAPK3 JUN MYC BCR AKT1
Trka Receptor Signaling Pathway_Homo sapiens_h_trkaPathway	0.00134451	0.00675242	0.714242	1.84688	1196	11	HRAS GRB2 PIK3R1 PDPK1 PRKCB PRKCA SHC1 AKT1
IL 4 signaling pathway_Homo sapiens_h_il4Pathway	0.00147226	0.00723328	0.728405	1.84079	1290	10	GRB2 HLA-DRB1 HLA-DRA IL4R JAK1 SHC1 AKT1 HMGA1
Internal Ribosome entry pathway_Homo sapiens_h_iresPathway	0.00154296	0.00741932	0.671325	1.8333	1420	14	EIF4E EIF4G1 EIF4A1 PTBP1 CASP8 CASP7 CASP1 EIF4G3
IL-2 Receptor Beta Chain in T cell Activation_Homo sapiens_h_il2rbPathway	0.00017319	0.00150542	0.566972	1.82852	171	39	PCNA HRAS BCL2L1 GRB2 PIK3R1 SOCS3 NMI SOCS1 CRKL MAP2K1 PDPK1 MAPK1 PPIA MAPK3 MYC JAK1 SHC1 AKT1 FASLG MAP2K2
Human Cytomegalovirus and Map Kinase Pathways_Homo sapiens_h_hcmvPathway	0.00173515	0.00791469	0.66832	1.82509	1597	14	MAP2K3 PIK3R1 MAP2K1 PDPK1 MAPK1 MAPK14 MAPK3 MAP2K6 AKT1 MAP2K2
Toll-Like Receptor Pathway_Homo sapiens_h_tollPathway	0.000596542	0.00345688	0.588214	1.81968	584	28	EIF2AK2 IRAK1 MAP2K3 IKBKG NFKBIA MAPK8 IKBKB TRAF6 MAPK14 JUN TLR4 TLR2 MAP2K6 MAP3K7 CHUK TLR3 TIRAP
Keratinocyte Differentiation_Homo sapiens_h_keratinocytePathway	0.000156746	0.00150542	0.553984	1.80526	155	43	MAP2K3 HRAS EGFR MAPK13 GRB2 MAP2K1 IKBKG NFKBIA MAPK8 MAPK1 IKBKB PRKCB RIPK1 MAPK14 MAPK3 JUN PRKCA MAP2K6 SHC1 FASLG CHUK MAP2K2 TNF MAP3K5
Role of Erk5 in Neuronal Survival_Homo sapiens_h_erk5Pathway	0.00175104	0.00791469	0.62159	1.80427	1668	19	HRAS GRB2 PIK3R1 MAP2K1 PDPK1 MAPK1 MAPK3 MEF2D SHC1 AKT1 MAP2K2 MAPK7
Induction of apoptosis through DR3 and DR4/5 Death Receptors _Homo sapiens_h_deathPathway	0.00189267	0.00822585	0.619346	1.79775	1803	19	ACTA1 LMNA DFFB CASP8 FADD RIPK1 CASP7 SPTAN1 TRADD BID TNFRSF10B TNFSF10
Chromatin Remodeling by hSWI/SNF ATP-dependent Complexes_Homo sapiens_h_hSWI-SNFpathway	0.00250282	0.0101245	0.658081	1.79713	2304	14	ACTB SMARCB1 POLR2A SMARCA4 SMARCC1 SMARCE1 NF1 SMARCC2 GTF2A1 SMARCD1
MAPKinase Signaling Pathway_Homo sapiens_h_mapkPathway	0.000172687	0.00150542	0.547904	1.79361	171	45	MAP2K3 HRAS MAPK13 STAT1 MAPK9 RAC1 MAPK11 MAP2K1 MAPK8 MAPK1 MAPK10 IKBKB MAPK14 MAPK3 JUN MYC MEF2D MAP2K6 MAP3K7 MAPK12 CHUK MAP2K2 MAPK7 MAP3K5 MAP3K3 RAF1 PAK2 MAP4K5 MAP3K8 MAP4K1 MAP3K2 CEBPA CREB1
ER?associated degradation (ERAD) Pathway_Homo sapiens_h_eradPathway	0.00259831	0.0101245	0.646717	1.79212	2413	15	CANX SEC61A1 SKP1 GANAB UGGT1 MAN2A2 SAE1 MOGS FBXO2 UBE2I
Regulation of Splicing through Sam68_Homo sapiens_h_sam68Pathway	0.00334594	0.0118641	0.704691	1.78086	2933	10	KHDRBS1 HRAS CDK1 MAP2K1 MAPK1 MAPK3 MAP2K2 SRC RAF1
B Cell Survival Pathway_Homo sapiens_h_bcellsurvivalPathway	0.00335976	0.0118641	0.674885	1.78063	3029	12	ITGB1 CCT4 PIK3R1 PDPK1 CASP7 BIRC5 AKT1 MTOR
Role of MEF2D in T-cell Apoptosis_Homo sapiens_h_mef2dPathway	0.00217171	0.00926052	0.600947	1.77638	2088	21	CAPNS1 EP300 CAPN2 HLA-DRB1 HLA-DRA HDAC2 PRKCB HDAC1 MEF2D PRKCA CD247 NR4A1 PTPRC
Bone Remodeling_Homo sapiens_h_ranklPathway	0.00345727	0.0120207	0.660509	1.77476	3152	13	IKBKG NFKBIA IRF9 MAPK8 IKBKB TRAF6 IFNAR2 CHUK IFNB1 RELA IFNAR1 FOSL2
TNF/Stress Related Signaling_Homo sapiens_h_stressPathway	0.002363	0.00988961	0.605345	1.77365	2262	20	MAP2K3 IKBKG MAPK8 IKBKB RIPK1 MAPK14 JUN TANK MAP2K6 TRADD CHUK TNF
BCR Signaling Pathway_Homo sapiens_h_bcrPathway	0.00178969	0.00793079	0.586325	1.77218	1738	24	HRAS GRB2 RAC1 MAP2K1 MAPK8 PRKCB MAPK14 MAPK3 JUN BCR PRKCA SYK SHC1
Bioactive Peptide Induced Signaling Pathway_Homo sapiens_h_biopeptidesPathway	0.0017446	0.00791469	0.580953	1.76734	1699	25	HRAS GRB2 STAT1 PIK3R1 STAT3 MAPK8 MAPK1 PRKCB MAPK14 MAPK3 PRKCA GNB1 SHC1 CDK5
TPO Signaling Pathway_Homo sapiens_h_TPOPathway	0.00292084	0.0111883	0.607615	1.7637	2783	19	HRAS GRB2 STAT1 PIK3R1 MAP2K1 STAT3 PRKCB MAPK3 JUN PRKCA SHC1
mTOR Signaling Pathway_Homo sapiens_h_mTORPathway	0.00318838	0.0118127	0.605312	1.75702	3038	19	EIF4E RPS6 EIF4G1 EIF4A1 PIK3R1 PDPK1 TSC1 AKT1 MTOR PDK2 MKNK1 EIF4EBP1
Signal transduction through IL1R_Homo sapiens_h_il1rPathway	0.0011838	0.0060804	0.557269	1.75527	1167	32	IRAK1 MAP2K3 IKBKG NFKBIA MAPK8 TGFB1 IKBKB TRAF6 IL1B MAPK14 JUN PEBP1 IL1A MAP2K6 MAP3K7 CHUK TNF IFNB1 RELA IL6 MYD88 IRAK3 IRAK2 IL1R1 TAB1 TAB2 IFNA1
Transcription factor CREB and its extracellular signals_Homo sapiens_h_crebPathway	0.00256979	0.0101245	0.577539	1.74563	2496	24	HRAS GRB2 GNAS PIK3R1 PDPK1 MAPK1 PRKCB MAPK14 MAPK3 PRKCA SHC1 AKT1 RPS6KA5
p38 MAPK Signaling Pathway _Homo sapiens_h_p38mapkPathway	0.00316498	0.0118127	0.58419	1.74078	3055	22	MAPKAPK2 HRAS H3F3A HSPB1 STAT1 RAC1 MAPK14 MYC MEF2D CDC42 MAP2K6 MAP3K5 RPS6KA5
Nerve growth factor pathway (NGF)_Homo sapiens_h_ngfPathway	0.00531035	0.0171449	0.647392	1.73952	4842	13	HRAS GRB2 PIK3R1 MAP2K1 MAPK8 MAPK3 JUN SHC1
Phosphorylation of MEK1 by cdk5/p35 down regulates the MAP kinase pathway_Homo sapiens_h_cdk5Pathway	0.00565435	0.0179984	0.672127	1.73798	5033	11	HRAS GRB2 MAP2K1 MAPK1 MAPK3 SHC1 MAP2K2 CDK5 RAF1
Thrombin signaling and protease-activated receptors_Homo sapiens_h_Par1Pathway	0.00358556	0.0122778	0.587678	1.73715	3448	21	GBF1 PIK3R1 ARFGEF1 ARFGEF2 PRKCB CYTH4 F2R PRKCA GNB1 MAP3K7 ROCK1 CYTH2 RHOA CYTH1
Cell Cycle: G2/M Checkpoint_Homo sapiens_h_g2Pathway	0.00487752	0.0159756	0.600847	1.72629	4623	18	YWHAH EP300 PRKDC CDK1 MDM2 TP53 WEE1 CHEK1 PI4KA BRCA1 ATM
T Cell Receptor Signaling Pathway_Homo sapiens_h_tcrPathway	0.00117989	0.0060804	0.535205	1.721	1170	38	ARFGAP3 HRAS GRB2 PIK3R1 HLA-DRB1 RAC1 MAP2K1 NFKBIA MAPK8 HLA-DRA PRKCB MAPK3 JUN NCF2 ARAP1 PRKCA SHC1 ASAP1 CD247
Stress Induction of HSP Regulation_Homo sapiens_h_hsp27Pathway	0.00743087	0.022097	0.677712	1.71268	6515	10	ACTA1 MAPKAPK2 HSPB1 IL1A FASLG TNF APAF1
Stat3 Signaling Pathway_Homo sapiens_h_stat3Pathway	0.00647428	0.020322	0.741771	1.70817	5312	7	STAT3 MAPK1 MAPK3 JAK1 TYK2 MTOR JAK2
CDK Regulation of DNA Replication_Homo sapiens_h_mcmPathway	0.00782336	0.0226546	0.622968	1.70124	7204	14	MCM7 MCM3 MCM4 MCM5 MCM6 CDT1 ORC5 ORC2
Ceramide Signaling Pathway_Homo sapiens_h_ceramidePathway	0.00324899	0.0118431	0.546489	1.69903	3191	29	CASP8 AIFM1 MAP2K1 IKBKG NFKBIA MAPK8 FADD MAPK1 IKBKB RIPK1 MAPK3 BAX TRADD CHUK MAP2K2 TNF RELA RAF1 BIRC3
Role of PI3K subunit p85 in regulation of Actin Organization and Cell Migration_Homo sapiens_h_cdc42racPathway	0.00855161	0.0241583	0.609593	1.68924	7944	15	PIK3R1 RAC1 ACTR2 ARPC1B PDGFRA ARPC4 CDC42 ARPC2 PDGFA RHOA WASL ARPC1A ACTR3 ARPC3 PIK3CA
Control of Gene Expression by Vitamin D Receptor_Homo sapiens_h_vdrPathway	0.00674905	0.020812	0.569795	1.68429	6491	21	SNW1 EP300 SUPT16H SMARCA4 SMARCC1 SMARCE1 HDAC1 PRMT1 NCOR1 CHAF1A CREBBP SMARCC2
Tumor Suppressor Arf Inhibits Ribosomal Biogenesis_Homo sapiens_h_arfPathway	0.00681455	0.020812	0.569505	1.68343	6554	21	PIK3R1 NFKBIB HSP90AA1 RAC1 POLR1A POLR1C MDM2 TP53 MYC HSPA1A AKT1 ATM
ATM Signaling Pathway_Homo sapiens_h_atmPathway	0.00883204	0.0246425	0.599238	1.68253	8268	16	MDM2 NFKBIA MAPK8 JUN TP53 CHEK1 BRCA1 ATM RELA GADD45A RPA1 TREX1 ABL1
Chaperones modulate interferon Signaling Pathway_Homo sapiens_h_tidPathway	0.00942883	0.0259868	0.606367	1.6803	8759	15	IKBKG NFKBIA IKBKB WT1 TP53 DNAJA3 HSPA1A CHUK RELA JAK2 IFNGR1
NFAT and Hypertrophy of the heart_Homo sapiens_h_nfatPathway	0.00259682	0.0101245	0.524699	1.67657	2572	36	ACTA1 HRAS YWHAH GRB2 PIK3R1 CALR ATP2A2 PDPK1 MAPK8 GSK3B SHC1 ATP2A1 ADSS AKT1 CREBBP TNF
Rho cell motility signaling pathway_Homo sapiens_h_rhoPathway	0.00770548	0.0226161	0.565677	1.67212	7411	21	CFL1 PFN1 ARFGAP3 GSN NCF2 ARAP1 TLN1 CACNA1A LIMK1 ASAP1 ROCK1 RHOA
IFN alpha signaling pathway_Homo sapiens_h_ifnaPathway	0.0113958	0.0299471	0.67879	1.6714	9816	9	STAT1 ST13 IFNAR2 JAK1 TYK2 IFNB1 IFNAR1 STAT2
IGF-1 Signaling Pathway_Homo sapiens_h_igf1Pathway	0.00987023	0.0265556	0.595123	1.67098	9240	16	HRAS GRB2 PIK3R1 MAP2K1 MAPK8 MAPK3 JUN SHC1 PTPN11
Hypoxia and p53 in the Cardiovascular system_Homo sapiens_h_p53hypoxiaPathway	0.0106841	0.0284072	0.592451	1.66348	10002	16	EP300 NFKBIB HSP90AA1 MDM2 MAPK8 TP53 BAX HSPA1A AKT1 ATM GADD45A RPA1
IL12 and Stat4 Dependent Signaling Pathway in Th1 Development_Homo sapiens_h_IL12Pathway	0.0126917	0.0329303	0.629295	1.66034	11445	12	IL12B MAPK8 MAPK14 JUN MAP2K6 TYK2 IL12A JAK2 CCR5
CCR3 signaling in Eosinophils_Homo sapiens_h_CCR3Pathway	0.00979556	0.0265556	0.564573	1.65419	9380	20	CFL1 HRAS GNAS MAP2K1 MAPK1 PRKCB MAPK3 PRKCA GNB1 LIMK1 RHOA PIK3C2G RAF1
Aspirin Blocks Signaling Pathway Involved in Platelet Activation_Homo sapiens_h_sppaPathway	0.0136108	0.0341782	0.603181	1.6472	12534	14	HRAS MAP2K1 MAPK1 PRKCB MAPK3 F2R PRKCA GNB1
AKT Signaling Pathway_Homo sapiens_h_aktPathway	0.0128224	0.0329303	0.585945	1.64521	12004	16	YWHAH PIK3R1 HSP90AA1 PPP2CA PDPK1 NFKBIA AKT1 FASLG CHUK
Inactivation of Gsk3 by AKT causes accumulation of b-catenin in Alveolar Macrophages_Homo sapiens_h_gsk3Pathway	0.00791909	0.0226546	0.531808	1.63662	7750	27	EIF2AK2 IRAK1 PIK3R1 IKBKG PDPK1 NFKBIA CTNNB1 IKBKB TLR4 GSK3B AKT1 CHUK TIRAP DKK2 RELA MYD88
RB Tumor Suppressor/Checkpoint Signaling in response to DNA damage_Homo sapiens_h_rbPathway	0.0175775	0.0418158	0.629359	1.62739	15648	11	YWHAH CDK1 CDK4 TP53 WEE1 CHEK1 ATM
Regulation of cell cycle progression by Plk3_Homo sapiens_h_plk3Pathway	0.0179411	0.0422362	0.592573	1.61823	16522	14	YWHAH PLK3 CDK1 CASP7 TP53 BAX CHEK1 APAF1 ATM TREX1 CASP9 CYCS CASP3
cdc25 and chk1 Regulatory Pathway in response to DNA damage_Homo sapiens_h_cdc25Pathway	0.0155306	0.0381513	0.733198	1.6182	12335	6	YWHAH CDK1 WEE1 CHEK1 ATM
FAS signaling pathway ( CD95 )_Homo sapiens_h_fasPathway	0.0170467	0.0409847	0.57556	1.61605	15959	16	CASP8 PRKDC MAPK8 FADD CFLAR CASP7 RIPK2 MAP3K7 FASLG
Sprouty regulation of tyrosine kinase signals_Homo sapiens_h_spryPathway	0.0165924	0.0403214	0.568062	1.61434	15637	17	HRAS EGFR GRB2 MAP2K1 MAPK1 MAPK3 SHC1 MAP2K2 SRC SPRY1 RAF1
HIV-1 Nef: negative effector of Fas and TNF_Homo sapiens_h_HivnefPathway	0.00382265	0.0128943	0.489379	1.6056	3808	46	LMNB1 LMNA DFFB CASP8 PRKDC MDM2 NFKBIA MAPK8 FADD CFLAR RIPK1 CASP7 GSN SPTAN1 TRADD FASLG CHUK TNF BID MAP3K5 APAF1 PARP1 RELA BIRC3 PAK2 CRADD PRKCD PTK2 CASP9 CYCS TNFRSF1A MAP2K7 CASP3
Rac 1 cell motility signaling pathway_Homo sapiens_h_rac1Pathway	0.0152594	0.0378971	0.537374	1.60128	14733	22	CFL1 ARFGAP3 PIK3R1 RAC1 PDGFRA NCF2 ARAP1 CACNA1A LIMK1 ASAP1 CDK5
Agrin in Postsynaptic Differentiation_Homo sapiens_h_agrPathway	0.0073037	0.0220085	0.497459	1.59469	7242	37	ACTA1 EGFR ITGB1 PAK6 RAC1 CTTN MAPK8 MAPK1 MAPK3 JUN LAMA5 PAK4 LAMB1 CDC42 ARHGEF6 SRC NRG1
TGF beta signaling pathway_Homo sapiens_h_tgfbPathway	0.0217826	0.0492288	0.565966	1.58911	20393	16	EP300 MAP2K1 TGFB1 MAPK3 MAP3K7 TGFBR1 CREBBP SMAD7 SAR1A TGFBR2
VEGF, Hypoxia, and Angiogenesis_Homo sapiens_h_vegfPathway	0.0130842	0.0332249	0.513023	1.58707	12830	28	ACTA1 HRAS GRB2 PIK3R1 CAV1 HSP90AA1 PDPK1 PRKCB PRKCA SHC1 AKT1 ARNT SRC
Erk1/Erk2 Mapk Signaling pathway_Homo sapiens_h_erkPathway	0.0199571	0.046498	0.533658	1.57747	19196	21	HRAS GRB2 MAP2K1 STAT3 MAPK1 MAPK3 MYC SHC1 MAP2K2 SRC RPS6KA5 MKNK1 RAF1
Fc Epsilon Receptor I Signaling in Mast Cells_Homo sapiens_h_fcer1Pathway	0.0205268	0.0473372	0.507361	1.55267	20048	26	HRAS GRB2 PIK3R1 MAP2K1 MAPK8 MAPK1 PRKCB MAPK3 JUN SYK SHC1 MAP2K2 RAF1 PAK2 LYN VAV1 PIK3CA MAP2K7 MAP2K4 ELK1
Lectin Induced Complement Pathway_Homo sapiens_h_lectinPathway	0.0208451	0.0475857	-0.491261	-1.75311	2887	9	C3 MASP2 C8G MASP1 C8A C4A C5 C9 MBL2
Classical Complement Pathway_Homo sapiens_h_classicPathway	0.00433791	0.0144172	-0.573138	-2.04529	600	9	C3 C8G C8A C1QB C4A C5 C1S C1R C9

## Sheet: GSEA-KEGG
pathway	pval	padj	ES	NES	nMoreExtreme	size	leadingEdge
Ribosome_Homo sapiens_hsa03010	1e-06	5.58165e-06	0.847532	2.98249	0	121	RPS7 RPS27A RPS9 RPS20 RPS14 RPL35A RPS19 RPL23A RPS16 RPS12 RPS3A RPS5 RPL17 RPL6 RPL31 RPS8 RPL18A RPS18 RPS11 RPL11 RPS25 RPS24 RPL8 RPL35 RPS17 RPS15 RPL30 FAU RPS3 RPS4X RPS21 RPL10A RPLP2 RPL5 RPL15 RPS6 RPL7A RPL34 RPS15A RPS13 RPL18 RPSA RPS29 RPL13A RPLP0 RPS2 RSL24D1 RPS10 RPLP1 RPL12 RPL27A RPL19 RPL32 RPL28 RPL23 RPS27 RPL27 RPS28 RPS23 RPS26 RPL37 RPL38 RPL36 RPL3 RPL22 RPS4Y1 RPL29 …
Proteasome_Homo sapiens_hsa03050	1.00581e-06	5.58165e-06	0.868705	2.81687	0	41	PSMD6 PSMD14 PSMA5 PSMD3 PSMC2 PSMD12 PSMC6 PSMB6 PSMD1 PSMD2 PSMB9 PSMA1 PSME1 PSMD11 PSMC5 PSMD4 PSMB2 PSMA2 PSME2 PSMC3 PSMC4 PSMD7 PSMB4 PSMD13 PSMC1 PSMD8 PSMB7 PSMB1 PSMA7 PSMB10 PSMB3 PSMB5 PSMA4 PSME3 PSMA3
RNA transport_Homo sapiens_hsa03013	1e-06	5.58165e-06	0.700747	2.48796	0	144	NXF1 NUP205 NUP85 NUP160 EIF4E EIF4G1 EIF3B EIF2S3 NUP107 EIF2S2 RAN NCBP1 NUP188 EIF3F EIF4A1 NUP93 STRAP EIF3I ACIN1 EIF3H NUP43 XPO1 NCBP2 EIF4A3 EEF1A1 THOC2 NXF3 KPNB1 EIF2S1 NUP214 EIF3E XPO5 NUP62 EIF2B1 RNPS1 TPR EIF2B4 EIF3G MAGOH NUP98 EIF5 EIF3CL RBM8A NUP153 PABPC1 EIF3D EEF1A2 FMR1 EIF2B5 GEMIN4 NUP133 CASC3 EIF3C NUP210 PNN XPOT EIF2B3 RANBP2 NXF5 PRMT5 CLNS1A EIF4A2 EIF5B NUP50 AAA…
Spliceosome_Homo sapiens_hsa03040	1.00001e-06	5.58165e-06	0.696974	2.44471	0	114	PRPF8 SRSF2 NCBP1 SRSF6 HNRNPA1 SNRPD3 ACIN1 HSPA1B NCBP2 SNRPD2 EIF4A3 THOC2 RBM25 SNRPA HNRNPU SRSF1 HNRNPC PRPF19 SNW1 HSPA8 MAGOH SRSF7 SNRNP200 HNRNPK RBM8A SNRNP70 RBMX TRA2A PCBP1 SRSF9 SNRPF HNRNPM SNRPE SNRPC SRSF5 SRSF3 HSPA6 PRPF6 SF3B4 SF3B1 DDX5 SNRPB2 SF3B2 DHX15 HSPA2 SF3A1 EFTUD2 SNRPB SNRPG SF3B3 HNRNPA1L2 DDX39B TRA2B PRPF31 SNRPA1 DHX38 SLU7 U2AF2 HNRNPA3 LSM2 HSPA1L THOC3 DHX8…
Epstein-Barr virus infection_Homo sapiens_hsa05169	9.99999e-07	5.58165e-06	0.669477	2.4004	0	178	PSMD6 PSMD14 PSMD3 PSMC2 PSMD12 PSMC6 RAN PSMD1 PSMD2 EIF2AK2 HSPA1B PSMD11 XPO1 PSMC5 PSMD4 NUP214 IRAK1 VIM MAP2K3 HLA-B PIK3R2 ICAM1 HLA-G PSMC3 SNW1 HSPA8 PSMC4 PSMD7 YWHAH PSMD13 PSMC1 PSMD8 POLR2A POLR2D POLR2H HLA-A MAPK13 HSPB1 EP300 PIK3R1 NFKBIE HLA-C TBK1 HSPA6 HLA-DRB1 POLR3B NFKBIB SND1 YWHAZ DDX58 EIF2AK3 MAPK9 HSPA2 NFKB1 CSNK2A2 MAPK11 POLR2C CDK1 AKAP8L POLR1C IKBKG MDM2 NFKBIA S…
Influenza A_Homo sapiens_hsa05164	9.99999e-07	5.58165e-06	0.664396	2.37672	0	169	NXF1 ACTG1 ACTB PABPN1 KPNA2 FDPS EIF2AK2 HSPA1B XPO1 NXF3 MX1 EIF2S1 TRIM25 MAP2K3 IVNS1ABP PIK3R2 HNRNPUL1 IRF7 ICAM1 ADAR HSPA8 SLC25A6 KPNA1 NUP98 VDAC1 RNASEL DNAJB1 MAPK13 EP300 FURIN STAT1 PIK3R1 SOCS3 DNAJC3 TBK1 HSPA6 HLA-DRB1 IFNGR2 TICAM1 CXCL10 NFKBIB IL12B NLRX1 DDX58 OAS1 CPSF4 EIF2AK3 NXF5 MAPK9 HSPA2 NFKB1 MAPK11 NXT1 TNFRSF10D MAP2K1 DDX39B NFKBIA PIK3R3 IRF9 MAPK8 HLA-DQB1 HLA-D…
mRNA surveillance pathway_Homo sapiens_hsa03015	1.00061e-06	5.58165e-06	0.658273	2.23087	0	67	NXF1 PABPN1 NCBP1 ACIN1 NCBP2 EIF4A3 PPP2R1A NXF3 RNPS1 MAGOH RBM8A PABPC1 PPP2R2A PPP1CC FIP1L1 PCF11 CASC3 CPSF2 PNN PPP2CA NUDT21 CPSF4 NXF5 NXT1 PPP1CA DDX39B CSTF2 PPP1CB ETF1 CSTF1 RNGTT SRRM1 NXT2 PPP2R5C CPSF1 PABPC3 CPSF3 ALYREF CPSF7 PABPC4
Pathogenic Escherichia coli infection_Homo sapiens_hsa05130	1.00305e-06	5.58165e-06	0.670741	2.20994	0	48	ACTG1 ACTB NCL TUBAL3 EZR ARHGEF2 TUBB2A ITGB1 TUBA1A TUBB3 TUBA1C TUBB4A KRT18 YWHAZ TUBA4A CTTN ARPC1B CTNNB1 TUBA3C TLR4 PRKCA ARPC4 ARPC5 CDC42 TUBA1B TUBA8 TUBB6 YWHAQ TUBB8 ARPC2 TUBB4B ROCK1
Central carbon metabolism in cancer_Homo sapiens_hsa05230	1.00182e-06	5.58165e-06	0.655317	2.1821	0	54	NRAS PFKP PIK3R2 PFKM HRAS EGFR KRAS PKM PIK3R1 SLC16A3 SLC2A1 PFKL SLC1A5 PGAM4 MAP2K1 PIK3R3 G6PD MAPK1 AKT2 PDGFRA MAPK3 TP53 MYC SCO2 PIK3R5 HKDC1 PDHB LDHA SLC7A5 FGFR2 PIK3CD AKT1 PIK3CB MAP2K2 MTOR
Vibrio cholerae infection_Homo sapiens_hsa05110	1.00581e-06	5.58165e-06	0.672133	2.17947	0	41	ACTG1 ACTB ARF1 ATP6V1H ATP6V0B SEC61B ATP6V1B2 ATP6V0D1 ATP6V0A1 ATP6V1G1 ATP6AP1 ATP6V0C SEC61A1 ATP6V1A GNAS TJP1 PDIA4 SEC61G PRKACA TJP2 PRKCA KDELR2 SEC61A2 ATP6V1F ATP6V1E1 ATP6V1C1 ATP6V1D ATP6V0A4
Protein processing in endoplasmic reticulum_Homo sapiens_hsa04141	1e-06	5.58165e-06	0.614283	2.1749	0	136	VCP EIF2AK2 HSPA5 HSPA1B SEC61B EIF2S1 CANX RPN2 RPN1 CKAP4 PRKCSH DNAJA1 HSPA8 SEC61A1 RRBP1 PDIA3 HSP90AB1 STUB1 NFE2L2 HSPA4L HSPH1 CRYAB DNAJB1 DAD1 PREB SSR1 SKP1 CAPN2 PDIA6 DNAJC3 HSPA6 STT3A GANAB HSP90AA1 CALR SSR4 HSP90B1 PDIA4 UGGT1 EIF2AK3 MAPK9 HSPA2 CAPN1 SEC61G MBTPS1 MAPK8 SEL1L SEC23B LMAN2 EDEM3 BCAP31 HERPUD1 MAPK10 HSPA1L ERP29 UBE2D3 TRAM1 UBE2D1 UBE2E1 SEC24A BAX P4HB DNAJB1…
Herpes simplex infection_Homo sapiens_hsa05168	1e-06	5.58165e-06	0.606765	2.1638	0	158	NXF1 SRSF2 EIF2AK2 SRSF6 EEF1D NXF3 EIF2S1 HLA-B IRF7 SRSF1 HLA-G SRSF7 POLR2A HLA-A HNRNPK RNASEL PPP1CC SRSF9 EP300 SKP1 STAT1 SOCS3 SRSF5 SRSF3 HLA-C TBK1 SP100 HLA-DRB1 IFNGR2 TICAM1 TAP2 CASP8 NFKBIB IL12B DDX58 OAS1 EIF2AK3 NXF5 MAPK9 NFKB1 CSNK2A2 CDK1 PPP1CA IKBKG NFKBIA PPP1CB IRF9 MAPK8 HLA-DQB1 HLA-DRA HLA-DPA1 FADD C1QBP CLOCK MAPK10 IKBKB HCFC1 TRAF6 IL1B JUN TP53 HLA-F CCL5 IFNAR2 T…
Aminoacyl-tRNA biosynthesis_Homo sapiens_hsa00970	1.01485e-06	5.58165e-06	0.685145	2.14881	0	31	MARS DARS LARS EPRS KARS IARS RARS2 QARS GARS HARS2 WARS RARS FARSB SARS2 AARS VARS NARS VARS2 FARSA DARS2 CARS
Phagosome_Homo sapiens_hsa04145	1.00001e-06	5.58165e-06	0.598085	2.10743	0	124	RAB5A ACTG1 ACTB ATP6V1H TUBAL3 ATP6V0B SEC61B ATP6V1B2 CANX ATP6V0D1 DYNC1H1 HLA-B ATP6V0A1 TFRC ATP6V1G1 ATP6AP1 HLA-G ATP6V0C SEC61A1 TUBB2A ITGB1 TUBA1A HLA-A TUBB3 TUBA1C RAB5C PIK3C3 ATP6V1A RAB7A TUBB4A HLA-C HLA-DRB1 TAP2 CALR TUBA4A RAC1 SEC61G ITGA2 ITGB5 HLA-DQB1 HLA-DRA HLA-DPA1 SEC22B ITGAM TUBA3C HLA-F HGS ITGB3 FCGR2A TLR4 NCF2 TLR2 TUBA1B TUBA8 TUBB6 TUBB8 ITGAV TUBB4B SEC61A2 ATP…
Hepatitis C_Homo sapiens_hsa05160	1.00001e-06	5.58165e-06	0.59404	2.08569	0	116	EIF2AK2 NRAS PPP2R1A EIF2S1 EIF3E PIK3R2 IRF7 CD81 HRAS EGFR RNASEL KRAS MAPK13 GRB2 PPP2R2A STAT1 PIK3R1 SOCS3 TBK1 TICAM1 IRF1 PSME3 PPP2CA DDX58 OAS1 EIF2AK3 MAPK9 NFKB1 MAPK11 IKBKG PDPK1 NFKBIA STAT3 PIK3R3 IRF9 MAPK8 MAPK1 MAPK10 IKBKB LDLR RIPK1 AKT2 TRAF6 MAPK14 MAPK3 TP53 PIK3R5 IFNAR2 JAK1 OAS3 OAS2 EIF2AK4 GSK3B PIK3CD TYK2 IKBKE AKT1 TRADD TRAF3 PIK3CB MAPK12 CHUK TLR3 TNF IFNB1 IFNA1…
Chagas disease (American trypanosomiasis)_Homo sapiens_hsa05142	1.00012e-06	5.58165e-06	0.604729	2.08391	0	85	PPP2R1A IRAK1 PIK3R2 MAPK13 PPP2R2A GNAS PIK3R1 IFNGR2 TICAM1 CASP8 IL12B CALR GNAI2 PPP2CA MAPK9 NFKB1 MAPK11 SERPINE1 IKBKG NFKBIA PIK3R3 MAPK8 FADD CFLAR GNAI3 MAPK1 MAPK10 TGFB1 IKBKB AKT2 TRAF6 IL1B MAPK14 MAPK3 JUN CCL3 CCL5 TLR4 PIK3R5 TLR2 PIK3CD AKT1 PIK3CB FASLG MAPK12 TGFBR1 CHUK CCL2 TNF IFNB1 CD247 IL12A RELA IL6 CXCL8 TGFBR2 PIK3CG IFNGR1 MYD88 AKT3
RIG-I-like receptor signaling pathway_Homo sapiens_hsa04622	1.00086e-06	5.58165e-06	0.615043	2.07432	0	63	TRIM25 IRF7 ISG15 MAPK13 DDX3X CYLD TBK1 CASP8 CXCL10 NFKBIB IL12B NLRX1 DDX58 MAPK9 NFKB1 MAPK11 IKBKG NFKBIA MAPK8 FADD MAPK10 IKBKB RIPK1 TRAF6 MAPK14 DHX58 TANK ATG5 SIKE1 IKBKE MAP3K7 TRADD TRAF3 MAPK12 CHUK TNF IFNB1 IFNA17 IL12A PIN1 IFNA21 IFNA7 IFIH1 RELA CXCL8 IFNA5 IFNA8
Measles_Homo sapiens_hsa05162	1.00001e-06	5.58165e-06	0.591313	2.07409	0	114	EIF2AK2 HSPA1B EIF3H MX1 EIF2S1 IRAK1 PIK3R2 IRF7 ADAR HSPA8 STAT1 PIK3R1 TBK1 HSPA6 IFNGR2 NFKBIB IL12B DDX58 OAS1 EIF2AK3 HSPA2 NFKB1 CSNK2A2 MSN TNFRSF10D NFKBIA STAT3 PIK3R3 IRF9 CDK4 TNFRSF10C HSPA1L AKT2 TRAF6 IL1B TP53 TNFAIP3 TLR4 IL1A PIK3R5 IFNAR2 TLR2 JAK1 RAB9A OAS3 OAS2 EIF2AK4 GSK3B PIK3CD CBLB TYK2 HSPA1A IKBKE AKT1 MAP3K7 PIK3CB FASLG CHUK IFNB1 TNFRSF10B TNFSF10 IFNA17 IL12A IFNA…
HIF-1 signaling pathway_Homo sapiens_hsa04066	1.00042e-06	5.58165e-06	0.608377	2.07069	0	71	EIF4E RPS6 PIK3R2 TFRC EGFR GAPDH EP300 ALDOA PIK3R1 IFNGR2 SLC2A1 PFKL ENO1 PGK1 NFKB1 SERPINE1 MAP2K1 PFKFB3 STAT3 PIK3R3 MAPK1 PRKCB AKT2 MAPK3 TLR4 PIK3R5 EGLN1 PRKCA HKDC1 PDHB LDHA PIK3CD AKT1 PIK3CB MAP2K2 CREBBP MTOR ARNT IL6R ENO3 CUL2 RELA IL6 MKNK1 PIK3CG IFNGR1 EIF4EBP1 CDKN1B ERBB2 AKT3
Apoptosis_Homo sapiens_hsa04210	1.00001e-06	5.58165e-06	0.586769	2.06016	0	116	ACTG1 ACTB TUBAL3 LMNB1 NRAS EIF2S1 PIK3R2 HRAS TUBA1A TUBA1C KRAS BCL2L1 LMNA DFFB CAPN2 PIK3R1 CASP8 AIFM1 TUBA4A EIF2AK3 MAPK9 CAPN1 NFKB1 TNFRSF10D MAP2K1 IKBKG PDPK1 NFKBIA PIK3R3 MAPK8 FADD CFLAR MAPK1 TNFRSF10C MAPK10 IKBKB RIPK1 CASP7 AKT2 TUBA3C MAPK3 JUN TP53 PMAIP1 PIK3R5 BIRC5 BCL2A1 BAX SPTAN1 TUBA1B TUBA8 PIK3CD AKT1 TRADD PIK3CB FASLG CHUK MAP2K2 TNF BID MAP3K5 PARP4 APAF1 BAK1 TNF…
Toxoplasmosis_Homo sapiens_hsa05145	1.00002e-06	5.58165e-06	0.58615	2.04862	0	107	HSPA1B IRAK1 MAP2K3 PIK3R2 HSPA8 ITGB1 BCL2L1 MAPK13 STAT1 PIK3R1 HSPA6 HLA-DRB1 IFNGR2 CASP8 SOCS1 NFKBIB IL12B GNAI2 MAPK9 HSPA2 NFKB1 MAPK11 IKBKG PDPK1 NFKBIA STAT3 PIK3R3 MAPK8 HLA-DQB1 HLA-DRA HLA-DPA1 GNAI3 MAPK1 MAPK10 TGFB1 IKBKB HSPA1L LDLR AKT2 TRAF6 MAPK14 MAPK3 LAMA5 TLR4 PIK3R5 LAMB1 TLR2 JAK1 MAP2K6 PIK3CD TYK2 HSPA1A AKT1 MAP3K7 PIK3CB MAPK12 CHUK TNF HLA-DMA HLA-DPB1 HLA-DQA1 HLA…
NOD-like receptor signaling pathway_Homo sapiens_hsa04621	1.00234e-06	5.58165e-06	0.617549	2.04603	0	51	HSP90AB1 MAPK13 CASP8 NFKBIB HSP90AA1 HSP90B1 MAPK9 NFKB1 MAPK11 IKBKG NFKBIA MAPK8 MAPK1 MAPK10 IKBKB TRAF6 IL1B MAPK14 CASP1 MAPK3 CCL5 TNFAIP3 RIPK2 NOD2 MAP3K7 MAPK12 CHUK CCL2 TNF IL18 TAB3 CARD9 RELA IL6 CXCL8 NLRP3 PYDC1 PYCARD BIRC3
Prolactin signaling pathway_Homo sapiens_hsa04917	1.001e-06	5.58165e-06	0.608056	2.04564	0	61	NRAS PIK3R2 HRAS KRAS MAPK13 GRB2 STAT1 PIK3R1 SOCS3 IRF1 SOCS1 MAPK9 NFKB1 MAPK11 MAP2K1 STAT3 PIK3R3 MAPK8 MAPK1 MAPK10 AKT2 MAPK14 MAPK3 PIK3R5 GSK3B PIK3CD SHC1 SOCS6 SOCS5 AKT1 SOCS2 PIK3CB MAPK12 MAP2K2 SOCS7 SRC CISH RELA SOS2 JAK2 PIK3CG RAF1 AKT3
Leishmaniasis_Homo sapiens_hsa05140	1.00086e-06	5.58165e-06	0.604493	2.03874	0	63	IRAK1 ITGB1 MAPK13 STAT1 HLA-DRB1 IFNGR2 NFKBIB IL12B NFKB1 MAPK11 NFKBIA MARCKSL1 HLA-DQB1 HLA-DRA HLA-DPA1 MAPK1 TGFB1 PRKCB TRAF6 ITGAM IL1B MAPK14 MAPK3 JUN FCGR2A TLR4 IL1A NCF2 TLR2 JAK1 MAP3K7 MAPK12 TNF CYBA HLA-DMA HLA-DPB1 HLA-DQA1 HLA-DRB5 IL12A PTGS2 RELA JAK2 HLA-DQA2 IFNGR1 MYD88 HLA-DOB
Legionellosis_Homo sapiens_hsa05134	1.00256e-06	5.58165e-06	0.616179	2.03787	0	50	ARF1 EEF1G VCP HSPA1B EEF1A1 HSPA8 EEF1A2 HSPA6 RAB1B CASP8 IL12B HSPD1 HSPA2 NFKB1 RAB1A NFKBIA SEC22B HSPA1L CASP7 ITGAM IL1B CASP1 TLR4 CXCL3 TLR2 HSPA1A TNF IL18 APAF1 SAR1A IL12A BCL2L13 RELA IL6 CXCL8 PYCARD MYD88
Gap junction_Homo sapiens_hsa04540	1.00071e-06	5.58165e-06	0.602188	2.03598	0	65	TUBAL3 NRAS HRAS EGFR TUBB2A TUBA1A TUBB3 TUBA1C KRAS GRB2 GNAS TUBB4A TJP1 GNAI2 TUBA4A CDK1 MAP2K1 PRKACA GNAI3 MAPK1 ADCY7 PRKCB TUBA3C PDGFRA MAPK3 PRKG1 CSNK1D PDGFC PRKCA TUBA1B TUBA8 TUBB6 TUBB8 TUBB4B MAP2K2 MAPK7 PDGFA
Toll-like receptor signaling pathway_Homo sapiens_hsa04620	1.00006e-06	5.58165e-06	0.586891	2.03531	0	94	IRAK1 MAP2K3 PIK3R2 IRF7 MAPK13 STAT1 PIK3R1 TBK1 CXCL9 TICAM1 CASP8 CXCL10 IL12B MAPK9 RAC1 NFKB1 MAPK11 MAP2K1 IKBKG NFKBIA PIK3R3 MAPK8 FADD MAPK1 MAPK10 IKBKB RIPK1 AKT2 TRAF6 IL1B MAPK14 MAPK3 JUN CCL3 CCL5 TLR4 PIK3R5 IFNAR2 TLR2 MAP2K6 PIK3CD IKBKE AKT1 MAP3K7 TRAF3 PIK3CB MAPK12 CHUK MAP2K2 TLR3 TNF IFNB1 TIRAP IFNA17 IL12A IFNA21 IFNA7 RELA IL6 CXCL8 IFNAR1 PIK3CG IFNA5 MYD88 AKT3 IFNA8
Pancreatic cancer_Homo sapiens_hsa05212	1.00141e-06	5.58165e-06	0.607688	2.03294	0	57	PIK3R2 EGFR KRAS BCL2L1 STAT1 PIK3R1 MAPK9 RAC1 NFKB1 RALB MAP2K1 IKBKG STAT3 PIK3R3 MAPK8 CDK4 MAPK1 MAPK10 TGFB1 IKBKB RAC2 AKT2 MAPK3 TP53 PIK3R5 JAK1 CDC42 PIK3CD AKT1 PIK3CB TGFBR1 CHUK RALA ARHGEF6 RAC3 RELA TGFBR2 PIK3CG RAF1 ERBB2 AKT3
Endocrine and other factor-regulated calcium reabsorption_Homo sapiens_hsa04961	5.05072e-06	2.29287e-05	0.635272	2.02302	4	35	CLTC GNAS CLTCL1 AP2A2 ATP1A1 DNM2 RAB11A CLTA AP2A1 AP2B1 AP2M1 ATP2B1 ATP1B3 PRKACA PRKCB DNM1 PRKCA ATP1A2 ATP1A3 CLTB
Renal cell carcinoma_Homo sapiens_hsa05211	1.00256e-06	5.58165e-06	0.611656	2.02292	0	50	NRAS PIK3R2 HRAS KRAS RAP1A GRB2 EP300 PIK3R1 PAK6 SLC2A1 RAC1 CRKL MAP2K1 PIK3R3 MAPK1 TGFB1 AKT2 MAPK3 JUN PAK4 PIK3R5 EGLN1 CDC42 PIK3CD AKT1 CRK PIK3CB RAP1B MAP2K2 CREBBP ARNT PTPN11 CUL2 SOS2 PIK3CG RAF1 AKT3 PAK2
Epithelial cell signaling in Helicobacter pylori infection_Homo sapiens_hsa05120	1.00154e-06	5.58165e-06	0.603791	2.01692	0	56	ATP6V1H ATP6V0B ATP6V1B2 ATP6V0D1 ATP6V0A1 ATP6V1G1 ATP6AP1 ATP6V0C EGFR MAPK13 ATP6V1A TJP1 MAPK9 RAC1 NFKB1 MAPK11 IKBKG NFKBIA MAPK8 MAPK10 IKBKB MAPK14 JUN CCL5 CDC42 ATP6V1F MAPK12 CHUK PTPN11 ATP6V1E1 ATP6V1C1 SRC ATP6V1D ATP6V0A4 ATP6V0E2 RELA CXCL8
Antigen processing and presentation_Homo sapiens_hsa04612	1.00141e-06	5.58165e-06	0.600498	2.00888	0	57	PSME1 HSPA5 HSPA1B HSPA4 CANX HLA-B PSME2 HLA-G HSPA8 PDIA3 HSP90AB1 HLA-A HLA-C HSPA6 HLA-DRB1 TAP2 HSP90AA1 CALR PSME3 HSPA2 HLA-DQB1 HLA-DRA HLA-DPA1 HSPA1L HLA-F HSPA1A TNF TAPBP HLA-E HLA-DMA HLA-DPB1 HLA-DQA1 HLA-DRB5
Prostate cancer_Homo sapiens_hsa05215	1.00038e-06	5.58165e-06	0.584595	1.99182	0	72	NRAS PIK3R2 HRAS EGFR HSP90AB1 KRAS GRB2 EP300 PIK3R1 HSP90AA1 HSP90B1 NFKB1 MAP2K1 IKBKG MDM2 PDPK1 NFKBIA PIK3R3 CTNNB1 MAPK1 IKBKB AKT2 GSTP1 PDGFRA TCF7L2 MAPK3 TP53 PIK3R5 PDGFC GSK3B FGFR2 PIK3CD AKT1 PIK3CB CHUK MAP2K2 CREBBP MTOR PDGFA CREB3L1 CREB5 ATF4 RELA SOS2 PIK3CG RAF1 CDKN1B ERBB2 AKT3
Aldosterone-regulated sodium reabsorption_Homo sapiens_hsa04960	3.35914e-05	0.000123168	0.637951	1.98278	32	29	PIK3R2 KRAS PIK3R1 SGK1 ATP1A1 PDPK1 PIK3R3 ATP1B3 MAPK1 PRKCB MAPK3 PIK3R5 PRKCA ATP1A2 ATP1A3 PIK3CD PIK3CB
Shigellosis_Homo sapiens_hsa05131	1.00141e-06	5.58165e-06	0.590799	1.97644	0	57	ACTG1 ACTB RHOG PFN1 ITGB1 MAPK13 NFKBIB MAPK9 RAC1 CTTN NFKB1 MAPK11 CRKL ARPC1B IKBKG NFKBIA MAPK8 MAPK1 MAPK10 IKBKB MAPK14 MAPK3 RIPK2 NOD2 ARPC4 ATG5 ARPC5 CDC42 ARPC2 CRK MAPK12 CHUK ROCK1
Hepatitis B_Homo sapiens_hsa05161	1e-06	5.58165e-06	0.558979	1.97127	0	126	PCNA NRAS PIK3R2 IRF7 DDB1 ATP6AP1 HRAS KRAS DDX3X GRB2 EP300 STAT1 PIK3R1 TBK1 TICAM1 CASP8 YWHAZ DDX58 MAPK9 NFKB1 MAP2K1 IKBKG NFKBIA STAT3 PIK3R3 MAPK8 FADD CDK4 MAPK1 MAPK10 TGFB1 IKBKB PRKCB AKT2 MAPK3 JUN TP53 MYC TLR4 PIK3R5 BIRC5 TLR2 PRKCA JAK1 BAX YWHAQ YWHAB PIK3CD IKBKE AKT1 PIK3CB FASLG TGFBR1 CHUK MAP2K2 CREBBP TLR3 TNF IFNB1 APAF1 TIRAP IFNA17 SRC CREB3L1 CREB5 IFNA21 ATF4 IFNA7 I…
Salmonella infection_Homo sapiens_hsa05132	1.00029e-06	5.58165e-06	0.5757	1.96716	0	75	ACTG1 ACTB RHOG DYNC1H1 PFN1 MAPK13 FLNA RAB7A FLNC MYH9 TJP1 IFNGR2 MAPK9 RAC1 NFKB1 CSF2 MAPK11 ARPC1B MYH10 MAPK8 MAPK1 MAPK10 IL1B MAPK14 CASP1 MAPK3 JUN CCL3 TLR4 IL1A CXCL3 PKN1 ARPC4 ARPC5 CDC42 FLNB ARPC2 MAPK12 KLC1 ROCK1 IL18
Graft-versus-host disease_Homo sapiens_hsa05332	6.75883e-05	0.000222187	0.642926	1.96696	65	26	HLA-B HLA-G HLA-A HLA-C HLA-DRB1 HLA-DQB1 HLA-DRA HLA-DPA1 IL1B HLA-F IL1A FASLG TNF HLA-E HLA-DMA HLA-DPB1 HLA-DQA1 HLA-DRB5 IL6 HLA-DQA2 HLA-DOB
Protein export_Homo sapiens_hsa03060	0.000171947	0.000501805	0.681993	1.96063	162	18	HSPA5 SRP9 SEC61B SRP14 SEC61A1 SRPRB SRP54 SEC61G OXA1L SRP72 SEC61A2
Type I diabetes mellitus_Homo sapiens_hsa04940	4.36383e-05	0.000150368	0.621618	1.94957	42	31	HLA-B HLA-G HLA-A HLA-C HLA-DRB1 IL12B HSPD1 HLA-DQB1 HLA-DRA HLA-DPA1 IL1B HLA-F IL1A FASLG TNF HLA-E HLA-DMA HLA-DPB1 HLA-DQA1 HLA-DRB5 IL12A GAD1 HLA-DQA2 HLA-DOB
Viral carcinogenesis_Homo sapiens_hsa05203	9.99999e-07	5.58165e-06	0.544392	1.94839	0	171	EIF2AK2 NRAS ATP6V0D1 HLA-B PIK3R2 IRF7 DDB1 MAPKAPK2 HLA-G SNW1 HRAS YWHAH PSMC1 MRPS18B ACTN1 UBR4 HLA-A HNRNPK ACTN4 KRAS PKM DDX3X GRB2 VAC14 EP300 PIK3R1 HLA-C SP100 RANBP1 CASP8 SND1 SCRIB YWHAZ RAC1 NFKB1 HIST1H2BL CDK1 IKBKG MDM2 NFKBIA STAT3 PIK3R3 IRF9 HDAC2 PRKACA CDK4 MAPK1 HIST1H4A HIST1H4G HIST1H2BD HIST1H2BN RBPJ MAPK3 JUN TP53 HLA-F GSN PMAIP1 HIST1H2BC HDAC1 PIK3R5 JAK1 CHD4 BAX …
Colorectal cancer_Homo sapiens_hsa05210	3.00768e-06	1.45796e-05	0.586624	1.94013	2	50	PIK3R2 KRAS MSH6 PIK3R1 MAPK9 RAC1 MAP2K1 PIK3R3 CTNNB1 MAPK8 MAPK1 MAPK10 TGFB1 RAC2 AKT2 TCF7L2 MAPK3 JUN TP53 MYC PIK3R5 BIRC5 BAX GSK3B PIK3CD AKT1 PIK3CB TGFBR1 MSH2 RHOA RAC3 TGFBR2 PIK3CG RAF1 AKT3
Synaptic vesicle cycle_Homo sapiens_hsa04721	7.02354e-06	2.99811e-05	0.589157	1.9371	6	47	ATP6V1H ATP6V0B NSF ATP6V1B2 ATP6V0D1 ATP6V0A1 ATP6V1G1 ATP6V0C CLTC ATP6V1A CLTCL1 AP2A2 DNM2 CLTA AP2A1 AP2B1 AP2M1 DNM1 CACNA1A ATP6V1F CLTB ATP6V1E1 ATP6V1C1 ATP6V1D ATP6V0A4 ATP6V0E2 VAMP2 STX3
Viral myocarditis_Homo sapiens_hsa05416	5.01858e-06	2.29287e-05	0.590057	1.93589	4	46	ACTG1 ACTB EIF4G1 HLA-B ICAM1 HLA-G HLA-A HLA-C HLA-DRB1 CAV1 CASP8 RAC1 HLA-DQB1 HLA-DRA HLA-DPA1 RAC2 HLA-F CD55 EIF4G3 BID EIF4G2 HLA-E HLA-DMA HLA-DPB1 HLA-DQA1 HLA-DRB5
AGE-RAGE signaling pathway in diabetic complications_Homo sapiens_hsa04933	1.00021e-06	5.58165e-06	0.562781	1.9299	0	79	NRAS PIK3R2 ICAM1 HRAS KRAS MAPK13 STAT1 PIK3R1 MAPK9 RAC1 NFKB1 MAPK11 SERPINE1 STAT3 PIK3R3 MAPK8 PLCD3 CDK4 MAPK1 MAPK10 COL1A1 TGFB1 PRKCB AKT2 IL1B MAPK14 MAPK3 JUN IL1A PIK3R5 PRKCZ PRKCA BAX CDC42 PIK3CD AKT1 PIK3CB MAPK12 TGFBR1 CCL2 TNF PLCD1 RELA IL6 CXCL8 JAK2 TGFBR2 PIK3CG VEGFB CDKN1B AKT3
Thyroid hormone signaling pathway_Homo sapiens_hsa04919	1.00009e-06	5.58165e-06	0.558129	1.92896	0	89	ACTG1 ACTB NRAS PFKP PIK3R2 HRAS KRAS EP300 STAT1 PIK3R1 SIN3A SLC2A1 ATP1A1 ATP2A2 MAP2K1 MDM2 PDPK1 PIK3R3 CTNNB1 HDAC2 PLCD3 ATP1B3 PRKACA MAPK1 PRKCB AKT2 MAPK3 TP53 TBC1D4 ITGB3 HDAC1 MYC PIK3R5 PRKCA ITGAV ATP1A2 GSK3B ATP1A3 PIK3CD AKT1 PIK3CB NCOR1 MAP2K2 CREBBP MTOR
Thyroid cancer_Homo sapiens_hsa05216	0.000209989	0.000606636	0.651768	1.92713	201	21	NRAS TPR HRAS KRAS TPM3 MAP2K1 CTNNB1 MAPK1 TCF7L2 MAPK3 TP53 MYC
B cell receptor signaling pathway_Homo sapiens_hsa04662	1.00094e-06	5.58165e-06	0.570694	1.92231	0	62	NRAS PIK3R2 CD81 HRAS KRAS GRB2 PIK3R1 NFKBIE IFITM1 NFKBIB RAC1 NFKB1 MAP2K1 IKBKG NFKBIA PIK3R3 MAPK1 IKBKB PRKCB RAC2 AKT2 MAPK3 JUN PIK3R5 DAPP1 BCL10 GSK3B SYK PIK3CD AKT1 PIK3CB CHUK MAP2K2
Choline metabolism in cancer_Homo sapiens_hsa05231	1.00029e-06	5.58165e-06	0.561505	1.91865	0	75	NRAS PIK3R2 HRAS EGFR KRAS GRB2 PIK3R1 MAPK9 RAC1 PCYT1A MAP2K1 PDPK1 SLC22A5 PIK3R3 MAPK8 MAPK1 MAPK10 PRKCB RAC2 AKT2 PDGFRA MAPK3 JUN DGKD PIK3R5 PDGFC PRKCA TSC1 PIK3CD AKT1 PIK3CB MAP2K2 CHPT1 MTOR PDGFA PIP5K1C WASF3 LYPLA1 PLA2G4E RAC3 SLC44A1 SOS2 WASL PIK3CG RAF1 EIF4EBP1 AKT3
Chronic myeloid leukemia_Homo sapiens_hsa05220	1.00051e-06	5.58165e-06	0.564489	1.91722	0	69	NRAS PIK3R2 HRAS KRAS BCL2L1 GRB2 PIK3R1 NFKB1 CRKL MAP2K1 IKBKG MDM2 NFKBIA PIK3R3 HDAC2 CDK4 MAPK1 TGFB1 IKBKB AKT2 MAPK3 TP53 HDAC1 MYC BCR PIK3R5 CTBP2 PIK3CD SHC1 CBLB AKT1 CRK PIK3CB TGFBR1 CHUK MAP2K2 PTPN11 CTBP1 RUNX1 RELA SOS2 TGFBR2 PIK3CG RAF1 CDKN1B AKT3
Bacterial invasion of epithelial cells_Homo sapiens_hsa05100	1.0011e-06	5.58165e-06	0.568225	1.90903	0	60	ACTG1 ACTB RHOG PIK3R2 CLTC ITGB1 CLTCL1 PIK3R1 CAV1 CTNNA1 DNM2 RAC1 CTTN CRKL ARPC1B CLTA PIK3R3 CTNNB1 PIK3R5 DNM1 ARPC4 ARPC5 CDC42 ARPC2 PIK3CD SHC1 CBLB CAV2 CRK PIK3CB CLTB
Allograft rejection_Homo sapiens_hsa05330	0.00017166	0.000501805	0.619897	1.907	167	27	HLA-B HLA-G HLA-A HLA-C HLA-DRB1 IL12B HLA-DQB1 HLA-DRA HLA-DPA1 HLA-F FASLG TNF HLA-E HLA-DMA HLA-DPB1 HLA-DQA1 HLA-DRB5 IL12A
TNF signaling pathway_Homo sapiens_hsa04668	1.00003e-06	5.58165e-06	0.546123	1.89992	0	99	MAP2K3 PIK3R2 ICAM1 MAPK13 PIK3R1 SOCS3 JAG1 CASP8 CXCL10 PGAM5 MAPK9 NFKB1 CSF2 MAPK11 MAP2K1 IKBKG NFKBIA PIK3R3 MAPK8 FADD CFLAR MAPK1 MAPK10 IKBKB RIPK1 CASP7 AKT2 IL1B MAPK14 MAPK3 JUN CCL5 TNFAIP3 PIK3R5 CXCL3 CEBPB NOD2 MAP2K6 PIK3CD RPS6KA4 AKT1 MAP3K7 TRADD TRAF3 PIK3CB MAPK12 CHUK CCL2 RIPK3 TNF MAP3K5 TAB3 RPS6KA5 CREB3L1 DNM1L CREB5 ATF4 PTGS2 RELA IL6 PIK3CG AKT3 BIRC3 MLKL MAP3K8 CR…
Cytosolic DNA-sensing pathway_Homo sapiens_hsa04623	1.1017e-05	4.50123e-05	0.565417	1.88874	10	56	IRF7 ADAR POLR2H TBK1 POLR3B CXCL10 NFKBIB DDX58 NFKB1 POLR1C IKBKG NFKBIA POLR2L POLR3F IKBKB RIPK1 IL1B CASP1 CCL5 IL33 POLR2E IKBKE CHUK RIPK3 IFNB1 IL18 POLR3H POLR3C IFNA17 POLR3A IFNA21 IFNA7 RELA IL6 IFNA5 PYCARD IFNA8 POLR3E
RNA polymerase_Homo sapiens_hsa03020	0.000230923	0.000660441	0.61365	1.88779	225	27	POLR2A POLR2D POLR2H POLR3B POLR1A POLR2C POLR1C POLR2L POLR2J2 POLR3F TWISTNB POLR2G POLR2B POLR2J POLR2E POLR3H POLR3C POLR3A
Endometrial cancer_Homo sapiens_hsa05213	4.31906e-05	0.000150368	0.576158	1.88203	42	44	NRAS PIK3R2 HRAS EGFR KRAS GRB2 PIK3R1 CTNNA1 MAP2K1 PDPK1 PIK3R3 CTNNB1 MAPK1 AKT2 TCF7L2 MAPK3 TP53 MYC PIK3R5 GSK3B PIK3CD AKT1 PIK3CB MAP2K2
Tuberculosis_Homo sapiens_hsa05152	1e-06	5.58165e-06	0.527663	1.87592	0	148	RAB5A ATP6V1H ATP6V0B ATP6V0D1 IRAK1 ATP6V0A1 ATP6AP1 ATP6V0C RAB5C PIK3C3 MAPK13 EP300 STAT1 HSPA9 RAB7A HLA-DRB1 IFNGR2 PLK3 CASP8 IL12B CALML5 HSPD1 MAPK9 NFKB1 MAPK11 MAPK8 HLA-DQB1 HLA-DRA HLA-DPA1 FADD MAPK1 MAPK10 TGFB1 AKT2 TRAF6 LSP1 ITGAM IL1B MAPK14 MAPK3 ITGAX FCGR2A RIPK2 TLR4 IL1A CEBPB TLR2 BCL10 NOD2 JAK1 BAX SYK AKT1 TRADD MAPK12 CREBBP TNF IFNB1 IL18 BID APAF1 TIRAP IFNA17 HLA-D…
Glioma_Homo sapiens_hsa05214	1.60374e-05	6.28316e-05	0.563703	1.86763	15	51	NRAS PIK3R2 HRAS EGFR KRAS GRB2 PIK3R1 CALML5 MAP2K1 MDM2 PIK3R3 CDK4 MAPK1 PRKCB AKT2 PDGFRA MAPK3 TP53 PIK3R5 PRKCA PIK3CD SHC1 AKT1 PIK3CB MAP2K2 MTOR PDGFA CALM2 SOS2 PIK3CG RAF1 AKT3
Type II diabetes mellitus_Homo sapiens_hsa04930	8.05082e-05	0.000258712	0.577234	1.86673	79	40	PIK3R2 PKM PIK3R1 SOCS3 SOCS1 MAPK9 PIK3R3 MAPK8 MAPK1 MAPK10 IKBKB MAPK3 PIK3R5 PRKCZ CACNA1A HKDC1 PIK3CD SOCS2 PIK3CB KCNJ11 TNF MTOR
Neurotrophin signaling pathway_Homo sapiens_hsa04722	1.00003e-06	5.58165e-06	0.535918	1.86669	0	101	NRAS IRAK1 PIK3R2 MAPKAPK2 HRAS KRAS RAP1A MAPK13 GRB2 PIK3R1 NFKBIE NFKBIB CALML5 MAPK9 RAC1 NFKB1 MAPK11 CRKL MAP2K1 PDPK1 NFKBIA PIK3R3 MAPK8 MAPK1 MAPK10 IKBKB AKT2 TRAF6 MAPK14 MAPK3 JUN TP53 RIPK2 PIK3R5 BAX CDC42 GSK3B PIK3CD SHC1 AKT1 CRK PIK3CB FASLG MAPK12 RAP1B MAP2K2 MAPK7 MAP3K5 PTPN11 MAP3K3 RPS6KA5 YWHAE RHOA MAGED1 ATF4 CALM2 RELA SOS2 PIK3CG RAF1 AKT3
Fc epsilon RI signaling pathway_Homo sapiens_hsa04664	7.00701e-06	2.99811e-05	0.554796	1.86646	6	61	NRAS MAP2K3 PIK3R2 HRAS KRAS MAPK13 GRB2 PIK3R1 MAPK9 RAC1 CSF2 MAPK11 MAP2K1 PDPK1 PIK3R3 MAPK8 MAPK1 MAPK10 RAC2 AKT2 MAPK14 MAPK3 PIK3R5 PRKCA SYK MAP2K6 PIK3CD AKT1 PIK3CB MAPK12 MAP2K2 TNF PLA2G4E RAC3 SOS2 PIK3CG RAF1 AKT3 LCP2
Pertussis_Homo sapiens_hsa05133	7.00656e-06	2.99811e-05	0.549607	1.85128	6	62	IRAK1 CFL1 ITGB1 MAPK13 TICAM1 IRF1 IL12B CALML5 GNAI2 MAPK9 NFKB1 MAPK11 MAPK8 GNAI3 MAPK1 MAPK10 CASP7 TRAF6 ITGAM IL1B MAPK14 CASP1 MAPK3 JUN TLR4 IL1A MAPK12 TNF IRF8 TIRAP IL12A RHOA CALM2 RELA IL6 CXCL8 NLRP3 PYCARD MYD88
VEGF signaling pathway_Homo sapiens_hsa04370	3.30712e-05	0.000122836	0.555663	1.84418	32	52	NRAS PIK3R2 MAPKAPK2 HRAS KRAS MAPK13 HSPB1 PIK3R1 RAC1 MAPK11 MAP2K1 PIK3R3 MAPK1 PRKCB RAC2 AKT2 MAPK14 MAPK3 PIK3R5 PRKCA CDC42 PIK3CD AKT1 PIK3CB MAPK12 MAP2K2 SRC PTGS2 PLA2G4E RAC3 PIK3CG RAF1 AKT3
Estrogen signaling pathway_Homo sapiens_hsa04915	1.00019e-06	5.58165e-06	0.537142	1.84357	0	80	HSPA1B NRAS PIK3R2 HRAS EGFR HSPA8 HSP90AB1 KRAS GRB2 GNAS PIK3R1 HSPA6 HSP90AA1 CALML5 GNAI2 HSP90B1 HSPA2 MAP2K1 PIK3R3 PRKACA GNAI3 MAPK1 ADCY7 HSPA1L AKT2 MAPK3 JUN PIK3R5 KCNJ5 PIK3CD SHC1 HSPA1A AKT1 PIK3CB MAP2K2 FKBP5 KCNJ3 KCNJ9 SRC CREB3L1 CREB5 ATF4 CALM2 SOS2 PIK3CG RAF1 AKT3
Longevity regulating pathway - multiple species_Homo sapiens_hsa04213	4.21282e-05	0.000148749	0.558518	1.84019	41	48	HSPA1B NRAS PIK3R2 HRAS HSPA8 CRYAB KRAS PIK3R1 HSPA6 HSPA2 PIK3R3 HDAC2 PRKACA ADCY7 HSPA1L AKT2 HDAC1 PIK3R5 ATG5 PIK3CD HSPA1A AKT1 PIK3CB MTOR
Acute myeloid leukemia_Homo sapiens_hsa05221	4.8134e-05	0.000163885	0.556045	1.83557	47	49	NRAS PIK3R2 HRAS KRAS GRB2 PIK3R1 NFKB1 MAP2K1 IKBKG STAT3 PIK3R3 JUP MAPK1 IKBKB AKT2 TCF7L2 MAPK3 MYC PIK3R5 PIK3CD AKT1 PIK3CB CHUK MAP2K2 MTOR RUNX1 RELA SOS2 PIK3CG RAF1 EIF4EBP1 AKT3 BRAF CEBPA RARA STAT5B PPARD
Fatty acid biosynthesis_Homo sapiens_hsa00061	0.000709949	0.00184587	0.8312	1.83479	563	6	FASN ACSL4 ACACA ACSL3
Endocytosis_Homo sapiens_hsa04144	9.99999e-07	5.58165e-06	0.509082	1.83162	0	193	RAB5A ARF1 HSPA1B ARF5 HLA-B CAPZB TFRC RAB10 HLA-G ARFGAP3 HRAS EGFR HSPA8 CLTC EHD2 ACAP2 HLA-A RAB5C GBF1 ARF6 ARF3 CLTCL1 RAB7A HLA-C ARFGEF1 HSPA6 CAV1 IGF2R AGAP3 AP2A2 RAB4A DNM2 HSPA2 ARFGEF2 ARPC1B RAB11A CLTA MDM2 AP2A1 MVB12A AP2B1 CAPZA2 VPS4A AP2M1 TSG101 VPS28 CHMP2A TGFB1 PDCD6IP HSPA1L LDLR TRAF6 EHD1 PDGFRA CHMP6 HLA-F HGS CYTH4 CHMP1B F2R VPS45 CHMP7 ARAP1 RAB11FIP5 DNM1 PRKCZ A…
T cell receptor signaling pathway_Homo sapiens_hsa04660	1.00014e-06	5.58165e-06	0.530451	1.82511	0	83	NRAS PIK3R2 HRAS KRAS MAPK13 GRB2 PIK3R1 NFKBIE PAK6 NFKBIB MAPK9 NFKB1 CSF2 MAPK11 MAP2K1 IKBKG PDPK1 NFKBIA PIK3R3 CDK4 MAPK1 IKBKB AKT2 MAPK14 MAPK3 JUN PAK4 PIK3R5 BCL10 CDC42 GSK3B PIK3CD CBLB AKT1 MAP3K7 PIK3CB RASGRP1 MAPK12 CHUK MAP2K2 TNF CD247 RHOA PTPRC RELA SOS2 PIK3CG RAF1 AKT3 LCP2 PAK2
HTLV-I infection_Homo sapiens_hsa05166	9.99999e-07	5.58165e-06	0.508249	1.82411	0	182	PCNA BUB3 RAN FDPS NRAS XPO1 CANX HLA-B POLD3 PIK3R2 ICAM1 HLA-G HRAS SLC25A6 VDAC1 HLA-A CDC23 KRAS BCL2L1 VAC14 EP300 PIK3R1 HLA-C RANBP1 HLA-DRB1 CALR SLC2A1 MAD2L1 NFKB1 CSF2 IKBKG RRAS NFKBIA PIK3R3 CTNNB1 MAPK8 HLA-DQB1 HLA-DRA HLA-DPA1 SLC25A4 PRKACA ANAPC7 CDK4 TSPO VDAC2 ADCY7 TGFB1 IKBKB AKT2 PDGFRA JUN TP53 HLA-F POLE TRRAP MYC PIK3R5 IL1R2 ZFP36 CRTC2 RRAS2 JAK1 TLN1 POLE2 BAX CHEK1 G…
Rheumatoid arthritis_Homo sapiens_hsa05323	7.00355e-06	2.99811e-05	0.536274	1.82139	6	69	ATP6V1H ATP6V0B ATP6V1B2 ATP6V0D1 ATP6V0A1 ICAM1 ATP6V1G1 ATP6AP1 ATP6V0C ATP6V1A HLA-DRB1 CSF2 HLA-DQB1 HLA-DRA HLA-DPA1 TGFB1 IL1B JUN CCL3 CCL5 TNFSF13 TLR4 IL1A TLR2 ATP6V1F CCL2 TNF IL18 ATP6V1E1 ATP6V1C1 HLA-DMA HLA-DPB1 HLA-DQA1 HLA-DRB5 ATP6V1D ATP6V0A4 ATP6V0E2 IL6 CXCL8 HLA-DQA2 HLA-DOB
Proteoglycans in cancer_Homo sapiens_hsa05205	1e-06	5.58165e-06	0.512366	1.82096	0	147	RPS6 ACTG1 ACTB NRAS EZR PIK3R2 HRAS EGFR ITGB1 KRAS MAPK13 GRB2 PPP1CC FLNA PIK3R1 FLNC CAV1 DDX5 IL12B RDX RAC1 CTTN MAPK11 MSN ITGA2 PPP1CA MAP2K1 MDM2 RRAS PDPK1 STAT3 PPP1CB PIK3R3 ITGB5 CTNNB1 PRKACA MAPK1 CD63 TGFB1 PRKCB AKT2 MAPK14 MAPK3 TP53 ITGB3 MYC TLR4 PIK3R5 TLR2 RRAS2 PRKCA CDC42 FLNB ITGAV PIK3CD CBLB AKT1 CAV2 PIK3CB FASLG MAPK12 MAP2K2 ROCK1 TNF MTOR IQGAP1 PTPN11 SRC RHOA WNT5…
Sphingolipid signaling pathway_Homo sapiens_hsa04071	1.00004e-06	5.58165e-06	0.523745	1.81986	0	97	NRAS PPP2R1A PIK3R2 HRAS SPTLC1 KRAS MAPK13 PPP2R2A PIK3R1 GNAI2 PPP2CA MAPK9 RAC1 NFKB1 MAPK11 SPTLC2 MAP2K1 PDPK1 PIK3R3 MAPK8 GNAI3 MAPK1 MAPK10 PRKCB RAC2 AKT2 MAPK14 MAPK3 TP53 PIK3R5 PRKCZ PPP2R5C PRKCA SGPL1 BAX CERS2 PIK3CD AKT1 TRADD PIK3CB MAPK12 MAP2K2 ROCK1 TNF BID MAP3K5 SMPD2 ASAH1 CERS6 RHOA
Progesterone-mediated oocyte maturation_Homo sapiens_hsa04914	2.40207e-05	9.1599e-05	0.534775	1.80361	23	63	PIK3R2 HSP90AB1 CDC23 KRAS MAPK13 PIK3R1 HSP90AA1 PLK1 GNAI2 MAD2L1 MAPK9 MAPK11 CDK1 MAP2K1 PIK3R3 MAPK8 PRKACA ANAPC7 GNAI3 MAPK1 MAPK10 ADCY7 AKT2 MAPK14 MAPK3 PIK3R5 PIK3CD AKT1 PIK3CB MAPK12 CCNB3 ANAPC2 PDE3B PIK3CG RAF1 AKT3 CDC25B
FoxO signaling pathway_Homo sapiens_hsa04068	2.00006e-06	1.04005e-05	0.515425	1.79313	1	99	NRAS PIK3R2 HRAS EGFR KRAS MAPK13 GRB2 EP300 PIK3R1 PLK2 PLK3 SGK1 PLK1 MAPK9 MAPK11 MAP2K1 MDM2 PDPK1 STAT3 PIK3R3 MAPK8 MAPK1 MAPK10 TGFB1 IKBKB AKT2 MAPK14 MAPK3 PIK3R5 BCL6 HOMER2 IL7R KLF2 PRMT1 PLK4 PIK3CD AKT1 PIK3CB FASLG MAPK12 TGFBR1 CHUK MAP2K2 CREBBP TNFSF10 CCNB3 ATM IL6 SOS2 TGFBR2 PIK3CG RAF1 CDKN1B AKT3 IRS2 SGK3 SOD2 GADD45A BRAF
Arrhythmogenic right ventricular cardiomyopathy (ARVC)_Homo sapiens_hsa05412	0.000163455	0.00048696	0.539892	1.78225	162	49	ACTG1 ACTB ITGB1 ACTN1 ACTN4 LMNA EMD CTNNA1 ATP2A2 ITGA3 ITGA2 ITGB5 CTNNB1 JUP DSG2 TCF7L2 ITGB3
Glycolysis / Gluconeogenesis_Homo sapiens_hsa00010	0.000346665	0.000944249	0.544561	1.77472	344	43	PFKP PFKM GAPDH PKM ALDH3A2 ALDOA PFKL ENO1 PGK1 TPI1 PGAM4 ALDH2 ALDH1B1 HKDC1 PDHB LDHA LDHB DLAT LDHAL6A
Platelet activation_Homo sapiens_hsa04611	2.0001e-06	1.04005e-05	0.511316	1.7744	1	95	ACTG1 ACTB PIK3R2 ITGB1 RAP1A MAPK13 PPP1CC GNAS PIK3R1 GNAI2 MAPK11 ITGA2 PPP1CA APBB1IP PPP1CB PIK3R3 VAMP8 PRKACA GNAI3 MAPK1 ADCY7 COL1A1 AKT2 MAPK14 MAPK3 ITGB3 FCGR2A VASP PRKG1 PIK3R5 F2R PRKCZ P2RY12 TLN1 SYK PIK3CD AKT1 PIK3CB RASGRP1 MAPK12 RAP1B ROCK1 RASGRP2 SRC RHOA
Fructose and mannose metabolism_Homo sapiens_hsa00051	0.00293681	0.00656194	0.615678	1.76998	2783	18	PFKP PFKM ALDOA PFKL TPI1 PFKFB3 AKR1B1 HKDC1 MPI TSTA3 AKR1B10
Collecting duct acid secretion_Homo sapiens_hsa04966	0.00271541	0.00611501	0.602453	1.76601	2600	20	ATP6V1B2 ATP6V0D1 ATP6V0A1 ATP6V1G1 ATP6V0C ATP6V1A ATP6V1F ATP6V1E1 ATP6V1C1 ATP6V1D ATP6V0A4 ATP6V0E2
Non-small cell lung cancer_Homo sapiens_hsa05223	0.000274836	0.00077062	0.533498	1.75776	273	48	NRAS PIK3R2 HRAS EGFR KRAS GRB2 PIK3R1 MAP2K1 PDPK1 PIK3R3 CDK4 MAPK1 PRKCB AKT2 MAPK3 TP53 PIK3R5 PRKCA PIK3CD AKT1 PIK3CB MAP2K2 RXRG SOS2 PIK3CG RAF1 ERBB2 AKT3 RASSF5
Adherens junction_Homo sapiens_hsa04520	0.000111131	0.000345471	0.523686	1.75696	110	59	ACTG1 ACTB EGFR ACTN1 ACTN4 EP300 TJP1 PTPRJ CTNNA1 RAC1 CSNK2A2 PTPN1 CTNNB1 CTNND1 MAPK1 RAC2 TCF7L2 MAPK3 CDC42 ACP1 MAP3K7 TGFBR1 CREBBP IQGAP1 SRC SSX2IP RHOA WASF3 ACTN2 RAC3 WASL TGFBR2 ERBB2
Insulin signaling pathway_Homo sapiens_hsa04910	4.00007e-06	1.9067e-05	0.502465	1.7542	3	105	FASN EIF4E RPS6 NRAS PIK3R2 HRAS KRAS GRB2 PPP1CC PIK3R1 SOCS3 ACACA SOCS1 CALML5 MAPK9 CRKL PPP1CA MAP2K1 PDPK1 PTPN1 PPP1CB PIK3R3 MAPK8 PRKACA MAPK1 MAPK10 IKBKB AKT2 MAPK3 PIK3R5 PRKCZ TSC1 HKDC1 EXOC7 FLOT2 GSK3B PIK3CD SHC1 CBLB AKT1 CRK SOCS2 PIK3CB FLOT1 MAP2K2 MTOR PYGB CALM2 PDE3B SOS2 MKNK1 RHOQ PIK3CG RAF1 LIPE EIF4EBP1 AKT3
Osteoclast differentiation_Homo sapiens_hsa04380	5.00008e-06	2.29287e-05	0.500238	1.74928	4	108	PIK3R2 MAPK13 GRB2 SQSTM1 STAT1 PIK3R1 SOCS3 CYLD IFNGR2 SOCS1 MAPK9 RAC1 NFKB1 MAPK11 MAP2K1 IKBKG NFKBIA PIK3R3 IRF9 MAPK8 MAPK1 MAPK10 TGFB1 IKBKB AKT2 TRAF6 IL1B MAPK14 MAPK3 JUN ITGB3 FCGR2A IL1A PIK3R5 IFNAR2 NCF2 SIRPG JAK1 SYK MAP2K6 PIK3CD TYK2 AKT1 MAP3K7 PIK3CB MAPK12 TGFBR1 CHUK TNF IFNB1
GnRH signaling pathway_Homo sapiens_hsa04912	9.50679e-05	0.000298785	0.515813	1.74395	94	65	NRAS MAP2K3 HRAS EGFR KRAS MAPK13 GRB2 GNAS CALML5 MAPK9 MAPK11 MAP2K1 MAPK8 PRKACA MAPK1 MAPK10 ADCY7 PRKCB MAPK14 MAPK3 JUN PRKCA CDC42 MAP2K6 MAPK12 MAP2K2 MAPK7 MAP3K3 SRC ATF4 PLA2G4E CALM2 FSHB SOS2 RAF1
Fc gamma R-mediated phagocytosis_Homo sapiens_hsa04666	8.60436e-05	0.000273428	0.508891	1.72839	85	69	CFL1 PIK3R2 ARF6 PIK3R1 DNM2 RAC1 CRKL ARPC1B MAP2K1 PIK3R3 MARCKSL1 MAPK1 PRKCB RAC2 AKT2 MAPK3 GSN FCGR2A VASP PIK3R5 PRKCA ARPC4 ARPC5 CDC42 ARPC2 SYK LIMK1 PIK3CD AKT1 CRK PIK3CB ASAP1 LIMK2 PIP5K1C WASF3 PTPRC PLA2G4E WASL PIK3CG RAF1 AKT3 LYN PRKCE PRKCD GAB2 VAV1 VAV3 HCK SPHK1 ASAP2 ARPC1A ARPC3 PIK3CA
Tight junction_Homo sapiens_hsa04530	8.00039e-06	3.36487e-05	0.495948	1.72107	7	95	ACTG1 ACTB NRAS PPP2R1A HRAS ACTN1 ACTN4 KRAS PPP2R2A YBX3 MYH9 TJP1 GNAI2 CTNNA1 PPP2CA CTTN CSNK2A2 RRAS MYH10 CTNNB1 MAGI3 CDK4 GNAI3 PRKCB LLGL1 AKT2 TJP2 PRKCZ RRAS2 PRKCA CDC42 MAGI2 SPTAN1 RAB13 MPDZ AKT1 ASH1L SRC RHOA EXOC4 SHROOM3
ErbB signaling pathway_Homo sapiens_hsa04012	7.90281e-05	0.000256841	0.502983	1.71544	78	73	NRAS PIK3R2 HRAS EGFR KRAS GRB2 PIK3R1 PAK6 MAPK9 CRKL MAP2K1 PIK3R3 MAPK8 MAPK1 MAPK10 PRKCB AKT2 MAPK3 JUN MYC PAK4 PIK3R5 PRKCA GSK3B PIK3CD SHC1 CBLB AKT1 CRK PIK3CB MAP2K2 MTOR SRC NRG1 SOS2 PIK3CG RAF1 EIF4EBP1 CDKN1B ERBB2 AKT3 PAK2 BRAF ERBB3 ABL1 PAK3 STAT5B ABL2 PTK2 CBL CDKN1A PIK3CA MAP2K7 MAP2K4 CAMK2G ELK1 BAD
DNA replication_Homo sapiens_hsa03030	0.00247693	0.00562223	0.548366	1.71233	2436	30	MCM7 PCNA MCM3 POLD3 MCM4 MCM5 RFC3 RFC4 POLE MCM6 POLE2 SSBP1 POLD1
mTOR signaling pathway_Homo sapiens_hsa04150	0.000886914	0.00224476	0.523476	1.70994	882	44	EIF4E RPS6 PIK3R2 PIK3R1 PDPK1 PIK3R3 MAPK1 IKBKB PRKCB AKT2 MAPK3 PIK3R5 PRKCA TSC1 PIK3CD AKT1 PIK3CB RRAGA TNF MTOR RRAGD
Oxidative phosphorylation_Homo sapiens_hsa00190	3.30038e-05	0.000122836	0.495792	1.70851	32	85	ATP6V1H ATP6V0B ATP6V1B2 SDHA ATP6V0D1 IVNS1ABP ATP6V0A1 ATP6V1G1 ATP6AP1 ATP6V0C ATP6V1A UQCRC2 CYC1 PPA1 NDUFA8 NDUFS8 NDUFA10 NDUFA5 COX15 ATP12A NDUFB3 COX10 SDHC NDUFA4 SDHB NDUFS3 UQCRC1 NDUFA9 ATP6V1F NDUFS1 ATP6V1E1 ATP6V1C1 COX5A NDUFS2 ATP6V1D NDUFV1 ATP6V0A4 COX11 ATP6V0E2 COX5B COX7B2 COX4I2
Focal adhesion_Homo sapiens_hsa04510	2e-06	1.04005e-05	0.478367	1.7049	1	156	ACTG1 ACTB PIK3R2 HRAS EGFR ITGB1 ACTN1 ACTN4 RAP1A GRB2 PPP1CC FLNA CAPN2 PIK3R1 FLNC CAV1 PAK6 ITGA3 MAPK9 RAC1 CRKL ITGA2 PPP1CA MAP2K1 PDPK1 PPP1CB PIK3R3 ITGB5 CTNNB1 MAPK8 MAPK1 MAPK10 COL1A1 PRKCB RAC2 AKT2 PDGFRA MAPK3 JUN ITGB3 LAMA5 PAK4 VASP PIK3R5 LAMB1 PDGFC PRKCA TLN1 CDC42 FLNB ITGAV GSK3B PIK3CD SHC1 AKT1 CAV2 CRK PIK3CB RAP1B ROCK1 PDGFA ITGB4 SRC RHOA PIP5K1C ZYX ACTN2 VTN RAC3 …
Rap1 signaling pathway_Homo sapiens_hsa04015	3e-06	1.45796e-05	0.477734	1.70112	2	153	ACTG1 ACTB NRAS EPHA2 MAP2K3 PFN1 PIK3R2 HRAS EGFR ITGB1 KRAS RAP1A MAPK13 GNAS PIK3R1 CALML5 GNAI2 RAC1 MAPK11 CRKL RALB MAP2K1 RRAS APBB1IP PIK3R3 CTNNB1 MAGI3 GNAI3 CTNND1 MAPK1 ADCY7 PRKCB RAC2 AKT2 ITGAM PDGFRA MAPK14 PRKD2 MAPK3 ITGB3 VASP PIK3R5 F2R PDGFC PRKCZ PRKCA DOCK4 TLN1 CDC42 MAGI2 FGFR2 MAP2K6 PIK3CD AKT1 CRK PIK3CB MAPK12 RAP1B MAP2K2 RALA PDGFA RASGRP2 RAPGEF2 SRC RAPGEF3 RHOA C…
Leukocyte transendothelial migration_Homo sapiens_hsa04670	4.90048e-05	0.000164887	0.492416	1.69943	48	87	ACTG1 ACTB EZR PIK3R2 ICAM1 ITGB1 ACTN1 ACTN4 RAP1A MAPK13 PIK3R1 GNAI2 CTNNA1 RAC1 MAPK11 MSN PIK3R3 CTNNB1 GNAI3 CTNND1 PRKCB RAC2 ITGAM MAPK14 VASP PIK3R5 NCF2 PRKCA CDC42 PIK3CD PIK3CB MAPK12 RAP1B ROCK1 PTPN11 CYBA RAPGEF3 RHOA
Ribosome biogenesis in eukaryotes_Homo sapiens_hsa03008	0.000468779	0.001253	0.50866	1.69653	467	55	NXF1 RAN XPO1 NXF3 EIF6 HEATR1 MDN1 GTPBP4 UTP6 NXF5 CSNK2A2 NXT1 NOP56 NAT10 RIOK1 REXO2 NXT2 DKC1 RMRP SBDS WDR75 UTP15 XRN2 RCL1 RBM28 GAR1 NOB1
Inflammatory bowel disease (IBD)_Homo sapiens_hsa05321	0.000756934	0.00193288	0.511765	1.69255	754	50	STAT1 HLA-DRB1 IFNGR2 IL12B NFKB1 STAT3 HLA-DQB1 HLA-DRA HLA-DPA1 TGFB1 IL4R IL1B JUN TLR4 IL1A TLR2 NOD2 TNF IL18 HLA-DMA HLA-DPB1 HLA-DQA1 HLA-DRB5 IL12A RELA IL6 HLA-DQA2 IFNGR1 HLA-DOB
Natural killer cell mediated cytotoxicity_Homo sapiens_hsa04650	1.80005e-05	6.95697e-05	0.484611	1.68697	17	100	NRAS HLA-B PIK3R2 ICAM1 HLA-G HRAS HLA-A KRAS GRB2 PIK3R1 HLA-C IFNGR2 RAC1 CSF2 TNFRSF10D MAP2K1 PIK3R3 MAPK1 TNFRSF10C PRKCB RAC2 MAPK3 ULBP2 PIK3R5 IFNAR2 CD48 PRKCA SYK PIK3CD SHC1 PIK3CB FASLG MAP2K2 TNF IFNB1 BID ULBP1 TNFRSF10B PTPN11 CD247 TNFSF10 HLA-E IFNA17 IFNA21 IFNA7 RAC3 SOS2 IFNAR1 PIK3CG IFNGR1 RAF1 IFNA5 IFNA8 LCP2
Cell cycle_Homo sapiens_hsa04110	3.90025e-05	0.000139434	0.486538	1.68513	38	92	MCM7 PCNA BUB3 MCM3 YWHAH MCM4 CDC23 MCM5 EP300 SKP1 PLK1 YWHAZ PRKDC MAD2L1 CDK1 MDM2 HDAC2 ANAPC7 CDK4 TGFB1 SMC3 TP53 HDAC1 MYC ZBTB17 WEE1 MCM6 YWHAQ YWHAB YWHAG CHEK1 GSK3B CREBBP CDC45 CCNB3 ORC5 YWHAE ATM ORC2 ESPL1
Biosynthesis of amino acids_Homo sapiens_hsa01230	0.0009697	0.00243276	0.508458	1.67848	966	49	MAT2A PFKP PFKM GAPDH PRPS1 PKM ALDH18A1 ALDOA PFKL ENO1 PGK1 TPI1 PGAM4 PHGDH ACO1 MAT1A TKT ASS1 PRPS2 BCAT1 CS ENO3
Dilated cardiomyopathy_Homo sapiens_hsa05414	0.000558717	0.00147956	0.500157	1.67565	557	58	ACTG1 ACTB ITGB1 TPM4 TPM1 LMNA GNAS TTN EMD ATP2A2 ITGA3 TPM3 ITGA2 ITGB5 PRKACA ADCY7 TGFB1 ITGB3
Long-term depression_Homo sapiens_hsa04730	0.00237252	0.0055166	0.517736	1.66952	2355	39	NRAS PPP2R1A HRAS KRAS GNAS GNAI2 PPP2CA MAP2K1 GNAI3 MAPK1 PRKCB MAPK3 PRKG1 PRKCA CACNA1A
Vasopressin-regulated water reabsorption_Homo sapiens_hsa04962	0.00440706	0.00926779	0.523445	1.65497	4353	33	RAB5A DYNLL1 NSF DYNC1H1 RAB5C GNAS DYNLL2 RAB11A PRKACA AQP2
Phospholipase D signaling pathway_Homo sapiens_hsa04072	3.80009e-05	0.000137573	0.473601	1.65157	37	103	ARF1 NRAS PIK3R2 HRAS EGFR KRAS GRB2 ARF6 GNAS PIK3R1 DNM2 RALB MAP2K1 RRAS PIK3R3 AGPAT5 MAPK1 ADCY7 AKT2 PDGFRA MAPK3 CYTH4 DGKD PIK3R5 F2R DNM1 LPAR6 PDGFC RRAS2 PRKCA TSC1 SYK PIK3CD SHC1 AKT1 PIK3CB MAP2K2 MTOR RALA PDGFA PTPN11 CYTH2 RAPGEF3 RHOA PIP5K1C CYTH1 PLA2G4E CXCL8 SOS2 PIK3CG RAF1 AKT3
Pentose phosphate pathway_Homo sapiens_hsa00030	0.011493	0.0223606	0.573857	1.64976	10894	18	PGD PFKP PFKM PRPS1 ALDOA PFKL G6PD TKT PRPS2 DERA
Bladder cancer_Homo sapiens_hsa05219	0.00465038	0.00970809	0.518647	1.64571	4598	34	NRAS HRAS EGFR KRAS MAP2K1 MDM2 CDK4 MAPK1 MAPK3 TP53 MYC DAPK2 MAP2K2 SRC RPS6KA5 FGFR3 CXCL8 RAF1 ERBB2
Adrenergic signaling in cardiomyocytes_Homo sapiens_hsa04261	6.40024e-05	0.000212845	0.472291	1.64208	63	98	PPP2R1A PIK3R2 TPM4 TPM1 MAPK13 PPP2R2A PPP1CC GNAS PIK3R1 CALML5 GNAI2 PPP2CA ATP1A1 ATP2A2 TPM3 MAPK11 PPP1CA PPP1CB PIK3R3 ATP2B4 ATP2B1 ATP1B3 PRKACA GNAI3 MAPK1 ADCY7 AKT2 MAPK14 MAPK3 PIK3R5 PPP2R5C PRKCA ACTC1 ATP1A2 ATP1A3 PIK3CD AKT1 PIK3CB MAPK12 RPS6KA5 CREB3L1 RAPGEF3
Amoebiasis_Homo sapiens_hsa05146	0.000241047	0.000682567	0.478324	1.64169	240	80	RAB5A PIK3R2 ACTN1 ACTN4 RAB5C HSPB1 GNAS PIK3R1 RAB7A SERPINB1 SERPINB9 IL12B NFKB1 CSF2 PIK3R3 PRKACA COL1A1 TGFB1 PRKCB SERPINB6 ITGAM IL1B LAMA5 TLR4 PIK3R5 LAMB1 IL1R2 TLR2 PRKCA
N-Glycan biosynthesis_Homo sapiens_hsa00510	0.00566559	0.0116833	0.513764	1.63022	5602	34	RPN2 RPN1 DAD1 STT3A GANAB DPM1 MAN2A2 ALG1 DDOST ALG11 DOLK MOGS B4GALT1 ALG3 DPM3 ALG6 MGAT4B B4GALT2 DPM2 ALG5
Carbohydrate digestion and absorption_Homo sapiens_hsa04973	0.00725393	0.01461	0.521768	1.62928	7136	30	PIK3R2 PIK3R1 ATP1A1 PIK3R3 ATP1B3 PRKCB AKT2 PIK3R5 HKDC1 ATP1A2 ATP1A3 PIK3CD AKT1 PIK3CB SLC5A1 PIK3CG AKT3
Prion diseases_Homo sapiens_hsa05020	0.00990271	0.0195552	0.530275	1.62232	9669	26	HSPA5 MAP2K1 PRKACA MAPK1 IL1B MAPK3 CCL5 IL1A BAX STIP1 HSPA1A MAP2K2
Gastric acid secretion_Homo sapiens_hsa04971	0.00402834	0.00859781	0.49521	1.61389	4008	43	ACTB EZR GNAS CALML5 GNAI2 ATP1A1 KCNJ16 ATP1B3 PRKACA GNAI3 ADCY7 PRKCB KCNJ2 PRKCA ATP1A2 ATP1A3
MAPK signaling pathway_Homo sapiens_hsa04010	3e-06	1.45796e-05	0.448366	1.61317	2	193	HSPA1B NRAS MAP2K3 MAPKAPK2 HRAS EGFR HSPA8 KRAS RAP1A MAPK13 GRB2 HSPB1 FLNA FLNC HSPA6 DUSP3 MAPK9 RAC1 HSPA2 NFKB1 MAPK11 CRKL MAP2K1 IKBKG RRAS MAPK8 PRKACA MAPK1 MAPK10 TGFB1 IKBKB PRKCB HSPA1L RAC2 AKT2 TRAF6 TAOK3 PDGFRA IL1B MAPK14 MAPK3 JUN TP53 MYC DUSP5 IL1A IL1R2 RRAS2 PRKCA CACNA1A CDC42 FLNB FGFR2 MAP2K6 DUSP10 HSPA1A RPS6KA4 AKT1 CRK MAP3K7 RASGRP1 FASLG MAPK12 TGFBR1 RAP1B CHUK MA…
Chemokine signaling pathway_Homo sapiens_hsa04062	1.3e-05	5.23662e-05	0.452509	1.60772	12	146	NRAS PIK3R2 HRAS KRAS RAP1A GRB2 STAT1 PIK3R1 CXCL9 CXCL10 NFKBIB GNAI2 RAC1 NFKB1 CRKL MAP2K1 IKBKG NFKBIA STAT3 PIK3R3 GNB2 PRKACA GNAI3 MAPK1 ADCY7 IKBKB PRKCB RAC2 AKT2 MAPK3 CCL3 CCL5 PIK3R5 CXCL3 PRKCZ CCL8 CDC42 GNB1 GSK3B PIK3CD SHC1 AKT1 CRK PIK3CB RAP1B CHUK CCL2 ROCK1 RASGRP2 SRC GNG5 RHOA GNB3 GNB4 XCR1 RELA CXCL8 SOS2 JAK2 WASL CCR5 PIK3CG RAF1 STAT2 AKT3 CXCR5 LYN BRAF CCR2 CCL4 CXC…
Melanoma_Homo sapiens_hsa05218	0.00232223	0.00544391	0.482146	1.60547	2317	54	NRAS PIK3R2 HRAS EGFR KRAS PIK3R1 MAP2K1 MDM2 PIK3R3 CDK4 MAPK1 AKT2 PDGFRA MAPK3 TP53 PIK3R5 PDGFC PIK3CD AKT1 PIK3CB MAP2K2 PDGFA
Pathways in cancer_Homo sapiens_hsa05200	9.99999e-07	5.58165e-06	0.439452	1.6023	0	276	NRAS PIK3R2 TPR HRAS EGFR ITGB1 HSP90AB1 KRAS BCL2L1 MSH6 GRB2 EP300 GNAS STAT1 PIK3R1 CASP8 HSP90AA1 SLC2A1 GNAI2 CTNNA1 HSP90B1 ITGA3 MAPK9 RAC1 TPM3 NFKB1 CRKL ITGA2 RALB MAP2K1 IKBKG MDM2 NFKBIA STAT3 PIK3R3 CTNNB1 MAPK8 HDAC2 GNB2 JUP FADD PRKACA CDK4 GNAI3 MAPK1 MAPK10 ADCY7 TGFB1 IKBKB PRKCB RAC2 AKT2 TRAF6 GSTP1 PDGFRA TCF7L2 MAPK3 JUN TP53 HDAC1 LAMA5 MYC BCR PIK3R5 BIRC5 PTGER2 LAMB1 EG…
Regulation of actin cytoskeleton_Homo sapiens_hsa04810	9.99999e-06	4.14492e-05	0.444567	1.58905	9	166	ACTG1 ACTB NRAS EZR CFL1 PFN1 PIK3R2 HRAS EGFR ITGB1 ACTN1 ACTN4 KRAS PPP1CC PIK3R1 MYH9 PAK6 RDX ITGA3 RAC1 MSN CRKL ARPC1B ITGA2 PPP1CA MAP2K1 RRAS MYH10 PPP1CB PIK3R3 ITGB5 MAPK1 RAC2 ITGAM PDGFRA MAPK3 GSN ITGB3 ITGAX CYFIP1 PAK4 PIK3R5 F2R PDGFC RRAS2 ARPC4 ARPC5 CDC42 ITGAV ARPC2 FGFR2 LIMK1 PIK3CD CRK PIK3CB MAP2K2 ROCK1 LIMK2 PDGFA IQGAP1 ARHGEF6 ITGB4 SRC RHOA PIP5K1C ACTN2 RAC3 FGFR3 IT…
Ras signaling pathway_Homo sapiens_hsa04014	1.4e-05	5.56111e-05	0.444238	1.58743	13	165	RAB5A NRAS EPHA2 PIK3R2 HRAS EGFR RAB5C KRAS BCL2L1 RAP1A GRB2 ARF6 PIK3R1 TBK1 PAK6 CALML5 MAPK9 RAC1 NFKB1 RALB MAP2K1 IKBKG RRAS EXOC2 PIK3R3 MAPK8 GNB2 PRKACA MAPK1 MAPK10 IKBKB PRKCB RAC2 AKT2 PDGFRA MAPK3 PAK4 PIK3R5 PDGFC RRAS2 PRKCA CDC42 GNB1 FGFR2 PIK3CD SHC1 AKT1 PIK3CB RASGRP1 FASLG RAP1B CHUK MAP2K2 PLA2G2F RALA NF1 PDGFA PTPN11 RASGRP2 GNG5 HTR7 RHOA PLA2G12B RASGRP4 GNB3 GNB4 PLA2G…
Autoimmune thyroid disease_Homo sapiens_hsa05320	0.00717346	0.0145504	0.486921	1.57889	7131	41	HLA-B HLA-G HLA-A HLA-C HLA-DRB1 HLA-DQB1 HLA-DRA HLA-DPA1 HLA-F FASLG HLA-E IFNA17 HLA-DMA HLA-DPB1 HLA-DQA1 HLA-DRB5 IFNA21 IFNA7 HLA-DQA2 IFNA5 HLA-DOB IFNA8
Small cell lung cancer_Homo sapiens_hsa05222	0.00164869	0.00399598	0.46133	1.5702	1647	71	PIK3R2 ITGB1 BCL2L1 PIK3R1 ITGA3 NFKB1 ITGA2 IKBKG NFKBIA PIK3R3 CDK4 IKBKB AKT2 TRAF6 TP53 LAMA5 MYC PIK3R5 LAMB1 ITGAV PIK3CD AKT1 TRAF3 PIK3CB CHUK APAF1 PTGS2 RXRG ITGA6 RELA PIK3CG TRAF4 CDKN1B AKT3 BIRC3 LAMC1 LAMB3 XIAP COL4A5 RXRA
Dopaminergic synapse_Homo sapiens_hsa04728	0.000590049	0.0015482	0.45365	1.56904	589	90	PPP2R1A MAPK13 PPP2R2A PPP1CC GNAS CALML5 GNAI2 PPP2CA MAPK9 MAPK11 PPP1CA PPP1CB MAPK8 GNB2 PRKACA GNAI3 CLOCK MAPK10 PRKCB AKT2 MAPK14 PPP2R5C PRKCA CACNA1A KIF5B GNB1 GSK3B KCNJ5 AKT1 MAPK12 KCNJ3 KCNJ9 CREB3L1 GNG5 COMT CREB5 GNB3 GNB4 ATF4
Non-alcoholic fatty liver disease (NAFLD)_Homo sapiens_hsa04932	0.000160001	0.000481687	0.445988	1.56734	159	118	EIF2S1 SDHA PIK3R2 PIK3R1 SOCS3 CASP8 UQCRC2 CYC1 EIF2AK3 MAPK9 RAC1 NFKB1 NDUFA8 NDUFS8 NDUFA10 PIK3R3 MAPK8 NDUFA5 MAPK10 TGFB1 IKBKB CASP7 AKT2 IL1B JUN NDUFB3 IL1A PIK3R5 SDHC BAX CDC42 NDUFA4 SDHB NDUFS3 GSK3B UQCRC1 PIK3CD AKT1 NDUFA9 NDUFS1 PIK3CB FASLG TNF BID MAP3K5 COX5A NDUFS2 NDUFV1 ATF4 IL6R COX5B RELA IL6 CXCL8 COX7B2 COX4I2 PIK3CG AKT3 NDUFS5 IRS2
Amyotrophic lateral sclerosis (ALS)_Homo sapiens_hsa05014	0.00991436	0.0195552	0.48712	1.5663	9838	38	RAB5A MAP2K3 BCL2L1 MAPK13 RAC1 MAPK11 MAPK14 CASP1 TP53 BAX MAP2K6 MAPK12 TNF BID MAP3K5 APAF1
Systemic lupus erythematosus_Homo sapiens_hsa05322	0.000431014	0.00116292	0.450125	1.56595	430	99	SNRPD3 TRIM21 ACTN1 H3F3A ACTN4 HLA-DRB1 H2AFZ HIST1H2AB SSB HIST1H2BL SNRPB HIST1H2AA HLA-DQB1 HLA-DRA HLA-DPA1 HIST1H2AC HIST1H4A HIST1H4G HIST1H2BD HIST1H2BN H2AFY HIST1H2BC FCGR2A TROVE2 HIST2H2BE H3F3C HIST2H2AB HIST1H2BJ HIST2H2AA3 HIST1H2AI HIST3H2BB HIST2H2BF TNF HIST3H3 HIST1H2BH HIST3H2A HLA-DMA HLA-DPB1 HLA-DQA1 HLA-DRB5 HIST1H2BG ACTN2 HIST1H2AH HIST1H2AJ HIST1H2BK HLA-DQA2 HLA-DOB
Pyruvate metabolism_Homo sapiens_hsa00620	0.0181608	0.0341709	0.511413	1.56461	17733	26	PKM ALDH3A2 ACACA ALDH2 MDH2 ALDH1B1 PDHB LDHA LDHB DLAT LDHAL6A ACYP1
AMPK signaling pathway_Homo sapiens_hsa04152	0.0013263	0.00329844	0.455597	1.56103	1325	78	FASN PPP2R1A PFKP PIK3R2 PFKM RAB10 PPP2R2A PIK3R1 ACACA PPP2CA PFKL PFKFB3 PDPK1 PIK3R3 HMGCR AKT2 PIK3R5 CRTC2 PPP2R5C TSC1 EEF2 RAB14 RAB8A ELAVL1 PIK3CD AKT1 MAP3K7 PIK3CB MTOR CREB3L1 CPT1A CREB5 PIK3CG LIPE EIF4EBP1 AKT3 IRS2 STRADA CREB3L3 FBP1 TBC1D1 GYS1
Adipocytokine signaling pathway_Homo sapiens_hsa04920	0.00611327	0.0124885	0.46873	1.55297	6098	51	ACSL4 NFKBIE SOCS3 NFKBIB SLC2A1 ACSL3 MAPK9 NFKB1 IKBKG NFKBIA STAT3 MAPK8 MAPK10 IKBKB AKT2 AKT1 TRADD CHUK TNF MTOR PTPN11 CPT1A RXRG RELA JAK2 AKT3 IRS2
PI3K-Akt signaling pathway_Homo sapiens_hsa04151	3e-06	1.45796e-05	0.427404	1.55064	2	239	EIF4E RPS6 NRAS PPP2R1A EPHA2 PIK3R2 HRAS EGFR YWHAH ITGB1 HSP90AB1 KRAS BCL2L1 GRB2 PPP2R2A PIK3R1 HSP90AA1 SGK1 OSMR YWHAZ HSP90B1 PPP2CA ITGA3 RAC1 NFKB1 ITGA2 MAP2K1 IKBKG MDM2 PDPK1 PIK3R3 ITGB5 GNB2 CDK4 MAPK1 COL1A1 IKBKB IL4R AKT2 PDGFRA MAPK3 TP53 ITGB3 LAMA5 MYC TLR4 PIK3R5 IFNAR2 LAMB1 F2R PKN1 IL7R TLR2 CRTC2 LPAR6 PDGFC PPP2R5C PRKCA JAK1 TSC1 YWHAQ GNB1 CDC37 YWHAB YWHAG ITGAV GSK3B…
Hypertrophic cardiomyopathy (HCM)_Homo sapiens_hsa05410	0.00567825	0.0116833	0.466239	1.54999	5666	53	ACTG1 ACTB ITGB1 TPM4 TPM1 LMNA TTN EMD ATP2A2 ITGA3 TPM3 ITGA2 ITGB5 TGFB1 ITGB3 ACTC1 ITGAV TNF ITGB4
Carbon metabolism_Homo sapiens_hsa01200	0.00242093	0.00558375	0.453451	1.54499	2419	72	SDHA PGD PFKP PFKM GAPDH PRPS1 PKM ALDOA PFKL ENO1 PGK1 TPI1 PGAM4 G6PD MDH2 PHGDH ACO1 SDHC OGDHL HKDC1 PDHB TKT SDHB DLST DLAT PCCA PCCB PRPS2 CS ENO3
cAMP signaling pathway_Homo sapiens_hsa04024	0.00015	0.000456384	0.435019	1.54021	149	136	PIK3R2 RAP1A PPP1CC EP300 GNAS PIK3R1 CALML5 GNAI2 ATP1A1 ATP2A2 MAPK9 RAC1 NFKB1 PPP1CA MAP2K1 RRAS NFKBIA PPP1CB PIK3R3 MAPK8 ATP2B4 ATP2B1 ATP1B3 PRKACA GNAI3 MAPK1 MAPK10 ADCY7 RAC2 AKT2 MAPK3 JUN PIK3R5 PTGER2 F2R RRAS2 ATP1A2 ATP1A3 PIK3CD AKT1 PIK3CB RAP1B MAP2K2 ROCK1 CREBBP CREB3L1 RAPGEF3 RHOA CREB5 ADCY10 CALM2 RAC3 PDE3B FSHB GRIN3A RELA NPR1 CNGA3 PIK3CG RAF1 LIPE AKT3 SUCNR1 GRIN3B …
Hippo signaling pathway_Homo sapiens_hsa04390	0.00145114	0.00357781	0.444713	1.53479	1450	87	ACTG1 ACTB PPP2R1A SAV1 YWHAH PPP2R2A PPP1CC SCRIB YWHAZ CTNNA1 PPP2CA SERPINE1 PPP1CA PPP1CB CTNNB1 TGFB1 LLGL1 TCF7L2 NF2 MYC BIRC5 CSNK1D PRKCZ YAP1 YWHAQ YWHAB YWHAG GSK3B TGFBR1 SMAD7 BMPR1B CTGF YWHAE WNT5A
Oocyte meiosis_Homo sapiens_hsa04114	0.0030983	0.00676422	0.450183	1.53225	3096	71	PPP2R1A YWHAH CDC23 PPP1CC SKP1 CALML5 PLK1 YWHAZ PPP2CA MAD2L1 CDK1 PPP1CA MAP2K1 PPP1CB PRKACA ANAPC7 MAPK1 ADCY7 SMC3 MAPK3 PPP2R5C YWHAQ YWHAB YWHAG MAPK12 YWHAE ESPL1 SLK ANAPC2 CALM2
Insulin resistance_Homo sapiens_hsa04931	0.00176121	0.00423282	0.442507	1.52605	1760	86	PIK3R2 PPP1CC PIK3R1 SOCS3 SLC2A1 MAPK9 NFKB1 PPP1CA PDPK1 NFKBIA PTPN1 STAT3 PPP1CB PIK3R3 MAPK8 MAPK10 IKBKB PRKCB AKT2 TBC1D4 PIK3R5 CRTC2 PRKCZ GFPT1 GFPT2 GSK3B PIK3CD OGT AKT1 PIK3CB TNF MTOR PYGB PTPN11 CREB3L1 CPT1A CREB5 RELA IL6 PIK3CG AKT3 IRS2 PRKCE CREB3L3 PRKCD GYS1 RPS6KA3 CREB1 NR1H2 PRKAG2
Inflammatory mediator regulation of TRP channels_Homo sapiens_hsa04750	0.0037547	0.00807402	0.448053	1.5234	3752	70	MAP2K3 PIK3R2 MAPK13 PPP1CC GNAS PIK3R1 CALML5 MAPK9 MAPK11 PPP1CA PPP1CB PIK3R3 MAPK8 PRKACA MAPK10 ADCY7 PRKCB IL1B MAPK14 PIK3R5 PTGER2 PRKCA MAP2K6 PIK3CD PIK3CB MAPK12 SRC CYP2J2 PLA2G4E CALM2 PIK3CG TRPV3 PRKCE P2RY2 PRKCD HTR2C TRPM8 IL1R1 PRKCH ADCY1
Cholinergic synapse_Homo sapiens_hsa04725	0.00298479	0.00661745	0.444903	1.52161	2983	76	NRAS PIK3R2 HRAS KRAS PIK3R1 GNAI2 MAP2K1 PIK3R3 GNB2 PRKACA GNAI3 MAPK1 ADCY7 PRKCB AKT2 KCNJ2 MAPK3 PIK3R5 PRKCA CACNA1A GNB1 PIK3CD AKT1 PIK3CB KCNJ14 KCNJ4 KCNJ3 CREB3L1 GNG5 CREB5 GNB3 GNB4 ATF4 JAK2 PIK3CG AKT3
MicroRNAs in cancer_Homo sapiens_hsa05206	0.000287001	0.000796916	0.429341	1.51833	286	133	NRAS EZR VIM PIK3R2 IGF2BP1 HRAS EGFR HNRNPK TPM1 KRAS GRB2 EP300 SOCS1 RDX NFKB1 CRKL MAP2K1 MDM2 STAT3 MAPK1 IKBKB PRKCB SLC7A1 DNMT1 PDGFRA HMGA2 TP53 ITGB3 HDAC1 MYC PAK4 KIF23 PRKCA SHC1 CRK MAP2K2 ROCK1 CREBBP MAPK7 MTOR BAK1 PDGFA BRCA1 RPS6KA5 UBE2I RHOA ATM DICER1 CYP24A1 PTGS2 FGFR3 SOS2 RAF1 CDKN1B ERBB2 CDC25B IRS2 PRKCE FSCN1 HOXD10 ERBB3 EZH2 ITGA5 ABL1
Pyrimidine metabolism_Homo sapiens_hsa00240	0.00303778	0.00668311	0.443326	1.51758	3036	77	POLD3 NT5C2 CTPS1 POLR2A POLR2D POLR2H POLR3B POLR1A POLR2C TYMS RRM1 UMPS POLR1C NME2 POLR2L POLR2J2 POLR3F POLE TWISTNB POLR2G POLE2 POLR2B POLR2J UCK2 POLR2E POLD1 POLR3H POLR3C RRM2 POLR3A UPP1 POLE3 CMPK1 ENTPD3 TK2 POLR3E PRIM1 POLR1B CANT1
Jak-STAT signaling pathway_Homo sapiens_hsa04630	0.000718006	0.00185	0.430706	1.51148	717	115	PIK3R2 HRAS BCL2L1 GRB2 EP300 STAT1 PIK3R1 SOCS3 IFNGR2 SOCS1 IL12B OSMR CSF2 STAT3 PIK3R3 IRF9 IL4R AKT2 MYC PIK3R5 IFNAR2 IL7R JAK1 PIK3CD TYK2 SOCS6 SOCS5 AKT1 SOCS2 PIK3CB CREBBP IFNB1 MTOR PTPN11 SOCS7 IL15RA IFNA17 IL12A IL24 CISH IFNA21 IL6R PIAS3 IFNA7 IL6 SOS2 IFNAR1 JAK2 PIK3CG IFNGR1 RAF1 STAT2 IFNA5 AKT3 IFNA8 CTF1 CNTFR CCND3 IL15 IL23A IL10RA IL13 PTPN6 STAT5B IL5RA
RNA degradation_Homo sapiens_hsa03018	0.010723	0.0210054	0.455744	1.50994	10697	51	PFKP PFKM PABPC1 HSPA9 CNOT1 TOB1 HSPD1 PFKL ENO1 CNOT3 EDC4 LSM2 TOB2 CNOT2 EXOSC6 PABPC3 DHX36 PABPC4 PABPC5 XRN2 CNOT8 ENO3 PAN3 EXOSC2 MPHOSPH6 EXOSC8
Huntington's disease_Homo sapiens_hsa05016	0.000342001	0.000940503	0.426739	1.50971	341	134	SDHA SLC25A6 CLTC POLR2A VDAC1 POLR2D POLR2H EP300 CLTCL1 CASP8 SIN3A AP2A2 UQCRC2 CYC1 NDUFA8 POLR2C NDUFS8 CLTA NDUFA10 AP2A1 POLR2L AP2B1 HDAC2 SLC25A4 NDUFA5 AP2M1 POLR2J2 VDAC2 TP53 NDUFB3 HDAC1 SDHC POLR2G BAX POLR2B NDUFA4 SDHB POLR2J NDUFS3 UQCRC1 POLR2E SLC25A5 NDUFA9 DCTN1 NDUFS1 CLTB CREBBP APAF1 DNAH6 COX5A NDUFS2 CREB3L1 NDUFV1 CREB5 RCOR1
Ubiquitin mediated proteolysis_Homo sapiens_hsa04120	0.00202413	0.0047843	0.434752	1.50577	2023	92	UBA1 DDB1 PRPF19 TRIM32 STUB1 CDC23 SKP1 SOCS3 UBE2M SOCS1 CUL4A HUWE1 MDM2 UBE2N UBR5 ANAPC7 TRAF6 UBE2D3 UBE2D1 UBE2E1 UBE2B SIAH1 UBE2G2 AIRE UBE2NL CBLB UBE4A SAE1 FBXO2 BRCA1 UBE3C UBE2E2 UBE2I SMURF2 PIAS3 CUL2 ANAPC2 UBE2E3 TRIP12
Long-term potentiation_Homo sapiens_hsa04720	0.0138191	0.0265252	0.455479	1.5007	13776	48	NRAS HRAS KRAS RAP1A PPP1CC EP300 CALML5 PPP1CA MAP2K1 PPP1CB PRKACA MAPK1 PRKCB MAPK3 PRKCA RAP1B MAP2K2 CREBBP RAPGEF3 ATF4 CALM2 RAF1
NF-kappa B signaling pathway_Homo sapiens_hsa04064	0.00431996	0.00915192	0.436193	1.49455	4318	78	TRIM25 IRAK1 ICAM1 BCL2L1 TICAM1 DDX58 NFKB1 CSNK2A2 IKBKG NFKBIA CFLAR IKBKB PRKCB RIPK1 TRAF6 IL1B TNFAIP3 TLR4 ERC1 BCL2A1 BCL10 SYK MAP3K7 TRADD TRAF3 CHUK TNF TAB3 TIRAP UBE2I ATM PTGS2 PARP1 RELA CXCL8 MYD88 BIRC3 LYN CCL4 XIAP
Oxytocin signaling pathway_Homo sapiens_hsa04921	0.00151602	0.00370582	0.424966	1.48689	1515	109	ACTG1 ACTB NRAS PIK3R2 HRAS EGFR KRAS PPP1CC GNAS PIK3R1 CALML5 GNAI2 PPP1CA MAP2K1 PPP1CB PIK3R3 PRKACA GNAI3 MAPK1 ADCY7 PRKCB KCNJ2 MAPK3 JUN PIK3R5 PRKCA MYL6 EEF2 KCNJ5 PIK3CD CAMK1 PIK3CB MAP2K2 ROCK1 KCNJ14 MAPK7 KCNJ4 KCNJ3 KCNJ9 SRC RHOA PTGS2 PLA2G4E CALM2 NPR1 PIK3CG RAF1
Retrograde endocannabinoid signaling_Homo sapiens_hsa04723	0.0133063	0.0257135	0.43473	1.46253	13292	61	MAPK13 GNAI2 MAPK9 MAPK11 MAPK8 GNB2 PRKACA GNAI3 MAPK1 MAPK10 ADCY7 PRKCB MAPK14 MAPK3 PRKCA CACNA1A GNB1 KCNJ5 MAPK12 KCNJ3 KCNJ9 GNG5 GNB3 GNB4 PTGS2
Purine metabolism_Homo sapiens_hsa00230	0.00246501	0.00562223	0.413669	1.4524	2464	116	POLD3 NT5C2 POLR2A POLR2D POLR2H PRPS1 PKM GART POLR3B IMPDH2 GMPR2 PAICS POLR1A POLR2C RRM1 POLR1C NME2 POLR2L POLR2J2 POLR3F ADCY7 AK1 NUDT5 POLE TWISTNB POLR2G POLE2 POLR2B POLR2J POLR2E ADSS POLD1 POLR3H POLR3C RRM2 PRPS2 AK2 POLR3A APRT ADSL POLE3 ADK ADCY10 ENTPD3 IMPDH1 ADPRM PDE3B NPR1 AK4 POLR3E PRIM1 POLR1B CANT1 AMPD3
Longevity regulating pathway - mammal_Homo sapiens_hsa04211	0.0141381	0.0269567	0.429427	1.45014	14126	64	EIF4E NRAS PIK3R2 HRAS KRAS PIK3R1 ATG101 NFKB1 PIK3R3 PRKACA ADCY7 AKT2 TP53 PIK3R5 ATG5 TSC1 BAX PIK3CD AKT1 PIK3CB MTOR CREB3L1 CREB5 ATF4 RELA PIK3CG EIF4EBP1 AKT3 IRS2 SOD2
Axon guidance_Homo sapiens_hsa04360	0.00780408	0.0156082	0.420751	1.44767	7802	83	NRAS EPHA2 CFL1 HRAS ITGB1 KRAS DPYSL2 PAK6 GNAI2 RAC1 GNAI3 PLXNB2 MAPK1 RAC2 SLIT3 MAPK3 PAK4 CDC42 GSK3B LIMK1 ROCK1 LIMK2 EPHA4 CDK5 RHOA SEMA6C NTNG2 RAC3 EPHB2 EPHB6 ABLIM2 PAK2 FES SEMA4C RGS3 ABL1 PAK3 ROCK2 SEMA3A NRP1 SEMA4A PPP3R1 PLXNC1 UNC5A EFNA4 PTK2 EPHB1 GNAI1
cGMP-PKG signaling pathway_Homo sapiens_hsa04022	0.00320603	0.0069464	0.413293	1.44748	3205	111	PIK3R2 SLC25A6 VDAC1 PPP1CC PIK3R1 CALML5 GNAI2 ATP1A1 ATP2A2 PPP1CA MAP2K1 PPP1CB PIK3R3 ATP2B4 SLC25A4 ATP2B1 ATP1B3 GNAI3 MAPK1 VDAC2 ADCY7 AKT2 MAPK3 VASP PRKG1 PIK3R5 MEF2D ATP1A2 KCNJ8 ATP1A3 PIK3CD SLC25A5 ATP2A1 AKT1 PIK3CB MAP2K2 ROCK1 CREB3L1 RHOA CREB5 ATF4 CALM2 PDE3B NPR1 PIK3CG RAF1 AKT3 IRS2 PRKCE AGTR1 KCNMA1 CREB3L3 RGS2 ROCK2 ADRA1B SLC8A3 CREB1 PPP3R1
Alcoholism_Homo sapiens_hsa05034	0.001896	0.00451881	0.404374	1.43324	1895	139	NRAS HRAS H3F3A KRAS GRB2 PPP1CC GNAS H2AFZ HIST1H2AB CALML5 GNAI2 HIST1H2BL HIST1H2AA PPP1CA MAP2K1 PPP1CB HIST1H2AC HDAC2 GNB2 HAT1 PRKACA GNAI3 MAPK1 HIST1H4A HIST1H4G HIST1H2BD HIST1H2BN MAPK3 H2AFY HIST1H2BC HDAC1 GNB1 HIST2H2BE H3F3C HIST2H2AB HIST1H2BJ SHC1 HIST2H2AA3 HIST1H2AI HIST3H2BB HIST2H2BF HIST3H3 HIST1H2BH HIST3H2A CREB3L1 GNG5 SLC29A1 HIST1H2BG CREB5 GNB3 GNB4 ATF4 HIST1H2AH HIST…
Melanogenesis_Homo sapiens_hsa04916	0.0262317	0.0490343	0.422787	1.41644	26197	58	NRAS HRAS KRAS EP300 GNAS CALML5 GNAI2 MAP2K1 CTNNB1 PRKACA GNAI3 MAPK1 ADCY7 PRKCB TCF7L2 MAPK3 PRKCA GSK3B MAP2K2 CREBBP CREB3L1 WNT5A
Signaling pathways regulating pluripotency of stem cells_Homo sapiens_hsa04550	0.0160175	0.0303378	0.402842	1.39128	16015	88	NRAS PIK3R2 HRAS KRAS MAPK13 GRB2 PIK3R1 MAPK11 MAP2K1 STAT3 PIK3R3 CTNNB1 MAPK1 AKT2 MAPK14 MAPK3 MYC PIK3R5 ACVR1 JAK1 GSK3B FGFR2 PIK3CD AKT1 PIK3CB MAPK12 MAP2K2 BMPR1B MYF5 WNT5A ACVR1C FGFR3 JAK2 PIK3CG RAF1 AKT3 SMAD9
Metabolic pathways_Homo sapiens_hsa01100	0.000123	0.000378258	0.336161	1.25719	122	771	FASN MAT2A FDPS ATP6V1H ATP6V0B AHCY ATP6V1B2 SDHA ATP6V0D1 PGD PFKP RPN2 RPN1 EPRS HADHB IVNS1ABP POLD3 ATP6V0A1 PFKM ATP6V1G1 ATP6AP1 LAP3 NT5C2 ATP6V0C MTHFD2 CTPS1 POLR2A ACSL4 PRDX6 GAPDH POLR2D SPTLC1 POLR2H PRPS1 QARS PTGES3 PIK3C3 PKM LPCAT1 DAD1 ALDH3A2 ATP6V1A ALDH18A1 PIK3C2A ALDOA ACACA STT3A GART GANAB POLR3B DHCR7 UQCRC2 DPM1 ACSL3 CYC1 IMPDH2 UGDH PFKL MTHFD1 ENO1 PAICS PGK1 POLR1A…
Taste transduction_Homo sapiens_hsa04742	0.0267279	0.0496375	-0.192822	-1.5465	98	46	PDE1A P2RX2 TAS2R8 CALHM1 TAS2R60 TAS2R20 CACNA1C PKD1L3 TRPM5 HTR1A PDE1B HTR3B ADCY6 TAS2R38 SCNN1A TAS2R9 PRKACG SCN9A KCNK5 SCN2A GNG13 ADCY8 TAS2R39 SCNN1B ITPR3 GRM4 SCNN1G TAS2R50 TAS2R7 TAS2R10 ENTPD2 HTR3E SCN3A PRKACB HTR3A
