# Supplementary material for: Genome-wide CRISPR screen identifies host dependency factors for influenza A virus infection
Source: Nat Commun. 2020 Jan 9;11:164. doi: 10.1038/s41467-019-13965-x (PMC6952391; doi:10.1038/s41467-019-13965-x)
Supplement: Supplementary file 6 — Supplementary Data 3 [file 41467_2019_13965_MOESM6_ESM.xlsx]

## Sheet: Sheet1
CRISPR screen hits	RNAi	Proteomics	Han J, et al	Unique hits
AARS		AARS
ACTB	ACTB	ACTB
AFG3L2	AFG3L2	AFG3L2
ALG2				ALG2
ANKLE2				ANKLE2
ATP6AP1	ATP6AP1		ATP6AP1
ATP6AP2	ATP6AP2		ATP6AP2
ATP6V0B	ATP6V0B		ATP6V0B
ATP6V0C	ATP6V0C		ATP6V0C
ATP6V0D1	ATP6V0D1
ATP6V1A	ATP6V1A	ATP6V1A
ATP6V1B2	ATP6V1B2		ATP6V1B2
ATP6V1C1	ATP6V1C1
ATP6V1D	ATP6V1D	ATP6V1D
ATP6V1E1	ATP6V1E1
ATP6V1F	ATP6V1F
ATP6V1G1	ATP6V1G1		ATP6V1G1
ATP6V1H	ATP6V1H	ATP6V1H	ATP6V1H
BET1				BET1
BRF2				BRF2
CCDC115			CCDC115
CCT4	CCT4	CCT4
CDK1	CDK1	CDK1
CHMP6	CHMP6	CHMP6
CMTR1				CMTR1
COG1				COG1
COG2	COG2	COG2
COG3	COG3	COG3
COG4		COG4
COG8		COG8
COPA	COPA
COPG1	COPG1
CSE1L	CSE1L	CSE1L
DAD1	DAD1	DAD1
DBR1				DBR1
DPAGT1				DPAGT1
DYRK1A	DYRK1A	DYRK1A
EEF2		EEF2
EIF2B4		EIF2B4
ENY2	ENY2	ENY2
EXOC2				EXOC2
EXOC3				EXOC3
EXOC4			EXOC4
FAM25A				FAM25A
GGPS1	GGPS1
GOSR2	GOSR2
HAUS8				HAUS8
MBTPS1	MBTPS1
MCM3AP	MCM3AP
MYH9	MYH9
NCBP2		NCBP2
NSF	NSF	NSF
NUDT21	NUDT21	NUDT21
NUP153	NUP153	NUP153
NUP85	NUP85	NUP85
NXF1	NXF1	NXF1
PAXBP1				PAXBP1
PCID2	PCID2	PCID2
PKD1	PKD1
PLA2G10				PLA2G10
PLLP				PLLP
POLE2	POLE2
POLR3A	POLR3A
POLR3H	POLR3H
POP7				POP7
PREB	PREB	PREB
RABGGTA			RABGGTA
RABGGTB	RABGGTB
RARS2	RARS2	RARS2
RCC1	RCC1
RNASEK	RNASEK
RPL6	RPL6	RPL6
RPLP0	RPLP0	RPLP0
RPN1		RPN1
RPN2		RPN2
RRP12	RRP12
SARS	SARS
SART3	SART3	SART3
SCAP				SCAP
SCFD1				SCFD1
SCRT1	SCRT1
SEC13	SEC13
SEC16A		SEC16A
SEZ6L	SEZ6L
SFPQ	SFPQ	SFPQ
SFSWAP	SFSWAP
SLC26A10	SLC26A10
SLC35A1	SLC35A1		SLC35A1
SLC39A7	SLC39A7	SLC39A7
SMARCB1	SMARCB1
SNX18				SNX18
SOCS3			SOCS3
SPCS3				SPCS3
SRP14	SRP14	SRP14
SRP19				SRP19
SRP54	SRP54	SRP54
SRP9	SRP9	SRP9
SRPRB	SRPRB	SRPRB
SRRT		SRRT
SYS1				SYS1
TBP				TBP
TMEM199			TMEM199
TMEM258	TMEM258	TMEM258
TMEM38A				TMEM38A
TOP2A	TOP2A	TOP2A
TPR	TPR
TRAPPC1				TRAPPC1
TRAPPC11				TRAPPC11
TRAPPC3	TRAPPC3	TRAPPC3
TRAPPC4	TRAPPC4	TRAPPC4
TRAPPC5	TRAPPC5	TRAPPC5
TRAPPC8				TRAPPC8
TTC27				TTC27
TUBGCP2		TUBGCP2
TWISTNB	TWISTNB
VHL				VHL
VPS13D				VPS13D
VPS54	VPS54
WDR7			WDR7
YKT6		YKT6
ZSCAN20	ZSCAN20
121	73	48	14	30
