# Supplementary material for: Genome-wide CRISPR screen identifies host dependency factors for influenza A virus infection
Source: Nat Commun. 2020 Jan 9;11:164. doi: 10.1038/s41467-019-13965-x (PMC6952391; doi:10.1038/s41467-019-13965-x)
Supplement: Supplementary file 7 — Source Data [file 41467_2019_13965_MOESM7_ESM.xlsx]

## Sheet: Fig.3A
% of HA+ cells	Non-targeting sgRNA	WDR7 sgRNA	CCDC115 sgRNA	TMEM199 sgRNA	CMTR1 sgRNA
Data 1	100	41.9287	27.044	23.0608	63.7317
Data 2	100	44.6653	29.0795	25.9414	51.9874
Data 3	100	42.8571	26.7987	27.5287	66.3191

## Sheet: Fig.3B
% of HA+ cells	Non-targeting sgRNA	WDR7 sgRNA	CCDC115 sgRNA	TMEM199 sgRNA	CMTR1 sgRNA
Data 1	100	50	59.6	59.8	14.3
Data 2	100	49.3	60.5	68.3	8.57
Data 3	100	37.9	62.3	68.6	7.53

## Sheet: Fig.3C
PR8 Virus Titer (Pfu/ml)
	WDR7 24 hr	WDR7 48 hr	WDR7 72hr	CCDC 24 hr	CCDC 48 hr	CCDC 72 hr	TMEM 24 hr	TMEM 48 hr	TMEM 72 hr	CMTR 24 hr	CMTR 48 hr	CMTR 72 hr	Control 24 hr	control 48 hr	control 72 hr
Data 1	1000000	1.86667e+06	966667	333333	866667	333333	700000	733333	533333	466667	1300000	766667	1.26667e+07	1.06667e+08	20000000
Data 2	1.23333e+06	1.96667e+06	1.33333e+06	200000	1.03333e+06	533333	966667	833333	700000	566667	1.43333e+06	866667	1.43333e+07	90000000	5.33333e+07
Data 3	1.26667e+06	2.03333e+06	1.23333e+06	266667	500000	300000	1.06667e+06	1.16667e+06	1.03333e+06	500000	1.43333e+06	466667	1.06667e+07	9.33333e+07	60000000
Udorn Virus Titer (Pfu/ml)
	WDR7 24 hr	WDR7 48 hr	WDR7 72hr	CCDC 24 hr	CCDC 48 hr	CCDC 72 hr	TMEM 24 hr	TMEM 48 hr	TMEM 72 hr	CMTR 24 hr	CMTR 48 hr	CMTR 72 hr	Control 24 hr	control 48 hr	control 72 hr
Data 1	33333.3	103333	33333.3	46666.7	36666.7	6666.67	53333.3	96666.7	18333.3	53333.3	183333	70000	900000	800000	200000
Data 2	43333.3	100000	36666.7	36666.7	53333.3	8333.33	56666.7	120000	17333.3	80000	133333	70000	966667	633333	233333
Data 3	63333.3	113333	43333.3	60000	30000	7333.33	63333.3	130000	21666.7	116667	143333	83333.3	966667	1.13333e+06	300000

## Sheet: Fig.3D
Fold change in HA RNA	H1N1/California/2009			H1N1/New Caledonia/1999			H5N1/Vietnam/2004/PR8
	Data 1	Data 2	Data 3	Data 1	Data 2	Data 3	Data 1	Data 2	Data 3
Non-targeting (NT)	1	1	1	1	1	1	1	1	1
WDR7 sgRNA	0.554785	0.528509	0.496546	0.524858	0.510506	0.493116	1	1.08673	1.17283
CCDC115 sgRNA	0.332171	0.346277	0.31864	0.346277	0.222211	0.205898	0.550953	0.417544	0.578344
TMEM199 sgRNA	0.503478	0.521233	0.547147	0.61132	0.496546	0.503478	0.602904	0.641713	0.692555
CMTR1 sgRNA	1.07177	0.993093	0.993093	0.503478	0.668964	0.578344	0.140632	0.140632	0.130308
SLC35A1 SgRNA	0.400535	0.363493	0.327598	0.514057	0.532185	0.496546	0.170755	0.163799	0.157127

## Sheet: Fig.3E
% of GFP+ cells	Non-targeting sgRNA	WDR7 sgRNA	CCDC115 sgRNA	TMEM199 sgRNA	CMTR1 sgRNA
Data 1	100	63.8487	20.5784	46.941	100.334
Data 2	100	64.1921	24.2358	46.0699	96.3974
Data 3	100	66.4488	23.5294	46.732	96.1874

## Sheet: Fig.3F
No. of cells	WDR7 sgRNA		CCDC115 sgRNA		TMEM199 sgRNA		CMTR1 sgRNA		ATP6V1A sgRNA		Non-targeting (NT)
Days	Data 1	Data 2	Data 1	Data 2	Data 1	Data 2	Data 1	Data 2	Data 1	Data 2	Data 1	Data 2
3	5000	5000	5000	5000	5000	5000	5000	5000	5000	5000	5000	5000
5	15333.3	13000	14666.7	15666.7	11666.7	13333.3	14000	15000	14666.7	17666.7	17333.3	11000
7	93333.3	83333.3	111667	88333.3	91666.7	78333.3	91666.7	88333.3	28333.3	25000	106667	86666.7
9	185000	176250	216250	190000	166250	170000	202500	180000	26250	23750	206250	213750

## Sheet: Fig.4A
% of NP+ cells (protein)	Non-targeting sgRNA	WDR7 sgRNA	CCDC115 sgRNA	TMEM199 sgRNA	CMTR1 sgRNA
Data 1	100	46.2	35.3	46.9	20.2
Data 2	100	50	40	49.5	20.9
Data 3	100	47.6	35.1	48.3	19.7
% of NP+ cells (RNA)	Non-targeting sgRNA	WDR7 sgRNA	CCDC115 sgRNA	TMEM199 sgRNA	CMTR1 sgRNA
Data 1	100	47.4	31.6	24.7	15.8
Data 2	100	41.6	54.2	57.5	22.1
Data 3	100	58.2	62.5	57.7	36.6
Data 4	100	51.3	45.6	38.9	28.2

## Sheet: Fig.4B
HA/NA Pseudovirus
% of GFP+ cells	Non-targeting sgRNA	WDR7 sgRNA	CCDC115 sgRNA	TMEM199 sgRNA	CMTR1 sgRNA
Data 1	100	55.2311	26.0341	45.4988	89.781
Data 2	100	50.3341	23.8307	43.2071	92.4276
Data 3	100	53.2847	25.0608	41.6058	91.7275
MLV Pseudovirus
% of GFP+ cells	Non-targeting sgRNA	WDR7 sgRNA	CCDC115 sgRNA	TMEM199 sgRNA	CMTR1 sgRNA
Data 1	100	100.3	91.2913	91.5916	90.991
Data 2	100	96.9789	85.1964	86.4048	83.6858
Data 3	100	96.3303	90.2141	91.7431	89.6024

## Sheet: Fig.5C
% HA+ cells
	WDR7 sgRNA		CCDC115 sgRNA		TMEM199 sgRNA		CMTR1 sgRNA		Non-targeting sgRNA
Concentration	Data 1	Data 2	Data 1	Data 2	Data 1	Data 2	Data 1	Data 2	Data 1	Data 2
0	33.9	36.57	34.5	31.93	31.1	34.62	74.3	70.63	98.7	97.48
1	23.2	26.34	20.1	18.86	26.1	26.35	62.6	62.18	95.2	92.76
10	10.2	9	5.31	6.2	16.4	14.19	11.6	13.36	39.1	42.35
50	1.66	1.58	1.36	1.24	1.69	1.75	1.33	1.29	1.7	2.02
										\

## Sheet: Fig.5D
Anti-ATP6V1A
Anti-ATP6V0D1
Anti-HSP90
Anti-COX-IV

[truncated: 22 more sheets: Fig.5E, Fig.5F, Fig.6A, Fig.6C, Fig.7A, Fig.7B, Fig.7C, Fig.7E, Fig.7F, Supplementary Fig.5A, Supplementary Fig.5B, Suppllementary Fig.5C, supplimentary Fig.5D, Supplmentary Fig.5E, Supplementary Fig.6A, Supplementary Fig.6C, Supplementary Fig.7A, Supplementary Fig.7B, Supplementary Fig.8A, Supplementary Fig.8B …]
